# Supplementary material for: Prediction of the binding affinities of peptides to class II MHC using a regularized thermodynamic model
Source: BMC Bioinformatics. 2010 Jan 20;11:41. doi: 10.1186/1471-2105-11-41 (PMC2828437; doi:10.1186/1471-2105-11-41)
Supplement: Additional file 2 — This zip archive contains tab-separated files with the 5-fold cross-validation sets for 16 different MHC allotypes created for this study and also a separate text file describing the table format. [file 1471-2105-11-41-S2.ZIP]

Archive with 17 entries (17 files):
- IEDB_DRB1_0101_peptide_data.tab
- IEDB_DRB1_0301_peptide_data.tab
- IEDB_DRB1_0401_peptide_data.tab
- IEDB_DRB1_0404_peptide_data.tab
- IEDB_DRB1_0405_peptide_data.tab
- IEDB_DRB1_0701_peptide_data.tab
- IEDB_DRB1_0802_peptide_data.tab
- IEDB_DRB1_0901_peptide_data.tab
- IEDB_DRB1_1101_peptide_data.tab
- IEDB_DRB1_1302_peptide_data.tab
- IEDB_DRB1_1501_peptide_data.tab
- IEDB_DRB3_0101_peptide_data.tab
- IEDB_DRB4_0101_peptide_data.tab
- IEDB_DRB5_0101_peptide_data.tab
- IEDB_H2_IAb_peptide_data.tab
- IEDB_H2_IAd_peptide_data.tab
- cv_sets_info.txt
