# Supplementary material for: Prediction of the binding affinities of peptides to class II MHC using a regularized thermodynamic model
Source: BMC Bioinformatics. 2010 Jan 20;11:41. doi: 10.1186/1471-2105-11-41 (PMC2828437; doi:10.1186/1471-2105-11-41)
Supplement: Additional file 2 — This zip archive contains tab-separated files with the 5-fold cross-validation sets for 16 different MHC allotypes created for this study and also a separate text file describing the table format. [file 1471-2105-11-41-S2.ZIP › IEDB_DRB1_0101_peptide_data.tab]

5	1	ALDLSSNKSVVIPKL	1570936	8.053895
5	1	LLESLSSLGAHLDSD	1573634	12.315603
5	1	FEKKWKADMSKLISL	1571912	10.990446
5	1	LLIFDALILLASKYD	1573650	10.696706
5	1	SFHLVEDFDPSCLTN	1558130	6.952435
5	1	MDETIADLRELCLNY	1568561	7.400882
5	1	CYLIRVPDFNELFQL	1571259	7.590695
5	1	NNLDPMTNSGCATAL	1574311	7.661284
5	1	DKSGCTHNHDDKSVE	1557846	6.171265
5	1	VRDEVQLALHKMKSS	1576472	9.647974
5	1	EYDFNKLLVSAVSQI	1558068	10.653966
5	1	MTNSGCATALDLASN	1558062	6.687998
5	1	IETALRTLILLMLTN	1572512	8.997389
5	1	MSKLAVECKSASDVL	1574074	9.387668
5	1	LLTSSFNNGSLFKEK	1573708	7.936257
5	1	KLSHSDYEYKVSKLV	1558085	7.408053
5	1	PYRPNITSTALDLSS	1574555	10.523154
5	1	GRYNLDPDSTDYLIL	1572334	8.530506
5	1	CLKKNSLGYDERLNE	1571184	8.884209
5	1	NQSLGFENIECLKRV	1574337	7.409860
5	1	VILSDNGILCPTLPK	1576325	8.675564
5	1	NRGKLRVSGDLKVDP	1574342	7.865239
5	1	KLISLKTDLGKIGVT	1572893	10.667869
5	1	RYFIMAYVSDFYHKD	1575255	11.332912
5	1	TVRLKECYVQRFFLR	1576217	9.295042
5	1	DLLRESRGAPTMEIE	1571397	10.444416
5	1	WLSICSSVLKRYDLE	1576616	10.545560
5	1	SPSKRNQTFLQGLRY	1575695	9.497727
5	1	VDGRSNYNNRFVADW	1576247	7.280497
5	1	NKVKSLRILNTRRKL	1574218	11.132339
5	1	SLALVNSMKTSSTVK	1575533	11.384716
5	1	YIEDFKKLEQLKEDL	1576773	8.558069
5	1	FTSAIKDQCGLDEMA	1572164	10.218587
5	1	ENLECLKRNMLSYDQ	1571789	7.901763
5	1	LDLSSNKSVVIPKLD	1573317	8.186066
5	1	KHPDMDSLMILAQAL	1572862	10.019163
5	1	FKCLSHISLSLVNSM	1571963	11.238807
5	1	NVRLRECYVQRFHLI	1574377	10.663198
5	1	KTGEKSRCYSIYLSI	1573105	10.491072
5	1	SFFKSLEDKVNSTIA	1575362	10.885057
5	1	RTLILLMLTNPTKRN	1575184	12.304025
5	1	TLGTDPYRPSFTSTA	1576083	8.130935
5	1	RYFLMAFANQIHHID	1575256	12.987578
5	1	NSMKTSSTVKLRQNE	1574348	9.833324
5	1	KGLHHLQLILTGKMA	1558113	9.697786
5	1	SLGYDERLNESLFVG	1575571	10.410197
5	1	VRLRECYIQRFPITN	1576491	8.363391
5	1	NIRYLVMAIVSDFSS	1574152	11.652647
5	1	GQREPRMVLIEGLKL	1557841	8.099011
5	1	FKDEVFSKGLGKFKL	1571964	8.563222
5	1	RWLLIDLLRESRGAP	1575237	9.938176
5	1	EVFCQVIKLDSEEYH	1557995	6.871983
5	1	LNVSYLCHLITKETP	1568557	9.504134
5	1	VSACVSSMAERFKTK	1576493	10.263878
5	1	DELGNILSTYDKEKL	1571330	6.303172
5	1	VSTGSRTRTNQEELS	1576509	6.105141
5	1	DYEYKVSKLVSRLVI	1558086	10.526829
5	1	VRGDIRESVIREELI	1576475	7.038946
5	1	FIRRQVPDIPELSYQ	1571961	8.875327
5	1	KNLCRKFFSENDWFS	1558140	6.814207
5	1	PMVLTEGFKLLSCLV	1574504	11.395974
5	1	LSCLVEIESCRKNSC	1573897	7.977654
5	1	EKVVYKLLRFLIKTI	1558034	8.986633
5	1	FVLKDFIRRQVPDIP	1572169	7.501737
5	1	VNDKLRDTLFSLLKY	1576422	10.055964
5	1	YLSLLSACNKIKGKK	1576797	11.479614
5	1	RKEEPVLWDCVSEFT	1574958	7.451081
5	1	ELAYQRDIFLSQHHP	1571715	8.064853
5	1	PNWVKNCSKILERSH	1574506	9.875466
5	1	RKSGLIVGQMVMLVN	1574963	10.072715
5	1	VEDLKRPGVSRELLS	1576254	9.081905
5	1	FRILSSISLALVNSM	1572103	13.083283
5	1	IIPDGYKLIDNSLIL	1557852	9.958796
5	1	RHKLFQEMSSFEQMR	1574951	11.236328
5	1	RLSGVESLNVLLDNR	1575051	9.107537
5	1	VSDWTTERLRWLLIE	1576496	8.881976
5	1	SPILRFLYANVGEEA	1575660	13.362869
5	1	SIMDFDVSGVTPTIS	1575482	10.360954
5	1	QIPDWVNDKLRDTLF	1574632	8.423420
5	1	GESDASLFFSRRFKY	1572198	8.037833
5	1	YFIMAYVNQAHHIQL	1576723	12.711130
5	1	RFKTKGRYNLDPDST	1574932	7.628857
5	1	IKGKKVFNTRRNTLL	1572593	9.720635
5	1	SPLLTEGFKLLSSLV	1575676	12.262714
5	1	VVERVRWLLIDILKK	1576522	9.768180
5	1	HIPFTEFENFMKIGA	1557979	6.623072
5	1	QTPGVCKELLNYCVS	1574752	10.934647
5	1	PPSSLIGDCAHKDLM	1574508	10.460656
5	1	DEKLVDAVTPLLKIL	1571328	8.402392
5	1	LDCAFCSSRILELCF	1573290	9.437238
5	1	DSIDFLVLKNLTNLV	1571477	11.574997
5	1	SKSLRDTEDVQTPGV	1575530	6.911603
5	1	VVECKEVFCQVIKLD	1557994	8.149807
5	1	ATALDLASNKSVVVN	1568395	10.234044
5	1	TSWLDFDTGLMNDTG	1576209	9.048398
5	1	NKLACIREDLAVAGV	1557885	8.110855
5	1	IPGVCKEILSFCISL	1572690	9.485120
5	1	NCSKILERSHPEIWH	1574110	9.687127
5	1	RKQKYKLRHSDYEYK	1574962	9.033778
5	1	SKLAVECKSSSEIQL	1575507	6.672364
5	1	RFKYLLNVSYLCHLV	1574933	13.426705
5	1	NEREYSRYFGNVRLR	1574120	10.742809
5	1	KTLILLETFVRVNPD	1573109	12.097998
5	1	LERSHPEIWHHLSTL	1573341	11.030833
5	1	IDKEFEKICRHQPFS	1572503	7.845889
5	1	EIDSADKSGCTHNHD	1557845	6.235954
5	1	KVTFLSQVHPSPLLT	1573177	12.693045
5	1	LKEDLKSVDINLIPL	1573555	9.403730
5	1	LAQALVSDRPVMRYT	1573247	10.935386
5	1	AGLIVGQMILLVNDR	1570919	8.798979
5	1	ETFVRVNPDDFEKKW	1571823	6.195834
5	1	LIRKHFPERQELAYQ	1573512	8.785589
5	1	CDLFKKHDDAIVRLR	1571060	10.434884
5	1	RFFSKELLDQSDVKE	1574901	9.351818
5	1	IVRLRNAGIVVGQML	1572744	11.087491
5	1	CKELLNYCVSLFNRG	1571180	10.541766
5	1	YDFNKLTALAVSQLT	1576660	12.218151
5	1	STCITSMAERFKTKG	1575851	10.325905
5	1	NFEQKYIEDFKKLEQ	1574126	8.087403
5	1	KFFSEGDWFSCMKMI	1572781	8.555509
5	1	DSTVIRNLKNAGLIV	1571484	12.696020
5	1	EFKNTKGLHHLQIIL	1571634	8.866577
5	1	KILESLWSPHQVNRA	1572865	10.995345
5	1	LIHSLAKTNNQSLGF	1573491	8.888701
5	1	QKFVDVILSDHGILC	1574664	11.500587
5	1	RSSPANFEQKYIEDF	1575181	6.761618
5	1	LLNVSYLCHLITKET	1568555	9.900257
5	1	FSEAVITSMCEEMIN	1572120	8.787484
5	1	RTLLLLMLTNPTKRN	1558012	10.404184
5	1	KMKSSDAREERLQDP	1572937	6.354679
5	1	ELEGQLHNIRSLTKM	1571719	9.215074
5	1	SLESTKRDLKKWVER	1575552	6.749176
5	1	FDQLRETVEKIVDQY	1571901	8.064853
5	1	RKQKYKLSHSDYEYK	1558084	8.006972
5	1	ECYVQRFFLRVGLYG	1571537	9.936827
5	1	SSLGAHLDSDVSSCP	1575808	5.870058
5	1	TVDQQFSTTHSNIEK	1576216	7.805444
5	1	IRQKLTTNEKWLSIC	1572722	8.076019
5	1	TILVESGIVCPGLPL	1557849	6.731848
5	1	DVQVALAKMADNSVN	1571504	10.593118
5	1	KTTSELEIEEQEYHR	1573128	7.057496
5	1	QEMSSFEQMRLFKTL	1574570	11.043157
5	1	MLNVSYLCHLITKET	1558040	8.241667
5	1	IVGQMVMLVNDRVLD	1572739	11.675740
5	1	IKQPDFNSLISIAQH	1572596	10.214245
5	1	SCLTNDDMKFICEAV	1558132	6.366766
5	1	FIMAYVNQAHHIDLM	1571929	11.794252
5	1	LENLEHLKRNSLDYD	1573339	7.889333
5	1	KKLEQLKEDLKSVDI	1572872	8.699561
5	1	SVERGSDKICRHKLF	1575875	8.531731
5	1	REELIKLRFWFKKEI	1574860	8.890960
5	1	GNFVQTDRKSLLQTL	1572307	8.669328
5	1	SVVVNKYTDGSRVLN	1575882	10.216412
5	1	YREEIYRKGLGNFVQ	1576826	11.854950
5	1	NEKDYKRYYGTVRLK	1574119	10.051031
5	1	KLTNTKGLHHLQLIL	1558112	7.445286
5	1	RLSRQKLNFLGQREP	1557839	6.918605
5	1	LLPDWATERFRWLLI	1573688	9.814430
5	1	KTSFSSRLLINEREY	1573125	9.000110
5	1	LECFVRSTPASFEKK	1568546	11.092308
5	1	EPKVKFGCAVVNPSL	1571792	9.372035
5	1	SVCNKVKGLKVFNTR	1575859	12.729792
5	1	NGILCPTLPKVIPDG	1574129	8.151728
5	1	ILEAVKLIRKKIGTN	1572615	8.978693
5	1	KSVDINLIPLIDGRT	1573070	9.847037
5	1	IKEDLAVAGITLVPI	1568455	11.518323
5	1	DRFFSKEAKTSSDTQ	1571438	9.403730
5	1	CPDLKDCLTDIEVAL	1558009	6.599898
5	1	SLRKLSSVCLALTNS	1575596	11.490961
5	1	NQTFLQGLRYFIMAY	1574340	9.484496
5	1	LMDVVYSIALHPIDE	1573728	11.972588
5	1	VLAVLCSPSKRNQTF	1576337	9.847037
5	1	PDSMDYLILKNLTGL	1574408	11.686303
5	1	SWLDFSHELMTMTRP	1575914	10.515871
5	1	NGVVAPTLPKVIPDG	1574133	7.590695
5	1	REELIKLKTWYREEI	1574859	10.973615
5	1	RSRCYSVYLSDNGVM	1575179	9.251598
5	1	VRKTIPDVIELAYQK	1576476	8.043138
5	1	SQEELSLMYEALTEE	1575712	9.843579
5	1	NNLYADKVSVAEDNI	1574312	7.153177
5	1	KRNEKNASKGKILES	1572984	8.516001
5	1	FKTKGRYNLDPDTID	1571988	9.075669
5	1	GSKGEEADKLEDDLA	1572341	6.667244
5	1	KGLHHLQIILSGKMA	1572828	11.778449
5	1	SSTVKLRQNEFGPAR	1575832	8.536657
5	1	LLQNLRYFIMAYVSD	1573691	11.264188
5	1	IQRMAVELFQTILGE	1572714	9.091386
5	1	FPAIFSAEVLQATVD	1572083	9.425855
5	1	LLDNRSNHYEEVIAS	1573617	9.243283
5	1	INSMKTSFSSRLLIN	1568456	10.526829
5	1	LRQNEFGPARYQVVR	1573879	9.800381
5	1	LIRKHIPERCEFGHQ	1573513	7.501737
5	1	SISIDAVERCYLQAL	1575485	10.252223
5	1	GELTEIGSFYCDPKR	1572195	7.561858
5	1	IRALMNLILSEDVKS	1572718	11.461178
5	1	EKFIEPKVKFDCVVV	1571705	6.772497
5	1	EHLIHQFKRASPILR	1571659	10.686935
5	1	MKIGAHPIMYYTKFE	1557981	8.017079
5	1	RQQAEMSKITQSSQC	1575148	6.284303
5	1	TDGVATVDQQFSTTH	1575987	8.541625
5	1	VEKSQLLNEFNNLYA	1576257	9.636559
5	1	DQIKCFEKFFEPKSE	1571434	7.336805
5	1	FKKEIFDKQLGKFKF	1571984	9.905344
5	1	FEKFFEPKSQFGFFV	1558045	7.644846
5	1	NAGIVVGQMLMLVND	1574087	10.407183
5	1	SDADEADLDEILLDG	1575288	8.383043
5	1	SRLLVNEKDYKRYYG	1575753	8.378304
5	1	RYFGNVRLRECYIQR	1575254	9.787706
5	1	LLYQKTGESSRCYSI	1557998	7.428238
5	1	DKKVLLSQLITLGSH	1571357	9.857537
5	1	FIEDTNKLACIKEDL	1568439	7.608195
5	1	SRLLINEREYSRYFG	1575752	8.099011
5	1	ALTNSMKTSSVARLR	1557989	9.013904
5	1	LSKDGCTSAKGPDYK	1573907	7.142760
5	1	WKADMSKLLNLKHDL	1576580	8.360637
5	1	FQKTILKATTALKDV	1572089	11.887831
5	1	QGLRYFIMAYVNQAH	1574605	12.767310
5	1	ELGNILSVYDKEKLV	1571738	8.699561
5	1	FKLTGKTLILLETFV	1568440	10.663198
5	1	ETVEKIVDQYREPVK	1571827	6.573247
5	1	RPGVSRELLSYCVSL	1575116	9.895214
5	1	TEGFMRKQKYKLRHS	1575994	10.467280
5	1	GKFKLTDRRELLESL	1572277	9.726254
5	1	KNTFGLLFYQKTGEK	1572961	9.382411
5	1	RELLSYCVSLFNKGR	1574862	10.711674
5	1	SSVCLALTNSMKTSS	1557988	8.523208
5	1	YADPKRFFLPIFSDA	1576653	9.169666
5	1	CQEFSLGDTEFQLVY	1571190	7.812593
5	1	YADPKRFFLPIFSDE	1558003	8.053895
5	1	YIAENGELTEIGSFY	1576772	10.234044
5	1	LLFYQKTGEKSRCYS	1573649	11.139634
5	1	KTDLGKIGVTLVPVV	1573104	10.484176
5	1	QIKCFEKFMEPKLEF	1574630	11.006102
5	1	SLFVGVRGDIRESVI	1575570	9.627744
5	1	EQGSFYCDPKRFFLP	1571802	6.255828
5	1	TMAERFKTKGRYNLD	1576109	8.965694
5	1	VLIEMCEEMTSWLDF	1576358	8.224717
5	1	VIPDGYRFFNKTLIL	1576326	9.957398
5	1	MCEEMTSWLDFDTGL	1574004	7.634139
5	1	TLVPVVDGRGNYNTD	1576107	7.143908
5	1	LVSKYLADNERLSRQ	1573991	9.251598
5	1	YNLDPDSIDFLVLKN	1576801	8.847354
5	1	EENDSLDCAFCSSRI	1571591	8.366158
5	1	KLREDLITPAEKVVY	1558020	8.693065
5	1	LEAIKLIRKKLMTSP	1573323	6.035226
5	1	TLVPIVDGRSNYNNR	1576106	7.172166
5	1	QKFVDTILSENGVVA	1574649	12.560750
5	1	KRNQTFLQGLRYFLM	1572985	10.341821
5	1	SNHYEEVIASCHQGI	1575620	9.260033
5	1	LHNIRSLTKMILVLI	1573451	9.750263
5	1	LESCKVNACHHNYEQ	1573342	7.905965
5	1	KVFNTRRNTLLFLDL	1568508	12.041636
5	1	RLSSLSLALVNSMKT	1575054	11.220466
5	1	SLMVSSFNNGTLIFK	1558056	7.279047
5	1	HGILCPTLPKVIPDG	1572428	8.233499
5	1	SQKSKLINDLILLGS	1575714	9.555963
5	1	RFHLIKNTFGLLFYQ	1574917	13.012634
5	1	FCANKLMDVVYSIAL	1571875	10.222962
5	1	FKIMLKALSHLSLGL	1571968	11.985762
5	1	KRFFLPVFSDEVLAG	1572968	12.056478
5	1	LFLDLIMVNLMVDIS	1573367	8.545379
5	1	VVECKSSSEVVVQRL	1576521	7.437648
5	1	RLLDILEAIKLIRKK	1575031	12.584928
5	1	FGTGEKVLLSAKFKF	1558037	8.499519
5	1	LLQMNANAYSGKNRH	1573690	11.062142
5	1	LLNEFNNLYADKVSV	1573672	11.930697
5	1	RYNRGRRANDKGDGE	1575274	7.510264
5	1	VPDFNELFQLAKELV	1576430	10.180617
5	1	TSLENNFDEPPLPTT	1576187	6.834872
5	1	GRCLRGWLGSCFISV	1572333	11.361295
5	1	CKEAYCQEFSLGDTE	1571179	8.525631
5	1	CSSRILELCFKLSVK	1571218	7.774310
5	1	AVGLFIRLLGGESDA	1571017	11.810491
5	1	ETGRSEDNLAEICFD	1558102	6.899358
5	1	NLEAFSLMVSSFNNG	1558055	9.247426
5	1	HLNYEERLNEQLLKD	1572453	8.584302
5	1	LRVNGTLGTDPYRPS	1573895	7.354645
5	1	SLMYEALTEEQVESF	1575579	10.122335
5	1	FKTKGRYNLDPDSMD	1571987	8.340824
5	1	DILKKSKFMQEINIE	1571353	8.722880
5	1	LRAGITLVPVVDGRS	1573857	10.014529
5	1	DKSGCIHNHDDKSVE	1568413	6.300439
5	1	LEIEEQEYHRLIHSL	1573333	10.701653
5	1	DGRSNYNTSFVSDWT	1571345	6.173456
5	1	PDTIDFLIMRNLTNL	1574409	12.013034
5	1	NIIGLLFYQKTGERS	1574151	9.002843
5	1	LKTLMLLLLCSPSKR	1573612	11.434567
5	1	KTSFSSRLLVNEKDY	1573126	9.162428
5	1	SVIVNPSLNGTLTES	1575876	10.593118
5	1	SLFIGLKGDIRESTV	1575555	11.389515
5	1	METLKKAGLIIGEML	1574014	9.260033
5	1	CYIQRFPITNNIIGL	1571258	7.561858
5	1	CLKRVHLNYEERLNE	1571185	8.639103
5	1	LLVGVKNDVKESKVM	1573709	8.142185
5	1	QKQVQNIRYLVMAIV	1574681	11.131304
5	1	DYLILKNLTGLVSAG	1571511	13.071845
5	1	VMLVNDRVLDILEAV	1576403	9.555260
5	1	GEEETSFFKSLEDKV	1572191	9.898993
5	1	QATVDTMISWIEDCN	1574560	6.618364
5	1	KAGLIIGEMLLLPND	1572752	9.762147
5	1	LSVYDKEKLVSTCVS	1573966	11.067681
5	1	IDCQHTTPGVNLEAF	1558053	6.573247
5	1	LWEKLCYLIRVPDFN	1573993	9.137779
5	1	SKLLNLKSDLLRAGI	1575524	11.628012
5	1	TRRKLLLIFDALILL	1576151	11.891601
5	1	QSDENSISIDAVERC	1574727	6.507587
5	1	VMAIVSDFSSTSLMD	1558017	9.268591
5	1	YRKGLGNFVQTDRKS	1576844	11.899214
5	1	SSISLSLINSMKTSF	1575792	11.459366
5	1	LQIILSGKMAHLRKV	1573838	13.109868
5	1	FQLVYQKTGECSKCY	1572102	10.460656
5	1	EFENFMKAGAHPIMH	1571601	13.260658
5	1	RFFLPIFSEFVLLAT	1574885	12.903198
5	1	VSKLVSRLVIGSKGE	1558099	8.366158
5	1	LNSYDSIMDFDVSGV	1573799	10.383613
5	1	LSKNQILNSMFQKTI	1573922	8.655534
5	1	SFFKSLEEKVNTTIA	1558106	9.902795
5	1	AESLVGFLFYQKTGE	1570914	7.333619
5	1	ITSTALDLSSNKSVV	1568471	9.688008
5	1	PSTEQLKNIQSLRRL	1557985	7.764288
5	1	GNVRLRECYAQRFYL	1572309	9.151737
5	1	LITPAEKVVYKLLRF	1558021	10.144957
5	1	GNNPLDNLWSPFGVM	1572308	8.940530
5	1	YLQALSVCNKVKGLK	1576795	11.557626
5	1	KNDVKESKVMEELIR	1572939	7.732070
5	1	FEQMRLFKTLSSISL	1571914	10.366537
5	1	ITKETPDRLTDQIKC	1558042	6.948304
5	1	NISYMCHFITKETPD	1574168	8.428540
5	1	DQEYQRLIHSLSNVK	1571432	11.742176
5	1	GSEVLIQRMAVELFQ	1572337	11.273338
5	1	NYCVSLFNRGKLKVS	1574381	10.275770
5	1	MIRGLDRFFSKEAKT	1574035	9.802521
5	1	AYVSDFYHKDLIDKI	1571056	8.507702
5	1	IQRLSVKIVDMVLSD	1572713	8.607563
5	1	KIKGLKVFNTRRNTL	1568475	10.031703
5	1	NLDGTKTLHSSVQSY	1574238	11.431108
5	1	FLADWVVERVRWLLI	1572005	10.553223
5	1	GISVDHYKIDMEVIC	1572275	9.476453
5	1	RESTVREELIKLKLW	1574880	9.030897
5	1	SELVRIVSTQLKTLM	1575356	11.588372
5	1	HPIMYYTKFEDYNFQ	1557982	6.715017
5	1	GKNRHMQRQGLNFKF	1572295	8.826711
5	1	LSPLYFTSAIKDQCG	1573943	9.997844
5	1	KGSKIFNTRRNTLLF	1572845	10.593118
5	1	VMRYTIDKEFEKICR	1576404	7.139328
5	1	HNYEQKFIDVILSDG	1572462	8.747165
5	1	GELKNNPFRPNITST	1572193	9.796125
5	1	EFGHQKVTFLSQVHP	1571632	8.907022
5	1	IVGEVRESKIREELI	1572738	8.623121
5	1	ICEAVEGSTELSPLY	1558134	6.821457
5	1	DPKRYFPAIFSAEVL	1571414	10.800443
5	1	YLCHLITKETPDRLT	1558041	9.518481
5	1	KYTDGSRVLNYDFNK	1573240	10.100553
5	1	MMTNRFKFILNISYM	1574064	11.136497
5	1	MHEDVLTRGLNLDGT	1574032	9.377200
5	1	SYSNRFLADWVVERV	1575935	10.077835
5	1	NLILSEDVKSMMTNR	1574241	10.764523
5	1	RESVIREELIKLRFW	1574881	10.003856
5	1	CDPKRYFVPIFSEAV	1571065	13.498352
5	1	HISLSLVNSMKTSFS	1572436	10.480757
5	1	RLLINERDYSRYFGN	1575046	7.114759
5	1	TDRRELLESLSSLGA	1575989	11.238807
5	1	VVPDGYKLTGNVLIL	1576524	11.891601
5	1	RPGVSKKFLSLLTSS	1575101	10.307866
5	1	GSLIVNPSLNGFLSK	1572342	12.142684
5	1	HLRKVILSEISFHLV	1558116	10.193002
5	1	FLYANVGEEAEKGED	1572061	9.983076
5	1	YNVTFSCVERTDGVA	1576805	7.311789
5	1	ILVLILAHPSKRSQK	1572648	11.439793
5	1	VSEFTNVPDFELLLS	1576497	10.170492
5	1	EYQVFRNRLRKGEIE	1571871	7.683943
5	1	STPGVNLEAFSLMVS	1575857	9.770205
5	1	SDKICRHKLFQEMSS	1575337	10.363739
5	1	MNDTGPILRLLVLAI	1574068	9.155279
5	1	KGKHLLNKQDYEYKV	1572811	6.709513
5	1	DVSGVTPTISYQRSE	1571506	7.343230
5	1	SSLLLEGFKLLSSLV	1575824	10.618426
5	1	SWIRSCPDLKDCLID	1575898	9.517821
5	1	KALSHLSLGLINSMK	1572754	11.039609
5	1	TTDLERLSSLSLALV	1576211	11.678363
5	1	SCVERTDGVATVDQQ	1575285	7.468817
5	1	GEKKLNNLDPMTNSG	1572192	8.902388
5	1	FIEDTNKLACIREDL	1557884	6.609058
5	1	LVNSMKTSFSSRLLI	1573985	10.991260
5	1	LEEKVNTTIARYRRG	1558107	7.359606
5	1	MHMTRKFKFVLNVSY	1574033	11.088451
5	1	NISYLCHFITKETPD	1574167	8.761507
5	1	TSLMDKLKEDLITPA	1576188	8.719491
5	1	SRLVIGSKGEEADKL	1575754	9.796125
5	1	SDRPMMRYSVHKAEE	1575341	10.310409
5	1	ELESCEAHACQANTD	1571720	6.933668
5	1	IFSDEVLYNMIDIMI	1558005	8.059348
5	1	SRCYSLYLSDKGNLV	1575732	11.123091
5	1	LFKTLSSISLSLINS	1573366	9.231027
5	1	PSLNGTLTESQEHQM	1574545	6.424474
5	1	AIESLRKSGLIVGQM	1570927	9.327490
5	1	DRLTDQIKCFEKFME	1571440	8.617416
5	1	NLTNLLSARKLDSSK	1574277	12.807394
5	1	CTSAKGPDYKRPGVS	1571250	7.332033
5	1	QVESFNEIKHDVQVA	1574769	10.195092
5	1	SKLLNLKHDLQKSGV	1575523	9.191930
5	1	MDEYVQELKGLIRKH	1574009	9.740541
5	1	MDEKVFVLKDFIRRQ	1574008	9.137779
5	1	LKSDLLRAGITLVPV	1573595	11.934754
5	1	QELKGLIRKHIPERC	1574569	7.472832
5	1	NLTGLVSTGSRTRTN	1574276	11.198030
5	1	IHHIDLISKLVVECK	1572541	9.457707
5	1	QANTDQRFVDVILSD	1574559	7.283406
5	1	KQKLVSTCITSMAER	1572963	9.786661
5	1	SRYFGNVRLRECYVQ	1575772	9.176994
5	1	EQMKKFTGKDIDCQH	1571805	8.006972
5	1	FVADWVIERIRWLLI	1572167	9.857537
5	1	QKTGECSKCYAINDN	1574698	7.424516
5	1	VARLRQNQIGSVRYQ	1557991	7.791402
5	1	NSLILLECFVRSTPA	1568581	10.349945
5	1	FSTTHSNIEKHYLSV	1572142	8.958030
5	1	CHQGINNKLTAHEVK	1571132	11.245050
5	1	EDDLADICFDGEEET	1571553	6.932064
5	1	ILRLLVLAVLCSPSK	1572627	10.523154
5	1	AQESNSLFEESEYSR	1570974	7.371348
5	1	HPIDEVNMESQSDEN	1572463	6.847214
5	1	ELGSFYSDPKRFFLP	1571739	6.407866
5	1	RNTLLFLDLIILNFV	1575084	8.354260
5	1	CSRTLKNSHQDLWSQ	1571217	9.452965
5	1	RSSPASFEKKFIEDT	1557882	6.720574
5	1	VELLETTDLERLSSL	1576274	7.869186
5	1	KNSHQDLWSQLEKLI	1572960	8.697930
5	1	KTKGRYNLDPDSIDF	1573107	8.369869
5	1	DKSVETILVESGIVC	1557848	7.722740
5	1	LLQMNANAYSGKYRH	1558144	9.211153
5	1	SDFSSTSLMDKLKED	1575305	9.260033
5	1	LLLKKVESCCNWLDR	1573670	9.448847
5	1	NFDEPPLPTTQIEKV	1574124	6.421115
5	1	RRANDKGDGEEFKNT	1575151	6.775555
5	1	YSIALHPIDEVNMES	1576865	9.057348
5	1	TLVPVVDGRSSYSNR	1576108	8.221096
5	1	CHFITKETPDRLTDQ	1571117	11.981338
5	1	TLIFKGEKKLNSLDP	1558058	6.445046
5	1	CATALDLASNKSVVV	1558063	9.088209
5	1	LLLLCSPSKRNQTFL	1573671	10.318106
5	1	DAVTPLLKILVLSIL	1571280	9.304131
5	1	RFFLRVGLYGLLFYQ	1574900	11.200352
5	1	ECVFYEQMKKFTGKD	1571536	7.464829
5	1	LYLSDKGNLVELGSF	1573999	9.862265
5	1	EILKASKSMLEIDIE	1571697	9.534543
5	1	IMINGLKKFFSKSLR	1572664	8.888701
5	1	VNACHHNYEQKFIDV	1576421	6.906214
5	1	AHVYKTQPSEMETLK	1570925	9.268591
5	1	VGEEAEKGEDQTIKE	1576285	6.787949
5	1	LKRNMLSYDQLLDSS	1573593	10.325905
5	1	KLLRFLIKTIFGTGE	1558035	8.477868
5	1	YEYKVQQAMSNLVLG	1576692	11.813794
5	1	ILDLCYQLSMRIANQ	1572600	12.258455
5	1	GPDYKRPGVSKKFLS	1572326	8.866577
5	1	ILSEISFHLVEDFDP	1558129	8.707783
5	1	ECYVQRFHLIKNTFG	1571540	10.519501
5	1	LCESLSMTSGRLSGV	1573283	10.593118
5	1	LYEALTEDQISAFEQ	1573996	8.492595
5	1	EFESLFKCLSHISLS	1571617	13.177029
5	1	YLILKNLTGLVSTGS	1576779	13.859577
5	1	WLLIEVLKGMKTTSE	1576599	12.644639
5	1	TLPKVVPDGYNLMGK	1576101	8.323375
5	1	HSDSLAPECPMCCSK	1572468	7.186822
5	1	TESFVRKQKYKLSHS	1558083	7.621023
5	1	SMAERFKTKGRYNLD	1575615	7.041836
5	1	PILRLLVLAILCSPS	1574453	10.278177
5	1	TMISWIEDCNELEGQ	1576112	7.958894
5	1	QEYHRLIHSLAKTNN	1574572	12.575137
5	1	LDEMAKNLCRKFFSE	1558139	6.743343
5	1	AVAGITLVPIVDGRC	1568396	9.708643
5	1	AHEVKLQIEEEYQVF	1570922	7.621023
5	1	ERDYSRYFGNVRLRE	1571809	9.583335
5	1	ELLDQSDVKEPGVSR	1571742	7.707513
5	1	NQSLGLENIECLKKN	1574338	8.560640
5	1	LSSLVELESCEAHAC	1573963	10.086469
5	1	ATERFRWLLIDLLRE	1571001	11.972588
5	1	FPERQELAYQRDIFL	1572084	11.079865
5	1	YRFFNKTLILLETFV	1576842	10.672578
5	1	KETPDRLTDQIKCFE	1568473	7.435754
5	1	IPKLDELGNILSVYD	1572691	9.755186
5	1	KRDLKKWVERRQQAE	1572967	7.692671
5	1	FDKQLGKFKFSQKSK	1571898	6.720574
5	1	HYLSVLSLCNKIKGL	1572478	9.372035
5	1	ELKSNPYRPNITSTA	1571741	8.401409
5	1	RLFVSILSGDNEIEY	1574980	9.493916
5	1	PKAKSSQEELSLMYE	1574455	7.561858
5	1	PEIWHHLSTLIKQPD	1574427	13.391471
5	1	NSLILLECFVRSSPA	1557879	8.549157
5	1	TTNEKWLSICSSVLK	1576212	11.337303
5	1	GFLFYQKTGERSRCY	1572217	10.614132
5	1	DAREERLQDPKRNEK	1571264	6.623072
5	1	MLVNDRLLDILEAIK	1574060	10.180617
5	1	RLIHSLSKTSNQSLG	1574983	9.081905
5	1	SANVPQEKSQEELST	1575282	6.114994
5	1	ADLRELCLNYIEQDE	1568392	7.359606
5	1	EICFDGEEETSFFKS	1558104	7.940715
5	1	LNFKFDWDKLEEDVR	1558148	6.834194
5	1	SFEKKFIEDTNKLAC	1557883	7.757702
5	1	QSSQCLSKNQILNSM	1574747	8.965694
5	1	HHVDLMSKLRVDCMS	1572433	8.860099
5	1	ECVFYEQMKRFTSKE	1558050	6.767032
5	1	LGSGPDGDGQPSIND	1573445	6.556130
5	1	KFIDVILSDGGILCP	1572782	7.302677
5	1	NTTIARYRRGRRAND	1558108	7.669678
5	1	LMEIVYNVTFSCVER	1573743	10.285459
5	1	DYNFQPNIEQLKGIQ	1571525	9.967251
5	1	GWLGSCFISVNDRLV	1572416	10.545560
5	1	EFEKKWKADMSKLLN	1571596	9.579659
5	1	SGQHKSDADEADLDE	1575417	6.334107
5	1	VLSILSSPTKRSQTF	1576396	10.355424
5	1	ASDVLIQRLSVKIVD	1570994	11.219264
5	1	RLIHSLSNVKNQSLG	1574985	11.862099
5	1	YKLTGNVLILLECFV	1576777	9.286092
5	1	DKVSVAEDNIEHLIH	1571363	7.801902
5	1	VLWDCVSEFTNVPDF	1576401	7.200587
5	1	LYFARRFKYLLNVSY	1573997	11.645147
5	1	CSKCYAINDNKVGEV	1571213	11.344695
5	1	SVQSYLNVLSMCNKI	1575879	11.109985
5	1	QGPDGHLISFYADPK	1558001	7.164973
5	1	HQPFSSLVEGEQKKL	1572465	7.078705
5	1	PIMRYSVERGSDKIC	1574454	8.342597
5	1	LKKFFSKSLRDTEDV	1573591	8.335534
5	1	NSTIARYNRGRRAND	1574350	8.482360
5	1	LQGLRYFLMAYANQI	1573836	11.496717
5	1	SMSDGEFESLFKCLS	1575618	8.448414
5	1	ALILLASKYDQMKQK	1570941	9.431519
5	1	KLIRKKIGTNPNWVK	1572892	9.990413
5	1	NWLDRCRHLLRKEEP	1574379	6.145587
5	1	CQFLKVEKSQLLNEF	1571191	11.763062
5	1	TLILLETFVRVNPDD	1576085	9.635752
5	1	DSLMILAQALVSDRP	1571480	10.737503
5	1	RLTDQIKCFEKFLEP	1575056	6.038705
5	1	RILHDHGILTPSLCF	1574956	9.222996
5	1	TMTRPILRLLVLAVL	1576113	12.220135
5	1	HKAEERQCCHKAMEN	1572437	6.026617
5	1	CEEMTSWLDFSHELM	1571078	9.491390
5	1	NAKKFLSKDGCTSAK	1574089	10.188845
5	1	REELITDTEFLLYRL	1574861	9.674071
5	1	IVDQYREPVKLGSGP	1572737	5.986970
5	1	SFNNGTLIFKGEKKL	1558057	7.157867
5	1	DRLTDQIKCFEKFIE	1568416	7.482993
5	1	AFANQIHHIDLISKL	1570916	8.877535
5	1	LETFVRVNPDEFEKK	1573343	8.804812
5	1	VELFQTILGEGEDAD	1576273	7.043771
5	1	IGEMLLLPNDRVLDI	1572520	11.312843
5	1	LNKQDYEYKVQQAMS	1573795	10.677325
5	1	SSDTQIPGVCKEILS	1575789	7.798381
5	1	DKSVERILHDHGILT	1571360	8.685045
5	1	DCLTDIEVALRTLLL	1558010	7.801902
5	1	LCHLVTKETPDRLTD	1573286	9.016702
5	1	SSRLLVNEREFSKYF	1575830	8.427513
5	1	RFFLPIFSDAALHNM	1574883	11.494792
5	1	TTPGVNLEAFSLMVS	1558054	8.986633
5	1	GDWFSCMKMILLQMN	1572189	10.131655
5	1	LSARKLDSSKKEELS	1573896	8.147255
5	1	PLPTTQIEKVYLSLL	1574496	9.290550
5	1	EIDIEDQEYQRLIHS	1568419	8.743633
5	1	DLASNKSVVVNKHLN	1558064	7.180671
5	1	RRNTLLFLDLIMVNL	1575153	8.432669
5	1	QEHQMISSIDRFFSK	1574566	7.982440
5	1	NEIEYGFTRRFKFLL	1574116	10.355424
5	1	FCNNKLMEIVYNVTF	1571879	7.861317
5	1	IVSTQLKTLMLLLLC	1572746	7.686837
5	1	EVFCQTIKLDSEEYH	1571842	7.588237
5	1	VGLYGLLFYQKTGEK	1576302	8.059348
5	1	SLLKYAQESNSLFEE	1575576	11.724848
5	1	CFISVNDRLVSLEST	1571099	10.871626
5	1	LLNLLCDLFKKHDDA	1573687	10.759019
5	1	LNFVVDEMVKDSTVI	1573778	9.272918
5	1	VLSSAHSDSLAPECP	1576397	6.864085
5	1	RRANDKGDGEKLTNT	1558110	6.018133
5	1	EKGEDQTIKECQMQC	1571707	7.468817
5	1	DCVVVNPPLNGSLTL	1571299	8.902388
5	1	MVDISDSCQDAIESL	1574081	8.681868
5	1	KNLTGLVSAGPKAKS	1572942	12.175509
5	1	YANQIHHVDLMSKLR	1576655	9.137779
5	1	RLSRQKLAFLVQTEP	1575053	8.545379
5	1	VILSDHGILCPTLPK	1576324	7.208233
5	1	SVLIEGFKLLSLLVE	1575878	11.114991
5	1	EGLKLLSRCIEIDSA	1557843	8.226900
5	1	LGNIVDKYNKQLMVS	1573441	7.316399
5	1	LFNRGKLKVSGELKN	1573368	8.986633
5	1	GSLTLEQEDIMIRGL	1572359	7.861317
5	1	PKVKFDCVVVNPPLN	1574475	9.008347
5	1	KLKVSGELKNNPFRP	1572913	6.411150
5	1	KSEVYEKGLGKFVKT	1573007	12.181680
5	1	LVSDRPIMRYSVERG	1573990	7.770950
5	1	YQVVRCKEAYCQEFS	1576825	7.409860
5	1	KLRFWFKKEIFDKQL	1572932	9.904068
5	1	LECFVRSSPANFEQK	1573325	10.366537
5	1	SRGAPTMEIEDQEYH	1575749	7.062476
5	1	SWLDFDEKLVDAVTP	1575913	8.354260
5	1	SSVLKRYDLELWEKL	1575848	8.233499
5	1	LCSPSKRNQTFLQGL	1573289	8.704480
5	1	MCCSKILDLCYQLSM	1574003	9.651277
5	1	RVNPEEFEKKWKTDM	1575219	6.169081
5	1	MEESVNEIKNLIRKH	1574013	7.910198
5	1	SEQGSFYCDPKRFFL	1575358	9.048398
5	1	MSKITQSSQCLSKNQ	1574073	9.517162
5	1	RNTLLFLDLVLLNLL	1575099	7.905965
5	1	VLYNMIDIMISWIRS	1558006	7.283406
5	1	ILSGDNEIEYGFTRR	1572629	6.141414
5	1	HIPFAEFENFMKAGA	1572435	8.250710
5	1	SSSEVVVQRLAVGLF	1575831	11.368998
5	1	EQKKLFRILSSISLA	1571804	11.373670
5	1	LSNTKNQSLGLENIE	1573941	9.467307
5	1	DSCQDAIESLRKSGL	1571474	7.378164
5	1	VNPSLNGKLTVDQED	1576427	7.090129
5	1	LIKTIFGTGEKVLLS	1558036	8.125390
5	1	ELSYQKEALLSQVEV	1571777	10.199295
5	1	LSLCNKIKGLKVFNT	1573925	11.745115
5	1	DQIKCFEKFFEPKSQ	1558044	6.122997
5	1	LMTSPKWVQMCSRTL	1573761	12.303261
5	1	VMHYKPPSSLIGDCA	1576402	7.188060
5	1	TEDQISAFEQVRDEV	1575991	8.136533
5	1	KNLCRKFFSEGDWFS	1572941	8.170629
5	1	QLLKDIVGEVRESKI	1574716	8.037833
5	1	TLTESQEHQMISSID	1576103	6.864085
5	1	SELRELCLNYIEQDE	1557836	6.139339
5	1	LKEDIHRTGITLVPV	1573554	11.055745
5	1	EVGEIVSEYDKQKLV	1571858	6.160429
5	1	GSDPDMHMTRKFKFV	1572335	8.454833
5	1	CSPSKRNQTFLQGLR	1571216	9.674071
5	1	QKQVQSVRYLVMAIV	1558015	9.072575
5	1	LSLCIEIDSCNANGC	1573924	9.226997
5	1	LTALAVSQLTEVFSR	1573969	10.372174
5	1	MEVICLNSYDSIMDF	1574015	9.698683
5	1	FTGKDIDCQHSTPGV	1572145	7.441455
5	1	PVFSDEVLAGMCEEM	1574550	8.274735
5	1	ERLNESLFIGLKGDI	1571813	7.647554
5	1	TGESSRCYSIQGPDG	1557999	7.354645
5	1	ALHNMIDIMISWIRS	1570940	9.762147
5	1	TSFSSRLLINERDYS	1576185	9.542742
5	1	ANAYSGKNRHMQRQG	1570969	10.307866
5	1	THNHDDKSVETILVE	1557847	6.120986
5	1	LKGIQSLRKLSSVCL	1573558	12.061510
5	1	YQRSEEEKFPYIMGD	1576810	6.289633
5	1	LLDSSLLVGVKNDVK	1573632	9.387668
5	1	ILSDGGILCPTLPKV	1572628	8.454833
5	1	KFFSENDWFSCMKMI	1558141	5.955863
5	1	SLDYDERLNESLFIG	1575534	10.369349
5	1	RECYAQRFYLAESLV	1574842	11.119027
5	1	DISSNKSVVVPKLDE	1571354	7.741551
5	1	EHNSEDKSVERILHD	1571675	8.133417
5	1	LVLKNLTNLVSANVP	1573983	11.128211
5	1	LAKMADNSVNTRTKN	1573245	10.135425
5	1	IDIMISWIRSCPDLK	1558007	6.613693
5	1	LLQTLVLSSAHSDSL	1573692	10.454106
5	1	NSLDPMTNSGCATAL	1558061	6.677529
5	1	NYNNRFVADWVIERI	1574383	8.693065
5	1	RFFLPIFSEDVLIEM	1574884	11.616072
5	1	RVNPDEFEKKWKSDM	1575218	7.189301
5	1	SIAQHLVSDRPIMRY	1575448	12.582464
5	1	EVKKEIKDPLITSGC	1571863	6.295011
5	1	IKCFEKFLEPKVKFG	1572561	11.378378
5	1	FDTGLMNDTGPILRL	1571904	9.612047
5	1	SACNKIKGKKVFNTR	1575278	11.400866
5	1	LVEMFKTKGRYNLDP	1573980	6.791089
5	1	HKDLMSMSDGEFESL	1572438	7.079734
5	1	VECKSASDVLIQRLS	1576253	8.317389
5	1	SLTKMILVLILAHPS	1575611	11.240050
5	1	HLDSDVSSCPFCNNK	1572446	7.940715
5	1	VKGLKVFNTRRNTLL	1576333	9.856361
5	1	LSQLITLGSHEENDS	1573944	8.824686
5	1	QNQIGSVRYQVVECK	1557992	6.975262
5	1	KWVQMCSRTLKNSHQ	1573195	12.114358
5	1	FLDLIILNFVAHVYK	1572008	9.665525
5	1	NPFRPNITSTALDLS	1574330	10.948106
5	1	TEEELDDMIYNAKKF	1575992	8.535422
5	1	QTIKECQMQCWRSFL	1574751	9.124145
5	1	RVLDILVARRLLLKK	1575201	13.137715
5	1	WLNFDSELVRIVSTQ	1576614	9.546192
5	1	PKLDELGNIVDKYNK	1574456	8.500681
5	1	GILCPTLPKVVPDGY	1572258	8.447351
5	1	KLRHSDYEYKVSKLV	1572933	9.602827
5	1	SNIEKHYLSVLSLCN	1575621	10.988012
5	1	QSLGFENLECLKRNM	1574746	7.404457
5	1	NNKLTAHEVKLQIEE	1574310	9.463088
5	1	GKFKFSQKSKLINDL	1572276	10.941338
5	1	WKSDMSKLLNLKSDL	1576581	9.094581
5	1	NANGCEHNSEDKSVE	1574090	7.580924
5	1	TDRKSLLQTLVLSSA	1575988	10.047765
5	1	QLALHKMKSSDAREE	1574701	11.880363
5	1	YVNQAHHIQLMSKLA	1576873	10.781354
5	1	KTLHSSVQSYLNVLS	1573108	10.261529
5	1	EEKFPYIMGDVELLE	1571587	10.580862
5	1	SMTSGRLSGVESLNV	1575619	11.030833
5	1	RWLLIEILKASKSML	1575238	13.416420
5	1	FTSTALDLSSNKSVV	1572165	10.541766
5	1	NKHLNGERLLEYDFN	1558066	7.559518
5	1	SNKSVVIPKLDELGN	1575637	8.252230
5	1	VVQRLAVGLFIRLLG	1576540	10.349945
5	1	KLLVSAVSQITESFV	1558081	10.553223
5	1	TANKLIRQKLTTNEK	1575953	8.325960
5	1	KVGEVCSFYADPKRY	1573147	10.508678
5	1	VIERIRWLLIEILKA	1576322	9.686248
5	1	LKATTALKDVGISVD	1573535	8.973458
5	1	LSRCIEIDSADKSGC	1557844	6.205030
5	1	VNPDDFEKKWKADMS	1576426	6.913928
5	1	TMEIEDQEYHRLIHS	1576110	10.158568
5	1	LWSPHQVNRAIKNET	1573994	7.801902
5	1	CMKMILLQMNANAYS	1558143	9.814430
5	1	AKLLSLKEDIHRTGI	1570932	8.393606
5	1	CPDLKDCLIDIETAL	1571186	6.484744
5	1	FENIECLKRVHLNYE	1571913	8.678708
5	1	REPVKLGSGPDGDGQ	1574863	7.838325
5	1	NDWFSCMKMILLQMN	1558142	6.581997
5	1	KSVVVPKLDELGNIV	1573087	9.583335
5	1	YCVSLFNKGRLRVNG	1576659	11.379956
5	1	FGFFVNPKEAITPEE	1558047	7.744746
5	1	NGKLTVDQEDIMING	1574130	7.910198
5	1	KGNLVELGSFYSDPK	1572843	10.973615
5	1	VSDRPVMRYTIDKEF	1576495	7.319493
5	1	QQAMSNLVLGSGQHK	1574722	7.764288
5	1	GEKKLNSLDPMTNSG	1558059	8.249193
5	1	DDMIYNAKKFLSKDG	1571303	6.515403
5	1	CVSLFNRGKLRVSGD	1571256	8.591048
5	1	PGVSRELLGYCVSLF	1574450	11.064905
5	1	LISKLVVECKSSSEV	1573533	8.437870
5	1	RMLLMEGLKLLSLCI	1575061	11.470323
5	1	RSQTFLQGLRYFIMA	1575178	9.967251
5	1	GQMILLVNDRVLDIL	1572332	11.279962
5	1	ELESCEAHACQINSD	1571721	7.046685
5	1	VIPDGFKLTGKTLIL	1568665	11.434567
5	1	SDVKEPGVSRELLGY	1575342	9.456518
5	1	QRLCVRLFVSILSGD	1574726	10.682110
5	1	SKFMQEINIEEQEYQ	1575490	8.343486
5	1	KRYYGTVRLKECYVQ	1572991	8.938072
5	1	VNQAHHIDLMSKLAV	1576428	9.822136
5	1	LELCFKLSVKMHEDV	1573335	9.802521
5	1	LNVSYLCHLVTKETP	1573803	9.778375
5	1	TILGEGEDADLYFAR	1576043	8.146619
5	1	HGILTPSLCFVVPDG	1572429	10.054315
5	1	SLFEESEYSRLCESL	1575553	9.562331
5	1	EGFKLLSSLVELESC	1571654	10.852040
5	1	KAMENFTDDDFKIML	1572756	8.491449
5	1	AKELVSDRPMMRYSV	1570929	8.476750
5	1	HHIQLMSKLAVECKS	1572430	10.727035
5	1	YTKFEDYNFQPSTEQ	1557983	6.784826
5	1	TSTALDISSNKSVVV	1576206	9.577465
5	1	TSLMDKLREDLITPA	1558019	6.240859
5	1	FLDLVLLNLLCDLFK	1572009	7.889333
5	1	KWVERRQQAEMSKIT	1573194	10.089958
5	1	HLSTLIKQPDFNSLI	1572454	9.008347
5	1	DNSVNTRTKNLGRAD	1571409	8.392638
5	1	EQEDIMIRGLDRFFS	1571797	6.469995
5	1	HIDLMSKLAVECKSS	1572434	9.538628
5	1	VIKLDSEEYHLLYQK	1557996	7.757702
5	1	LQIEEEYQVFRNRLR	1573837	10.753565
5	1	NVPDFELLLSLAEEL	1574376	9.117445
5	1	RLIHSLSNTKNQSLG	1574984	10.855259
5	1	SGIVCPGLPLIIPDG	1557850	9.141237
5	1	SQVHPSPLLTEGFKL	1575716	9.251598
5	1	NKLACIKEDLAVAGI	1568564	10.775690
5	1	FGCAVVNPSLNGKLT	1571923	9.211153
5	1	EKFFSKELLTVEDLK	1571704	9.148216
5	1	HYKIDMEVICLNSYD	1572477	9.251598
5	1	SVYLSDNGVMSEQGS	1575883	11.245050
5	1	RNQTFLQGLRYFLMA	1575082	10.682110
5	1	SAEVLQATVDTMISW	1575279	8.847354
5	1	VPDIPELSYQKEALL	1576432	9.882794
5	1	LLKILVLSILSSPTK	1573653	12.947296
5	1	ALKDVGISVDHYKID	1570943	6.925692
5	1	FGPARYQVVRCKEAY	1571926	8.634701
5	1	EKGLGKFVKTDKKVL	1571708	7.378164
5	1	LKIWYKSEVYEKGLG	1573590	8.914043
5	1	TERLRWLLIEVLKGM	1575996	11.487154
5	1	LAHPSKRSQKLLQNL	1573244	8.736633
5	1	QRFYLAESLVGFLFY	1574725	10.960336
5	1	EGLKLLSLCIEIDSC	1571656	8.205424
5	1	KGEIECQFLKVEKSQ	1572793	9.847037
5	1	LIRKKLMTSPKWVQM	1573514	11.887831
5	1	GFLSKEQEDVMIEGV	1572219	8.680286
5	1	LGDTEFQLVYQKTGE	1573388	8.332908
5	1	RLQDPKRNEKNASKG	1575048	6.438108
5	1	KFVKTDKKVLLSQLI	1572791	10.002347
5	1	EGSTELSPLYFTSVI	1558135	6.284303
5	1	SWIRSCPDLKDCLTD	1558008	6.560363
5	1	QIKCFEKFIEPKVKF	1574629	9.885257
5	1	TILIDSGIVCPGLPL	1568658	8.145983
5	1	RYRRGRRANDKGDGE	1558109	6.627819
5	1	EEMINWLNFDSELVR	1571590	9.943604
5	1	LADNERLSRQKLAFL	1573241	9.729084
5	1	EGFKLLSCLVEIESC	1571653	9.356807
5	1	EPKSEFGFFVNPKEA	1571791	7.918756
5	1	LDLSSNKSVVIPKLN	1573318	8.752502
5	1	KLKEDLITPAEKVVY	1572894	9.841284
5	1	IPERCEFGHQKVTFL	1572688	10.114984
5	1	YSDPKRFFLPIFSEF	1576861	10.457372
5	1	SLLVELESCKVNACH	1575578	11.140684
5	1	YIMGDVELLETTDLE	1576774	8.761507
5	1	VDQEDIMINGLKKFF	1576251	7.608195
5	1	KEALLSQVEVPMVLT	1572769	10.190920
5	1	GERLLEYDFNKLLVS	1558067	7.819831
5	1	DICFDGEEETSFFKS	1571348	6.637430
5	1	GEDADLYFARRFKYL	1572190	11.368998
5	1	DQEYHRLIHSLSKTS	1571419	12.777505
5	1	EAHACQINSDQKFVD	1571530	7.264748
5	1	ACVKDLVSKYLADNE	1570890	9.469732
5	1	NPSLNGFLSKEQEDV	1574333	7.958894
5	1	LIDKIREELITDTEF	1573472	6.761618
5	1	SQVEVPMVLTEGFKL	1575715	9.564469
5	1	FCISLFNRGRLKVTG	1571876	10.256857
5	1	LNVLSMCNKIKGSKI	1573802	9.705910
5	1	TDTEFLLYRLIRALM	1575990	11.077974
5	1	KLKTWYREEIYRKGL	1572912	8.306431
5	1	MKTSSVARLRQNQIG	1557990	7.534374
5	1	KTGEKSRCYSLYLSD	1573106	9.028030
5	1	RVNPDEFEKKWKADM	1575217	7.564208
5	1	KTLILLETFVRVNPE	1568493	12.260580
5	1	TLGSHEENDSLDCAF	1576082	6.677529
5	1	SDFSSTSLMDKLRED	1558018	6.551927
5	1	VIPKLDELGNILSTY	1576327	11.186558
5	1	SLINSMKTSFSSRLL	1568640	11.794252
5	1	LSYDQLLDSSLLVGV	1573968	11.450388
5	1	ADLDEILLDGGASDY	1570892	6.987457
5	1	AINDNKVGEVCSFYA	1570928	7.056504
5	1	VVECKEVFCQTIKLD	1576520	6.852784
5	1	EQMKRFTSKEIDCQH	1558051	7.383329
5	1	ELKDLVRKTIPDVIE	1571740	9.999341
5	1	VDCMSGSEVLIQRMA	1576230	8.109660
5	1	QFKRASPILRFLYAN	1574587	12.027160
5	1	RNLKNAGLIVGQMIL	1575067	10.560988
5	1	KSVVVNKHLNGERLL	1558065	7.578507
5	1	LETFVRVNPEEFEKK	1573344	10.358182
5	1	SGKMAHLRKVILSEI	1575415	10.653966
5	1	YTKFEDYNFQPNIEQ	1576868	8.059348
5	1	EFENFMKIGAHPIMY	1557980	9.576007
5	1	PNIEQLKGIQSLRKL	1574505	11.231402
5	1	GFTRRFKFLLNISYL	1572222	12.399252
5	1	LMLTNPTKRNQKQVQ	1558013	7.205673
5	1	FYCDPKRFFLPVFSD	1572177	8.586991
5	1	SHELMTMTRPILRLL	1575433	13.204785
5	1	ALTEEQVESFNEIKH	1570951	6.618364
5	1	EVLAGMCEEMTSWLD	1571864	6.667244
5	1	VQTEPRMLLMEGLKL	1576470	11.074210
5	1	TGKMAHLRKVILSEI	1558115	8.305597
5	1	HLISFYADPKRFFLP	1558002	8.593769
5	1	ESLNVLLDNRSNHYE	1571821	8.443119
5	1	KIGVTLVPVVDGRSN	1572864	9.072575
5	1	FKFILNISYMCHFIT	1571966	10.218587
5	1	NYNTDLLPDWATERF	1574384	7.541125
5	1	FLQGLRYFLMAFANQ	1572045	10.549379
5	1	ELLGYCVSLFNRGKL	1571773	9.377200
5	1	ILLDGGASDYFDQLR	1572621	8.418345
5	1	PDRLTDQIKCFEKFI	1568583	7.404457
5	1	MDEIISELRELCLNY	1557835	7.123575
5	1	TLIFKGEKKLNNLDP	1576084	7.145059
5	1	KFLEPKLKFNSVIVN	1572787	8.897790
5	1	SVRYQVVECKEVFCQ	1557993	6.866945
5	1	DLWSQLEKLIKHPDM	1571400	7.571314
5	1	LVLAILCSPSKRNQT	1573982	10.526829
5	1	ITPEEECVFYEQMKK	1572733	6.827456
5	1	PTLPKVIPDGFKLTG	1568600	9.030897
5	1	FKFLLNISYLCHFIT	1571967	10.135425
5	1	EDNLAEICFDGEEET	1558103	8.081683
5	1	HLKRNSLDYDERLNE	1572449	6.245806
5	1	AVERCYLQALSVCNK	1571016	11.127183
5	1	KLKFNSVIVNPSLNG	1572895	11.840908
5	1	ILNFVAHVYKTQPSE	1572623	9.849354
5	1	EDVKSMMTNRFKFIL	1571563	10.818960
5	1	RWLLIDILKKSKFMQ	1575236	9.420245
5	1	ELLLSLAEELCSEKP	1571774	7.449143
5	1	EELIRLKIWYKSEVY	1571588	8.505352
5	1	RYDLELWEKLCYLIR	1575253	8.496047
5	1	LQLILTGKMAHLRKV	1558114	11.167555
5	1	RCYSIQGPDGHLISF	1558000	9.361839
5	1	AVSQITESFVRKQKY	1558082	7.695609
5	1	ILLGSHKDSDVPSCP	1572622	6.948304
5	1	KHDDAIVRLRNAGIV	1572847	12.131189
5	1	EADKLEDDLADICFD	1571527	6.573247
5	1	NEIKHDVQVALAKMA	1574117	11.082713
5	1	PSLCFVVPDGYKLTG	1574529	10.945089
5	1	FNSLISIAQHLVSDR	1572069	12.534125
5	1	MKAGAHPIMHYTKFE	1574037	9.425855
5	1	FTDDDFKIMLKALSH	1572143	10.986395
5	1	NPPLNGSLTLEQEDI	1574331	6.535413
5	1	RCYSLYIAENGELTE	1574806	11.854950
5	1	DQIKCFEKFIEPKVK	1571435	8.234976
5	1	VNMESQSDENSISID	1576424	7.413490
5	1	MVLSDGSDPDMHMTR	1574082	8.166668
5	1	QKTGERSRCYSVYLS	1574699	9.448847
5	1	QEKSQEELSTLYEAL	1574567	8.476750
5	1	KVLLSAKFKFMLNVS	1558038	8.497202
5	1	PGLPLIIPDGYKLID	1557851	8.229092
5	1	RYNLDPDTIDFLIMR	1575273	10.254536
5	1	SEIQLQRLCVRLFVS	1575352	11.253903
5	1	HRTGITLVPVVDGRG	1572467	8.933187
5	1	DRVLDILEAVKLIRK	1571460	12.578789
5	1	QRFVDVILSDNGILC	1574724	8.131554
5	1	RFFLPIFSDEVLYNM	1558004	10.985588
5	1	SFYNEQIPDWVNDKL	1575369	9.870631
5	1	TRTKNLGRADNSVKN	1576166	9.337100
5	1	CSFYADPKRYFPAIF	1571212	8.970859
5	1	IGSFYCDPKRYFVPI	1572540	8.528063
5	1	ANAYSGKYRHMQRQG	1558145	9.356807
5	1	ITSMCEEMINWLNFD	1572735	8.249951
5	1	VDGRSSYSNRFLADW	1576248	7.279047
5	1	KFKFVLNVSYLCHLI	1572784	11.337303
5	1	VLDILTANKLIRQKL	1576338	11.784719
5	1	FTSKEIDCQHTTPGV	1558052	6.303172
5	1	LAEELCSEKPVMHYK	1573242	9.091386
5	1	FSKGLGKFKLTDRRE	1572122	8.766977
5	1	WKTDMAKLLSLKEDI	1576596	8.834881
5	1	QMKQKGRCLRGWLGS	1574719	10.998634
5	1	KELLTVEDLKRPGVS	1572776	7.987265
5	1	LDLIMLNFVVDEMVK	1573316	9.886493
5	1	ILNSMFQKTILKATT	1572624	10.229586
5	1	SSPTKRSQTFLQGLR	1575829	9.215074
5	1	AVSQITEGFMRKQKY	1571036	7.225151
5	1	MKTSFSSRLLVNERE	1574039	9.558078
5	1	KLLVSAVSQITEGFM	1572916	11.293439
5	1	MQDPLLGTLSELKDL	1574070	9.816621
5	1	KGDGEEFKNTKGLHH	1572792	7.301172
5	1	YCDPKRFFLPIFSED	1576656	9.443014
5	1	MRYSVHKAEERQCCH	1574072	7.664069
5	1	SKSMLEIDIEDQEYQ	1575531	6.441567
5	1	KVKFGHVSINPADIA	1573162	11.273338
5	1	NLVLGSGQHKSDADE	1574293	9.277276
5	1	IKCFEKFLEPKLKFN	1572560	9.620628
5	1	SRVLNYDFNKLTALA	1575757	11.312843
5	1	YFVPIFSEAVITSMC	1576769	11.742176
5	1	ECNFEQKFVDTILSE	1571534	9.521127
5	1	MCNKIKGSKIFNTRR	1574007	11.038726
5	1	SEEYHLLYQKTGESS	1557997	9.028030
5	1	VSSCPFCNNKLMEIV	1576507	7.861317
5	1	NEIKNLIRKHFPERQ	1574118	8.473410
5	1	ITSGCATALDLASNK	1572734	9.231027
5	1	IREDLAVAGVTLVPI	1557886	9.169666
5	1	EVIASCHQGINNKLT	1571860	7.273286
5	1	RYNLDPDSMDYLILK	1575272	9.856361
5	1	TPTISYQRSEEEKFP	1576131	8.475635
5	1	QKSGVTLVPIVDGRS	1574697	9.587033
5	1	VFNTRRNTLLFLDLV	1576282	9.907904
5	1	IPKLNEVGEIVSEYD	1572692	8.510061
5	1	IEVALRTLLLLMLTN	1558011	8.017079
5	1	LINDLILLGSHKDSD	1573510	10.454106
5	1	VKIVDMVLSDGSDPD	1576334	7.897590
5	1	CAEMLSWLDFDEKLV	1571057	9.191930
5	1	NTLLFLDLIMLNFVV	1574355	8.476750
5	1	RVSGDLKVDPFRPTF	1575235	7.116951
5	1	LQGLRYFIMAYVNQA	1573821	12.008399
5	1	LVNSMKTSFSSRLLV	1573986	10.083000
5	1	HPIMHYTKFEDYNFQ	1572464	6.726184
5	1	ESKVMEELIRLKIWY	1571820	6.795513
5	1	VPDGYNLMGKTLILL	1576431	11.104033
5	1	QVHPRSVLIEGFKLL	1574770	10.162516
5	1	ILSTYDKEKLVSACV	1572647	8.806769
5	1	SISLALVNSMKTSFS	1575486	10.640385
5	1	FNKGRLRVNGTLGTD	1572064	10.883700
5	1	AEDNIEHLIHQFKRA	1570909	8.284307
5	1	IEQDERLSRQKLNFL	1557838	6.084031
5	1	ISSIDRFFSKELLDQ	1572732	8.518393
5	1	IEDCNELEGQLHNIR	1572508	7.229126
5	1	FNRGRLKVTGELKSN	1572066	9.568769
5	1	AKTNNQSLGFENLEC	1570934	5.924886
5	1	SRCYSIYLSINGVLE	1575717	12.567899
5	1	LEKLIKHPDMDSLMI	1573334	10.837455
5	1	RIANQTSLENNFDEP	1574952	6.238401
5	1	NQSLGLENLEHLKRN	1574339	9.382411
5	1	FSKYFGNVRLRECYA	1572124	10.601433
5	1	EKICRHQPFSSLVEG	1571709	8.706129
5	1	NLIPLIDGRTSFYNE	1574242	10.933908
5	1	LASNKSVVVNKYTDG	1573279	8.989303
5	1	FPITNNIIGLLFYQK	1572085	8.810703
5	1	PKLEFGSLIVNPSLN	1574457	12.150279
5	1	DPDSTDYLILKNLTG	1571410	10.144957
5	1	IDGRTSFYNEQIPDW	1572502	6.266023
5	1	LFKEKEVKKEIKDPL	1573351	10.940591
5	1	LFYQKTGERSRCYSL	1573371	11.050317
5	1	EDFDPSCLTNDDMKF	1558131	6.891832
5	1	QIEKVYLSLLSACNK	1574626	11.305839
5	1	EELSTLYEALTEDQI	1571589	7.503857
5	1	CQMQCWRSFLNKVKS	1571206	10.231811
5	1	LKGDIRESTVREELI	1573557	8.221096
5	1	QINSDQKFVDVILSD	1574631	7.316399
5	1	CSEKPVMHYKPPSSL	1571210	7.885248
5	1	KDQCGLDEMAKNLCR	1558138	6.642295
5	1	RRFKYLLNVSYLCHL	1568606	11.657701
5	1	LAYQKDALLSQVHPR	1573282	9.967251
5	1	LTRGLNLDGTKTLHS	1573977	9.088209
5	1	VLKGMKTTSELEIEE	1576359	8.678708
5	1	AVAGVTLVPIVDGRC	1557887	7.322603
5	1	HVSINPADIATEEEL	1572475	6.911603
5	1	KKFLSLLTSSFNNGS	1572870	11.068609
5	1	NASKGKILESLWSPH	1574091	10.434884
5	1	PFGVMKEIRAEVSLH	1574446	11.347679
5	1	KLNFLGQREPRMVLI	1557840	8.492595
5	1	TGERSRCYSLYIAEN	1576003	8.748938
5	1	SEYSRLCESLSMTSG	1575360	11.341727
5	1	REELIKLKLWFKDEV	1574858	10.199295
5	1	KADMSKLISLKTDLG	1572751	9.904068
5	1	LKVTGELKSNPYRPN	1573614	8.797047
5	1	ECKSSSEIQLQRLCV	1571533	9.431519
5	1	RKNSCECNFEQKFVD	1574961	6.033494
5	1	VFNTRRNTLLFLDLI	1568664	9.497727
5	1	LGRADNSVKNGNNPL	1573444	5.985375
5	1	PTKRNQKQVQSVRYL	1558014	7.445286
5	1	DKSVETILIDSGIVC	1568414	8.531731
5	1	LEDKVNSTIARYNRG	1573329	9.158843
5	1	MIEGVEKFFSKELLT	1574034	7.269002
5	1	RMVLIEGLKLLSRCI	1557842	7.366287
5	1	RNRLRKGEIECQFLK	1575083	8.043138
5	1	RESKIREELIKLKTW	1574864	9.243283
5	1	DALLSQVHPRSVLIE	1571262	10.283022
5	1	KIGTNPNWVKNCSKI	1572863	8.141554
5	1	PTKRNQKQVQNIRYL	1574548	9.097793
5	1	EQEDVMIEGVEKFFS	1571798	6.749176
5	1	PYRPSFTSTALDLSS	1574556	10.564909
5	1	FLIMRNLTNLLSARK	1572016	13.292788
5	1	PTLPKVIPDGYRFFN	1574549	7.626234
5	1	EFEKKWKSDMSKLLN	1571597	9.777348
5	1	LCLNYIEQDERLSRQ	1557837	7.595642
5	1	KEILSFCISLFNRGR	1572772	10.380732
5	1	EVFSRKGKHLLNKQD	1571857	6.869099
5	1	ASKYDQMKQKGRCLR	1570998	9.662141
5	1	SSMAERFKTKGRYNL	1575826	9.066437
5	1	YQLSMRIANQTSLEN	1576809	9.871836
5	1	SAFEQVRDEVQLALH	1575280	9.272918
5	1	VPSCPFCANKLMDVV	1576465	9.114124
5	1	VSEYDKQKLVSTCIT	1576498	10.143038
5	1	ENEYATGAVRPFQAA	209216	7.225415
5	1	DKYNKQLMVSSCVTS	1571364	11.803941
5	1	IYLSINGVLEEQGSF	1572749	9.863453
5	1	NVLILLECFVRSSPA	1574374	6.063654
5	1	IMVNLMVDISDSCQD	1572669	7.271854
5	1	LVNDRVLDILTANKL	1573984	11.297543
5	1	EINIEEQEYQRLIHS	1571699	8.890960
5	1	LGTLSELKDLVRKTI	1573447	8.485752
5	1	FYHKDLIDKIREELI	1572178	8.027364
5	1	DDMKFICEAVEGSTE	1558133	7.987265
5	1	IDCQHSTPGVNLEAF	1572501	8.314842
5	1	NITSTALDLSSNKSV	1568563	9.565899
5	1	TKETPDRLTDQIKCF	1568659	7.849708
5	1	SLRRLSSVCLALTNS	1557987	10.787073
5	1	LVSAGPKAKSSQEEL	1573989	8.567117
5	1	LLPNDRVLDILVARR	1573689	10.631503
5	1	EPKSQFGFFVNPKEA	1558046	7.431984
5	1	SCVTSLVEMFKTKGR	1575286	6.996326
5	1	RSTPASFEKKFIEDT	1568607	6.932865
5	1	GKYRHMQRQGLNFKF	1558146	10.568857
5	1	ERLNEQLLKDIVGEV	1571812	6.983947
5	1	FNNGSLFKEKEVKKE	1572065	8.402392
5	1	DWDKLEEDVRISERE	1558149	6.693303
5	1	MSKLRVDCMSGSEVL	1574075	9.812246
5	1	FRPTFTSTALDISSN	1572118	10.143038
5	1	LVARRLLLKKVESCC	1573978	8.356984
5	1	NKSVVIPKLNEVGEI	1574217	9.114124
5	1	LKNIQSLRRLSSVCL	1557986	11.350677
5	1	QLMVSSCVTSLVEMF	1574717	8.611765
5	1	ELFQLAKELVSDRPM	1571722	9.176994
5	1	VLLATCAEMLSWLDF	1576375	10.553223
5	1	NLMGKTLILLETFVR	1574245	12.036771
5	1	KEAKTSSDTQIPGVC	1572768	6.151901
5	1	GEEETSFFKSLEEKV	1558105	7.791402
5	1	SLFFSRRFKYLLNVS	1575554	11.722009
5	1	EFEKKWKTDMAKLLS	1571598	10.979172
5	1	KLSVKMHEDVLTRGL	1572934	9.954613
5	1	LSNVKNQSLGLENLE	1573942	9.366915
5	1	LTNLVSANVPQEKSQ	1573976	8.611765
5	1	LENIECLKKNSLGYD	1573338	8.673999
5	1	NDRLVSLESTKRDLK	1574115	10.268606
5	1	FEKFIEPKVKFGCAV	1571911	7.869186
5	1	NPKEAITPEEECVFY	1558048	6.212023
5	1	LRILNTRRKLLLIFD	1573859	10.195092
5	1	EQEYQRLIHSLSNTK	1571799	11.400866
5	1	VNEREFSKYFGNVRL	1576423	9.304131
5	1	EKFMEPKLEFGSLIV	1571706	10.135425
5	1	LSLGLINSMKTSFSS	1573940	11.392736
5	1	GASDYFDQLRETVEK	1572182	11.023906
5	1	SRLVIGSKGEETGRS	1558100	7.954296
5	1	APECPMCCSKILDLC	1570972	6.623072
5	1	DTEDVQTPGVCKELL	1571498	8.145349
5	1	PADIATEEELDDMIY	1574387	7.295190
5	1	PDRLTDQIKCFEKFF	1558043	6.107099
5	1	IKDPLITSGCATALD	1572576	11.113986
5	1	LSKTSNQSLGFENIE	1573923	7.156691
5	1	YKLIDNSLILLECFV	1557865	10.109530
5	1	IRLLGGESDASLFFS	1572721	9.398327
5	1	MEEDIACVKDLVSKY	1574012	8.283503
5	1	KLAFLVQTEPRMLLM	1572876	13.381781
5	1	DKEKLVSACVSSMAE	1571356	10.162516
5	1	TQPSEMETLKKAGLI	1576148	9.081905
5	1	EGSTELSPLYFTSAI	1571657	8.485752
5	1	VSQLTEVFSRKGKHL	1576504	8.830782
5	1	LECFVRSSPASFEKK	1557881	9.831069
5	1	LKHDLQKSGVTLVPI	1573589	10.631503
5	1	HKDSDVPSCPFCANK	1572439	7.437648
5	1	YNTSFVSDWTTERLR	1576804	8.696304
5	1	IHNHDDKSVETILID	1568454	7.314858
5	1	KEKLVSTCVSTMAER	1572774	10.046139
5	1	GFKLLSLLVELESCK	1572216	9.963008
5	1	LDSSKKEELSLLYEH	1573321	6.743343
5	1	QVNRAIKNETSIHEI	1574771	9.528468
5	1	ERLNESLFVGVRGDI	1571814	8.006972
5	1	MQRQGLNFKFDWDKL	1558147	7.923082
5	1	EIDSCNANGCEHNSE	1571676	8.064853
5	1	RDIFLSQHHPSSLLL	1574823	11.968262
5	1	SVRYLVMAIVSDFSS	1558016	8.385905
5	1	CRHLLRKEEPVLWDC	1571208	9.377200
5	1	RDTLFSLLKYAQESN	1574841	9.991892
5	1	DNLWSPFGVMKEIRA	1571406	9.632536
5	1	LCHLITKETPDRLTD	1568524	9.713226
5	1	KEIRAEVSLHEVKDF	1572773	9.914353
5	1	VESCCNWLDRCRHLL	1576276	8.505352
5	1	SLVEGEQKKLFRILS	1575612	11.468483
5	1	YFLMAYANQIHHVDL	1576738	14.021030
5	1	TILSENGVVAPTLPK	1576059	10.653966
5	1	LKVDPFRPTFTSTAL	1573613	10.201407
5	1	VGQMLMLVNDRLLDI	1576304	13.057853
5	1	AKFKFMLNVSYLCHL	1558039	9.120785
5	1	STCVSTMAERFKTKG	1575852	10.460656
5	1	KRSQKLLQNLRYFIM	1572989	10.081273
5	1	FEKFFEPKSEFGFFV	1571910	11.504482
5	1	NKSVVIPKLDELGNI	1574216	8.413313
5	1	LLYRLIRALMNLILS	1573727	11.713574
5	1	KFLEPKVKFGHVSIN	1572788	8.384949
5	1	NGVLEEQGSFYCDPK	1574132	6.209683
5	1	KLKLWFKDEVFSKGL	1572911	8.116263
5	1	NSVKNGNNPLDNLWS	1574351	8.847354
5	1	PDVIELAYQKDALLS	1574425	10.609868
5	1	DEMVKDSTVIRNLKN	1571331	7.760986
5	1	LSPLYFTSVIKDQCG	1558136	6.925692
5	1	FNTRRNTLLFLDLIM	1568443	9.387668
5	1	DCLIDIETALRTLIL	1571298	9.807904
5	1	WRSFLNKVKSLRILN	1576619	12.046541
5	1	EAHACQANTDQRFVD	1571529	6.773718
5	1	SQHHPSSLLLEGFKL	1575713	10.947351
5	1	TIKLDSEEYHLLYQK	1576042	9.431519
5	1	DYNFQPSTEQLKNIQ	1557984	8.663157
5	2	YEALIKLLPFSKRIR	210019	9.799314
5	2	NEPLVTMPIGYVTHG	1018712	12.061510
5	2	RREVSTAAVTMSMKL	1020173	8.355166
5	2	FNMVYMPASWVMRIM	1018904	11.091342
5	2	AAGGVVRLWDVSDPS	1576889	7.683943
5	2	SVLDGHLPDTIPIQL	1577489	9.877899
5	2	VDRYPANAIVCRFDT	1019099	8.305597
5	2	RWTQSLRRELGMFTE	1577463	10.016070
5	2	GLALYYPSARIVYTA	1019056	9.641424
5	2	FGINSLFSRFRRDLE	1557910	7.497519
5	2	LNDTRALLSGLDFAK	1577267	9.587033
5	2	WLSLLVPFVQWFVGL	1356074	5.651877
5	2	LPSYAAYATAQEAYE	1018941	11.123091
5	2	IIFIFRRDLLCPLGAL	1397408	9.072575
5	2	SMKLPGSLSALIRAT	1020175	9.114124
5	2	NQAVNNLVELKSTQQ	1569219	8.356075
5	2	SSGVANPAMDPIYDE	1019264	7.135917
5	2	DIKLIDVEMTKEASR	1568747	9.697786
5	2	QGVYMGNLSQSQLAK	1569277	12.022413
5	2	HGRKDLKIVDIKLAS	1577070	8.890960
5	2	QALLHGLDFSEVSNV	1569272	10.295312
5	2	TVKTDVLKDAKLIAD	1569379	10.116813
5	2	GRPGNFLQSRPEPTA	1022066	10.961883
5	2	LEKLKSKVIRTERPL	1569087	9.332275
5	2	EKFGHLCRAHNGVIV	1576967	10.926571
5	2	QSFTSDVKAAVIKDA	1558465	9.448847
5	2	VLNDAKLIADSLDFT	1577548	8.466786
5	2	DVEIFENKTTLPVNV	1019109	8.262212
5	2	SIDFNQVAQVQRALR	1569350	10.866339
5	2	AAQPGLTSAVIEALP	1568687	6.882927
5	2	APYMVGDVITSGDIT	1018703	12.097998
5	2	GGETMNSVVQALTSL	1568881	9.222996
5	2	QGAQTGRDGVVRVWD	1577389	6.331227
5	2	MGNLTAQQLDQRSQI	1569172	9.002843
5	2	RLRDLNQAVNNLVEL	1569306	11.000285
5	2	IDQHVKLACSLPHGRL	1473068	8.541625
5	2	CALLDCIMFQSVLDG	1568706	9.351818
5	2	SVIIINNSTNVVIRA	1019162	9.322743
5	2	KAVLGAKRKLNMFVS	1558585	7.235810
5	2	NLNDLEKLKDKHPVL	1577332	7.042802
5	2	IENQVKRSVESLLLN	1577096	9.460092
5	2	TKHPSLNIITQEESQ	1577498	7.566567
5	2	DDMIAAYTAALVSGT	1019206	12.210934
5	2	LREVKTIKVFTTVDN	1018722	8.645025
5	2	KPGNRNPYENLLYKL	1569067	8.678708
5	2	SDLLTNSVIIMAYVT	1018658	12.305555
5	2	KSKRGDTDLDKLRDL	1577168	6.243328
5	2	LYEEELTPLLPPSLL	1569152	10.878303
5	2	QSRIFEQEVWEKFGH	1577431	7.653007
5	2	YSDVETPHLMGWDYP	1019012	8.582962
5	2	RSGITLGVLVPHVGE	1018635	10.545560
5	2	GWPYIASRTSITGRA	1568929	11.461178
5	2	WDNTSIDLTRKPVAG	1569468	8.448414
5	2	VPSFRWTQSLRRGLS	1569419	10.915019
5	2	HLCDKHKGIVIKSKK	1577087	7.576099
5	2	DAMPGVLSYVIGLLP	1568727	9.514533
5	2	VLSLDKLKSLLSLRE	1018719	11.185423
5	2	ETLLRAVESYLLAHS	1491703	11.742176
5	2	CMTVQGGETMNNVVQ	1568710	8.318240
5	2	VDGRCDYDNSFMPEW	1557889	6.171265
5	2	SLVDLKSTSKKNVLK	1558476	7.177011
5	2	GRKDLKLVDVRLTGE	1577063	9.151737
5	2	NKEVDRLMSMKSVQN	1577327	10.006886
5	2	GPNMSCDDVVFGINS	1572329	6.970967
5	2	PSSGCYIHFFREPTD	1569255	6.836231
5	2	DCIMFSAVISGSVSN	1576923	11.066754
5	2	SASVVAGGIIAILVT	1018845	9.341965
5	2	CLSGEGWPYIGSRSQ	1576921	6.687998
5	2	RDELMELASDLEKLK	1569300	9.110821
5	2	QVSQVQRALRKNKRG	1569299	7.636797
5	2	EEDLNKLRDLNKEVD	1568787	6.273788
5	2	FGSMPALTIACMTVQ	1568843	12.158569
5	2	EIPSFRWTQSLRRGL	1568802	10.940591
5	2	VANYQKVGMQKYSTL	1019053	7.958894
5	2	IKTLLEVKNKEKMFV	1577104	7.435754
5	2	MVDEEPVALLPLSLL	1569176	9.611273
5	2	SVRFSWLSLLVPFVQ	1356070	7.454976
5	2	VDLTKKPQVGPRQPE	1569380	6.084031
5	2	MGNLTTQQLDQRSQI	1558492	6.297719
5	2	QKKYIYNLIMNTQNK	209793	9.633338
5	2	TVGTKTFLVHREWFM	1021132	11.057566
5	2	QGASGVVRVWDVKDS	1558499	7.274721
5	2	CDDVVFGINSLFSRF	1557909	8.105496
5	2	TLTNTSIINHKFCNL	1568339	10.395280
5	2	SSLIKSTIQVKRREG	1569360	8.574986
5	2	KSSQRDTILKLGDLN	1577170	8.834881
5	2	ITPDNFSQIIKTTLS	1577141	10.413227
5	2	RAGILRTLGFQQQRG	1577435	9.451196
5	2	LCKHHNGVVVSKKKR	1569082	8.670881
5	2	LEKLKNKIRRAETGS	1577210	7.853553
5	2	AQQLDQRSQILQMVG	1568700	8.588341
5	2	KTTLSIKKKEGMFVD	1577172	8.511244
5	2	NRALSGIAAEQDRNT	1019196	11.708018
5	2	LGLLYTVKYPNLNDL	1558539	6.749176
5	2	KLTLEHECLQIVTKD	1569060	8.198437
5	2	VLSFELLNAPATVCG	1019177	12.236934
5	2	KSTSKKNVLKVGRLS	1558477	6.182305
5	2	ALTIACMTVQGGETM	1568698	8.738375
5	2	KLFDMHGRQDLKIVD	1577155	9.025178
5	2	KLIDIALSKTDSRKY	1569028	8.573668
5	2	RSVQRNTVFKAGDLG	1569328	6.951607
5	2	NGSRHSHGILMKDIE	1569178	7.774310
5	2	FNGLTGTGVLTPSSK	1019183	9.637367
5	2	TDPVELAVFQPSSGN	1577491	9.011119
5	2	KSKRNDGDLDKLRDL	1577169	6.421115
5	2	VRLWDVSDPSKLNNQ	1577567	8.526846
5	2	TERPLSSGVYMGNLS	1569367	8.482360
5	2	KLVDVKLTSDQARLY	1569062	9.537263
5	2	AGLLGVVSTVLLGGV	206162	9.361839
5	2	TGGIAIAMACIVGLM	1019313	10.093468
5	2	TTQGSDDIRKLFDLH	1569376	7.732070
5	2	WDNTSVDLTKKPQVG	1569469	6.114994
5	2	VAIKSLTERLYVGGPLTNSR	1022701	10.580862
5	2	RYIHCYRRPNDIKSF	1577466	8.691452
5	2	LRRELQSFTSDVKAA	1558464	9.130922
5	2	FQQQQVRSPGVVRIW	1577018	8.627437
5	2	GGETMNSVIQALTSL	1568880	9.774276
5	2	PRQPEKNGQNLRLAN	1569254	8.424441
5	2	KLRDLNKEVDNLMSM	1577157	8.950466
5	2	RDLLFKLLEYSKQEE	1574838	9.887731
5	2	VLKDAKLIADSIDFN	1569387	8.508880
5	2	TSLLNGLDFSEVSNV	1569375	9.807904
5	2	IDTKCYKLEHPVT	1403067	8.180651
5	2	LGNLSQSQLTKRSDL	1577216	8.329423
5	2	CMTVQGGETMNSVIQ	1568711	8.689844
5	2	YRRPNDIKSFKDQSK	1577593	6.609058
5	2	DFFKFSFMYIESIKVDRIGDN	1502014	9.251598
5	2	LGDLNKSELMDLASD	1577214	7.683943
5	2	QFGSVPALTIACMTK	1577388	11.148085
5	2	ALLDCIMYQSVMDGK	1568694	8.911693
5	2	MFIDEKPGNRNPYEN	1569155	6.193557
5	2	LKIVDIKLASEQARK	1577233	10.721870
5	2	NNVVQALTSLGLLYT	1569201	12.882334
5	2	FELLNAPATVCGPKL	1019179	13.063410
5	2	QRSQILQIVGMRKPQ	1558494	8.118077
5	2	EESRIFEDLVWKRFE	1576945	7.433866
5	2	LMSFPQAAPHGVVFL	1019225	9.812246
5	2	NSVIQALTSLGLLYT	1569220	12.382413
5	2	LNDVVQALTDLGLLY	1558536	7.008060
5	2	SDDLLTLAADLEKLK	1577469	9.877899
5	2	TVDLSTKPQQGPRTP	1577504	5.963487
5	2	PALTIACMTKQSDNT	1577370	8.639103
5	2	SQFTQTVKSDVLKDA	1569355	9.940884
5	2	KLVDVRLTSEQARQF	1569063	10.383613
5	2	ESSFVMMSAPPAEYK	1018737	12.373741
5	2	AGDLGRDELMELASD	1576894	6.193557
5	2	LQLVGIQRAGLAPTG	1577272	12.031946
5	2	ETLLRAVESYLLA	1491712	11.098141
5	2	QQQRGAAGGVVRLWD	1577410	7.214683
5	2	INISGYNLSLSAAVK	1577107	12.848484
5	2	ASVVAGGIIAILVTC	1018846	9.541367
5	2	TLSYYKLGASQRVGT	1019326	11.834011
5	2	LPHDLIFRGPNVVTL	1558675	8.027364
5	2	LRRELSGYCSNIKLQ	1569130	8.511244
5	2	YKAAVDLSHFLKEKGGL	1022071	8.875327
5	2	GTGVLTPSSKRFQPF	1019184	11.934754
5	2	ILGRSWDNTSVDLNA	1577105	7.653007
5	2	RNPYENILYKVCLSG	1558589	7.716602
5	2	ETLYRIDGAHLTKMS	1018740	12.474969
5	2	KPLLIAEDVEGEY	208542	6.809640
5	2	KLNNQFGSMPALTIA	1569029	13.416420
5	2	RNFQKVNPEGLIKEF	1557914	10.158568
5	2	ADDIRKLFDMHGRQD	1576893	8.706129
5	2	RWTQSLRRGLSQFTH	1577465	9.596006
5	2	IMAYVTGGLVQQTSQ	1018660	9.718774
5	2	LTEIQEAVIREAVGK	1569133	8.101361
5	2	IEGPPTDPVELALYQ	1568967	6.873431
5	2	KSVLRVGTLSSDDLL	1569075	9.054349
5	2	SSDLDRLTQSHPILN	1577487	9.909188
5	2	ITNFRAILTAFSPAQ	1019169	11.751036
5	2	DSRKYENAVWDQYKD	1568765	6.632605
5	2	VGALDVSASVVAGGI	1018843	10.344517
5	2	YHLMSFPQAAPHGVV	1019224	11.011134
5	2	LETIRITPDNFSQII	1577212	8.726288
5	2	KNKRGEEDLNKLRDL	1569066	6.431252
5	2	CEEMLDNRATLQAIA	1018938	9.114124
5	2	RASLIPDATHLGPQF	1569501	8.507702
5	2	SEDLLKAVLGAKRKL	1558584	9.051366
5	2	PRMYMGNLTQSQLEK	1577379	9.504779
5	2	FNLIDTKCYKLEH	1403051	7.121358
5	2	IKKKEGMFVDEKPGN	1577101	6.642295
5	2	LDGISEQSLRLVDAM	1018655	11.013666
5	2	PVSIINNAVYTKVDG	1019108	10.358182
5	2	FMPEWVNFKFRDLLF	1568442	9.211153
5	2	LCKHHNGVVVNKKKR	1569081	7.816201
5	2	KPLLIIAEDVEGE	1493493	9.701383
5	2	TDDMIAAYTAALVSG	1019205	11.063061
5	2	FGSVPALTIACMTVQ	1568858	10.470621
5	2	SEDLLKAVLGAKKKL	1569346	10.770080
5	2	SFHNDEIMKMCHTGV	1575366	9.867031
5	2	MGQIVTFFQEVPHVI	1568083	10.990446
5	2	YNFATCGLIGLVTFL	1570866	9.480152
5	2	QDHVDILGPLSAQTG	1018878	8.921149
5	2	SIINHKFCNLSDAHK	1568271	9.016702
5	2	DLIAYLKQATAK	200308	6.665287
5	2	DESGLNISGYNYSLS	1576927	9.327490
5	2	DLGLLYTAKYPNLND	1576936	8.255284
5	2	CKSCWFENKGLVECN	1569473	8.093178
5	2	HVDILGPLSAQTGIA	1018879	10.046139
5	2	TSDLLTNSVIIMAYV	1018657	10.920045
5	2	EQGGESLNDVVQGLT	1577007	7.725834
5	2	LTSAVIEALPRNMVI	1569136	9.881566
5	2	NKSLGACPIRTQPRWNYYDSFSAVSEDNLGF	1581566	9.821029
5	2	EMILLTMKNKAWMVH	1021100	11.090377
5	2	AGNGVVRIWDVSDPS	1568691	6.887363
5	2	DTTWIDIEGPPNDPV	1576941	8.425463
5	2	DLSVISKVVKVTIDY	1019124	11.317086
5	2	LGGGTPIGIISAQVLSEKFTQ	1502009	10.174521
5	2	IDGGNMLETIKIEES	1577094	7.764288
5	2	GLDFSEVSNVQRLMR	1568886	9.504779
5	2	FKLSSSEPHCALLDC	1577017	8.523208
5	2	NLIDTKCYKLEHP	1403055	6.595371
5	2	AAVKAGAALLDGGNM	1558577	8.774352
5	2	QVSLVQRILRKSKRN	1577433	8.158177
5	2	NISGYNYSLSAAVKA	1577311	13.020364
5	2	KEVDSLMIMKSNQKN	1577148	9.730978
5	2	CTKNNSHHYIRVGNE	1567751	9.983076
5	2	EKFGHLCKHHNGVVV	1568818	8.165354
5	2	GGIDPNAPTWIDIEG	1558612	6.348727
5	2	WDNTSVDLNARPVTG	1577571	9.191930
5	2	LTTWIDIEGTSNDPV	1577295	8.210365
5	2	WTQSLRRGLSAWTTS	1577574	12.712663
5	2	SEFTTPVKTDVLRDA	1577471	8.424441
5	2	SFELLNAPATVCGPK	1019178	13.190743
5	2	GNLSQLQLTKRSEIL	1568918	8.246925
5	2	DDIRKLFDLHGRRDL	1568728	8.855820
5	2	GLIYTAKYPNSSDLD	1568901	8.958030
5	2	FLWLLWPVTLACFVL	1019309	10.914305
5	2	KPARLIVFPDLGVRVC	1021852	9.382411
5	2	ACMLDGGNMLETIKV	1568688	8.694682
5	2	KTTIDKRSGMDSMKI	1557901	6.527327
5	2	ASRTSITGRAWENTV	1568703	8.347951
5	2	PRAPEKNGQNIRLSN	1577378	7.732070
5	2	TMSMKLPGSLSALIR	1020174	10.872290
5	2	DLASDLEKLKRKVGQ	1576935	6.186780
5	2	KDQSKYCHGILLKDV	1577145	11.087491
5	2	KEASREYEDKVWDKY	1569011	6.189031
5	2	GWPYIGSRSQILGRS	1568945	12.017705
5	2	IGLLPQGSVITVQGA	1577097	10.883023
5	2	EGWPYIACRTSIVGR	1558593	9.318034
5	2	LLKDVEYARPGLISS	1577236	10.801620
5	2	TQQLDQRSQILQIVG	1558493	6.292316
5	2	FVMMSAPPAEYKLQQ	1018739	12.462818
5	2	LFLIVAALVFLILCF	1019345	6.263458
5	2	SQTMLLKDLMGGIDP	1558610	7.321046
5	2	LNDLDKLTLEHECLQ	1569109	7.945207
5	2	WSDFGHLCKKHNGVI	1577573	7.595642
5	2	VKYPNLSDLDRLTQE	1569385	6.289633
5	2	ESSINISGYNFSLSA	1568838	10.380732
5	2	LEDFIPMDSTVKNYF	1019123	9.865836
5	2	KPSLFGQAAAGDK	1373368	5.608433
5	2	KNGQNLRLANLTEMQ	1569065	8.326824
5	2	TMKNKAWMVHRQWFF	1021115	10.044517
5	2	FTAQGADDIRKLFDM	1577036	9.173318
5	2	LNMIGMSGGNQGAQT	1577269	10.614132
5	2	VGRLSAEELMSLAAD	1558481	7.650274
5	2	LNSLNEPLVTMPIGY	1018711	10.813524
5	2	NAPTWIDIEGRFNDP	1558613	6.527327
5	2	NLNDLERLKDKHPVL	1558542	6.366766
5	2	SERPQASGVYMGNLT	1558487	7.388540
5	2	AVHLIIYYQLAGYILTVLGLG	1502017	7.644846
5	2	VDLESDGKPQKAGSN	1577525	6.459172
5	2	TMPLSCTKNNSHHYI	1568341	7.538866
5	2	KDELMDLASDLEKLK	1577143	8.909353
5	2	EAVGKLDPTNTLWLD	1568782	10.328528
5	2	GLLYTVKYPNLSDLD	1568903	8.800916
5	2	VPAVTISCMTEQGGE	1577550	6.535413
5	2	FESTGNLIAPEYGFKISY	208410	9.088209
5	2	ISGYNFSLGAAVKAG	1568977	13.724438
5	2	KMYFNLIDTKCYK	1403032	9.341965
5	2	LAGLSTLPGNPAIASL	1021763	11.431108
5	2	EKAGQNIRLSHLTEL	1576950	8.162081
5	2	GLDFNQVSLVQRILR	1577040	10.473980
5	2	AVKAGASILDGGNML	1568705	8.443119
5	2	VVKDAQALLHGLDFS	1569467	10.023834
5	2	DYDNSFMPEWANFKF	1557890	7.791402
5	2	DTKCYKLEHPVTG	1403074	8.866577
5	2	NALLRALRLTKEFTR	1020156	10.732246
5	2	TFTTVIKTLLEVKNK	1577494	9.341965
5	2	INWVTGGIAIAMACI	1019312	11.056655
5	2	NQTVHSLVDLKSTSK	1558475	6.424474
5	2	LDPNAKTWMDIEGRP	1569083	6.129072
5	2	IDLTRKPVAGPRQPE	1568964	7.681062
5	2	IDQVTIAGAKLRSLN	1018668	12.632468
5	2	DEKGFKNGSRHSHGM	1576925	6.940940
5	2	VQPVGALDVSASVVA	1018842	11.325665
5	2	FFTELDGVRLHRFAPPCKPL	1022710	10.537996
5	2	YTAKYPNLNDLKALT	1577594	8.900084
5	2	RVGNETGLELTLTNT	1568205	7.134784
5	2	QSVIIINNSTNVVIR	1019161	8.199132
5	2	SEYFRLCESLKTTID	1557899	9.515846
5	2	YIHFFREPTDLKQFK	1569472	8.864410
5	2	ALLSGLDFAKVASVQ	1576912	11.049417
5	2	ESWGAVWRIDTPDKLTGPFT	200107	7.561858
5	2	QRALRKTKRGEEDLN	1569295	6.441567
5	2	SPLFLIVAALVFLIL	1019343	6.914705
5	2	VASVQRMMRRVKRDD	1577524	8.369869
5	2	PDMVVTTQGSDDIRK	1569252	7.308736
5	2	PQSSEPHCALLDCLM	1577377	8.826711
5	2	SQIKGRAWDNTVVEF	1577485	8.254519
5	2	PSSGNYVHCFRKPHD	1577381	7.327299
5	2	KRREGMFIDEKPGNR	1569071	7.666867
5	2	LGRFKHTDACCRTHDMCP	1397717	7.823483
5	2	LDPTNTLWLDIEGPP	1569085	6.704060
5	2	IKLASEQARKFEEPI	1577102	9.337100
5	2	VMDGKMVDEEPVALL	1569418	9.455924
5	2	QALTSLGLLYTVKFP	1577384	10.168488
5	2	VASIKNFKAVLYYQN	1019024	10.706642
5	2	QFGTMPSLTMACMAK	1558517	9.862265
5	2	VKNAELLNNQFGTMP	1569383	8.022199
5	2	EIGFIVPGLPGTVLR	1018828	11.446835
5	2	AWPLIVTALRANSAV	1018950	11.102063
5	2	DKDAPFKLASSEPHC	1568748	8.866577
5	2	KSTQQKSVLRVGTLS	1569074	8.845257
5	2	DGKPQKAGSNNSNKS	1576930	5.903720
5	2	CGLIGLVTFLLLCGR	1569534	10.834955
5	2	KAGSNNSNKSLQSAG	1577142	5.991782
5	2	MSLSKEVKSFQWTQA	1558447	5.979037
5	2	STYRAAAAAALST	1346971	8.986633
5	2	LQMVGMRRPQQGASG	1569111	9.645510
5	2	DVLYQPPQTSITSAV	1018866	10.447628
5	2	MSDQSVPSFRWTQSL	1577303	8.914043
5	2	SFVMMSAPPAEYKLQ	1018738	12.148517
5	2	HNGVIVPKKKKDKDI	1577091	11.566247
5	2	IGFIVPGLPGTVLRA	1018829	11.506440
5	2	PAQLPAPRTLLTKGT	1019064	10.701653
5	2	LCRAHNGVIVPKKKN	1577190	7.281949
5	2	TIDLTNEKLATNSPR	1577495	8.012004
5	2	ACMTKQSDNTMGDVV	1576892	6.864085
5	2	ESALNISGYNFSLSA	1577009	10.062607
5	2	GKTTQCMNIMESIPANTIKYL	1502010	10.742809
5	2	ELASDLEKLKNKIKR	1568836	7.376453
5	2	CLSGDGWPYIASRTS	1568707	7.650274
5	2	VPIVDSYYSLLMPIL	1018981	10.866997
5	2	VSDPSKLNNQFGSMP	1569437	7.062476
5	2	GGIIAILVTCAAYYF	1018848	9.377200
5	2	MAHSKEIPSFRWTQS	1569153	8.043138
5	2	VKRDDSDLVGLRDLN	1577546	8.834881
5	2	APLLTTLKPEIENQV	1576913	8.795122
5	2	IRLSNLSEMQEAIVK	1577138	8.408324
5	2	RTLGFQQQRGAAGGV	1577462	11.119027
5	2	SELYENLADSDDILA	1575357	10.501572
5	2	SKQEEKVFEESEYFR	1575528	6.052832
5	2	HSNWRAMASDFNLPP	206767	10.016070
5	2	RINWVTGGIAIAMAC	1019311	10.819568
5	2	SILKVKKSLGMFISD	1577476	10.557093
5	2	EAMRKLDSSDTIWMD	1576944	10.052671
5	2	IIRSLPKSMVFTAQG	1577099	9.711389
5	2	LNCLTLLLSVSNRCP	1569493	8.339939
5	2	ALHLVDPQIQLTITR	1019375	9.272267
5	2	KMYFNLIDTKAYK	1404228	10.098774
5	2	IQVYSRHPPENGKPNI	202382	7.408053
5	2	LKIVDVKLSAEESRI	1577234	10.584919
5	2	SNQKNMFLKVGSLSK	1577482	10.220771
5	2	KMILDGLDFNQVSLV	1577160	10.937611
5	2	ADLIAYLKQATAK	200295	7.211391
5	2	KHPVLGVITEQQSSI	1558544	5.982198
5	2	AKMLQLDPNAKTWMD	1576910	10.074416
5	2	LRLANLTEMQEAVIK	1569129	9.532511
5	2	IEGPATDPVEMALFQ	1568966	7.698562
5	2	YVHCFRKPHDEKGFK	1577595	7.242572
5	2	LRRELGMFTEPTKSS	1577289	9.498365
5	2	GRKDLKLVDVKLTSD	1568924	9.137779
5	2	VRSPGVVRIWDVADP	1577568	7.666867
5	2	LGALTGTYVYNHLTPLRDWA	1021744	11.708018
5	2	QRILRKSKRNDGDLD	1577411	6.016451
5	2	MLETIKIEESTFTTV	1577300	9.742473
5	2	TEVMPVSMAKTSVDC	1019195	10.002347
5	2	IEGPPTDPVELAVFQ	1577095	7.482993
5	2	ILKGLYNFATCGLIG	1569930	12.125525
5	2	TKDSPRASLIPDATH	1577745	6.693303
5	2	VEIFENKTTLPVNVA	1019110	9.705910
5	2	NFSLGAAVKAGAALL	1558563	10.848200
5	2	AVKAGASLIDGGNML	1576916	8.916402
5	2	SGKLKRNFQKVNPEG	1557913	6.924900
5	2	GITLGVLVPHVGETP	1018636	9.470340
5	2	MRSLKAPAVVSVSSP	1018715	11.938839
5	2	SHGIDVTDLFAAQPG	1577474	9.148216
5	2	RKLLDSQNRRDIKLI	1569302	8.531731
5	2	IHLLNSNALLRALRL	1020155	12.142684
5	2	LKQFKQDAKYSHGID	1569089	8.765148
5	2	PQPELPYPQPQLPY	1493439	6.619772
5	2	KLCLSGDGWPYIASR	1577154	8.334657
5	2	LESILIKPSNSEDLL	1558582	7.110401
5	2	ALSKTDSRKYENAVW	1568696	8.866577
5	2	RLTSEQARQFDQQVW	1569323	8.248436
5	2	GATLLDGGNMLETIR	1577037	9.078779
5	2	HQKLLKSIAATRGAT	1019009	11.520327
5	2	ANFKFRDLLFKLLEY	1557893	7.931832
5	2	MSASKEVKSFLWTQS	1577302	8.836942
5	2	AENNLQITEHKRLQLAN	1435360	7.760986
5	2	KRSVESLLLNDTTWI	1577166	8.886451
5	2	SGIDTNAYYVMTVGT	1021116	12.331405
5	2	LDPTNTLWLDIEGPA	1569084	7.798381
5	2	GVDIAANTVIWDYKR	1019112	9.724375
5	2	YIASRSQIKGRAWDN	1577590	9.907904
5	2	LDKLKSLLSLREVKT	1018720	8.921149
5	2	YLKLTDNVAIKCVDI	1018683	9.239169
5	2	PICPGYRWMCLRRFI	1356072	6.958268
5	2	VAYFNMVYMPASWVM	1018902	12.267721
5	2	GGETMNNVVQALTSL	1568879	9.431519
5	2	KIDPTLTTWIDIEGT	1577150	7.445286
5	2	QRSQILQMVGMRRPQ	1569297	11.359766
5	2	MGDVVQALTSLGLLY	1577299	10.323294
5	2	GLISSIIRSLPKSMV	1577041	10.174521
5	2	IIYPGTLWCGHGNKSSGP	1397712	7.610739
5	2	TLGVLVPHVGETPIA	1018637	9.107537
5	2	IVLIALSILAILKGL	1567934	7.433866
5	2	DIEGPPNDPVEFAIY	1576931	6.980457
5	2	TLKPEIENQVKRSVE	1577501	8.200525
5	2	RTLGFQQQGTGGNGV	1569343	8.001983
5	2	AGPPQVGLSYSQTML	1558608	6.255828
5	2	NKKKREKDSPFKLSS	1569199	8.586991
5	2	NISGYNFSLGAAVKA	1558549	11.455758
5	2	DPIELNATLSAVA	7283	6.105141
5	2	KLPLGINITNFRAIL	1019167	11.051218
5	2	ERLKDKHPVLGVITE	1558543	8.159475
5	2	SGYCSNIKLQVVKDA	1569348	10.071018
5	2	HPILNMIDTKKSSLN	1568962	9.431519
5	2	EWLAEVVKLPSRYCC	1020150	9.730978
5	2	GTSFVYVPSALNPAD	1497045	10.560988
5	2	EGWPYIGSRSQIKGR	1576947	9.000110
5	2	KSSLNISGYNFSLGA	1569073	9.991892
5	2	NTIFKIGDLGRDELM	1569250	9.710472
5	2	ELALYQPDTGNYILC	1576988	10.667869
5	2	VVRIWDVADPNRLNN	1577569	10.498051
5	2	KLTLEHDCLQIITKD	1577158	8.012004
5	2	SWEVGKPRPPLNRNY	1019042	11.588372
5	2	KRSGMDSMKALKDAL	1572987	9.870631
5	2	TGLELTLTNTSIINH	1568337	11.220466
5	2	KMYFNLIDTKCYKLEHPV	1397739	9.657939
5	2	LIAYLKQATAK	200396	6.749176
5	2	KTYKNVYIDTYHN	1473154	6.321989
5	2	LKDLEDAQPGLLSYV	1577232	9.876681
5	2	EVKSFLWTQSLRREL	1568841	9.398327
5	2	SDLVGLRDLNKEVDS	1577470	9.057348
5	2	TAALVSGTATAGWTF	1019208	10.146882
5	2	KLVDVRLTGEQSRIF	1577159	10.727035
5	2	LGPQFCKSCWFENKG	1569491	6.749176
5	2	KKIGDRESNSPRMYM	1577152	8.165354
5	2	RLMSMKSVQNNTVLK	1577440	11.781576
5	2	HGRQDLKIVDVKLSA	1577071	9.669782
5	2	EKPKRMLPIDLLFRE	1576986	8.143448
5	2	CDDVVFGINSFFGRF	1568397	10.193002
5	2	GSRSQILGRSWDNTS	1568928	6.590879
5	2	VIKDATNLLNGLDFS	1558467	6.499873
5	2	IKPSNSEDLLKAVLG	1558583	7.219893
5	2	RKLLDSQNRKDIKLI	1558638	6.147684
5	2	LNIITQEESQINISG	1577268	6.802534
5	2	LRDLNKEVDSLMIMK	1577287	9.856361
5	2	LRAVESYLLA	1491706	10.601433
5	2	GINITNFRAILTAFS	1019168	13.038809
5	2	NSVFNICQAVTANVN	1019019	7.801902
5	2	LVFLILCFTIKRKTE	1019347	8.164042
5	2	KSEFDRDAAMQRKLE	1018943	9.863453
5	2	LCESLKTTIDKRSGM	1557900	7.838325
5	2	KVFEESEYFRLCESL	1557898	6.613693
5	2	LLCGRSCSTSLYKGV	1570213	10.498051
5	2	FGQAAAGDKPSLF	1373404	5.936494
5	2	AALVSGTATAGWTFG	1019209	10.176546
5	2	LRLANLTEIQEAVIR	1569128	9.028030
5	2	VPHVIEEVMNIVLIA	1568366	9.695103
5	2	ITTWPKFRVVKPNSFTFSFSS	1502012	10.098774
5	2	KSVQNNTVLKVGDLG	1577171	8.201222
5	2	PKKKNKEANSTKEPH	1577372	6.900874
5	2	YMIVIGVIILAALFMYYAKRM	1502023	8.329423
5	2	QVSQVQRLLRKSKRG	1577434	8.875327
5	2	DQQVWEKYGHLCKHH	1576937	7.552553
5	2	ADLVPTATLLDTY	7315	5.399341
5	2	DLKTVHNILPHDLIF	1558673	8.370800
5	2	LIVLKIHLLNSNALL	1020154	9.668076
5	2	PAEIVDTVSALVYDN	1019067	9.584811
5	2	QPDTGNYILCYRKPH	1577408	8.568422
5	2	SLLNNQFGTMPSLTM	1558504	9.954613
5	2	FEEPIWSDFGHLCKK	1577016	8.475635
5	2	KLTSDQARLYDQQIW	1569061	8.415320
5	2	SIVGRAWENTTIDLT	1558597	6.781100
5	2	SSIVKAALNVKRREG	1577488	9.448847
5	2	AARVTAILSSLTVTQLLRRL	1022750	11.830593
5	2	EMCIDQVTIAGAKLR	1018667	10.759019
5	2	MALFQPAGKQYIHCF	1577296	8.958030
5	2	RAWDNTVVEFDSIPN	1577436	7.068509
5	2	GQVDLNDAVQALTDL	1568921	9.568769
5	2	SDDIRRLVDTHGRKD	1577468	8.048492
5	2	DGDMVPHISRQRLTK	1018973	10.792849
5	2	QLQPSLQTGSEELRSLY	1022023	7.801902
5	2	KGGRKPARLIVFPDLGVRVC	1313438	8.839009
5	2	PVPGAAGPPQVGLSY	1569271	7.001712
5	2	TPDNFSSLIKSTIQV	1569372	9.657939
5	2	AGQPPQTKLEGLLPD	1576909	5.899577
5	2	VAALVFLILCFTIKR	1019346	10.360954
5	2	IGDLGRDELMELASD	1568969	6.295011
5	2	TVKFPNLIDLEKLTA	1577505	8.477868
5	2	MVYMPASWVMRIMTW	1018905	11.404151
5	2	EGVVLLLVGALVL	7323	6.342835
5	2	GRDGVVRVWDVKNAE	1568922	7.683943
5	2	KGFFKEGSSVELKHF	1019000	11.262893
5	2	AKAPETKDSPRASLI	1577597	6.829469
5	2	DGDLKRLRDLNQAVN	1568731	8.558069
5	2	LLDIHGRKDLKLVDV	1569090	8.421385
5	2	NGVIVPKKKNKEANS	1577309	6.021512
5	2	PFKYVKDRVDEVDHT	1491793	7.454976
5	2	SWENTTVDLSTKPQQ	1577490	7.142760
5	2	AERTVTVRRVGPGGRAV	1435384	10.951901
5	2	QRRALLNMIGMSGGN	1569296	11.358242
5	2	TGGLVQQTSQWLSNL	1018662	9.022339
5	2	KTIAYDEEARR	1493500	7.124019
5	2	KLNNQFGSVPALTIA	1569044	11.963967
5	2	KTLGFQQQRGAGNGV	1569077	10.083000
5	2	FQSAIAGQPPQTKLE	1577019	9.332275
5	2	SLLLNDTTWIDIEGP	1577479	6.417775
5	2	LPQGMVLSCQGSDDI	1558635	6.816833
5	2	KVQRTERVGNGTGQY	1577173	6.805753
5	2	EVKNKEKMFVSPTPG	1577012	7.760986
5	2	TAVLRQWLPTGTLLV	1019140	10.803391
5	2	VLSYVIGLLPPDMVV	1569388	13.593625
5	2	IEALPRNMVITCQGS	1568965	9.392973
5	2	LFSRFRRDLESGKLK	1557911	8.156881
5	2	KEHIPIRNGGAPLLT	1577147	8.661624
5	2	FGINSFFGRFRRDLD	1571925	7.230456
5	2	SNRCPICKMPLPTKL	1569502	9.069498
5	2	FRAILTAFSPAQDIW	1019170	11.392736
5	2	PQNMVLTTQGSDDIR	1577376	8.145349
5	2	EAVIKEAVKKLDPTN	1568783	8.611765
5	2	IACRTSIVGRAWENT	1558595	7.328873
5	2	IKSKKKGSTPATTNA	1577103	5.991782
5	2	LKELIKVGLPSFENL	209576	9.454739
5	2	RYVLMDGSIIQFPNT	1018834	10.302812
5	2	REPTDLKQFKQDAKY	1569301	6.833517
5	2	KTWMDIEGRPEDPVE	1569078	7.287797
5	2	HECLQIVTKDESSIN	1568961	6.214372
5	2	PNLNDLKALTTKHPS	1577375	8.514808
5	2	LRQWLPTGTLLVDSD	1019141	11.277304
5	2	FSLGAAVKAGACMLD	1568875	10.781354
5	2	ASEFSSLPSYAAYAT	1018940	8.281099
5	2	DAQPGLLSYVIGLLP	1576922	9.382411
5	2	IVTKDESSINISGYN	1569009	8.750717
5	2	QIVTKDESGLNISGY	1577407	8.589693
5	2	LTSQFFLPALPVFTWL	204816	11.872989
5	2	APQIPPNWHIPSIQDAATPYHPPATPNNMGL	1581819	7.424145
5	2	QRLMRKQRRDDGDLK	1577427	6.009771
5	2	MVQSQMLLIVLKIHL	1020151	8.458069
5	2	SKVIRTERPLSSGVY	1577477	10.278177
5	2	ALDVSASVVAGGIIA	1018844	8.356984
5	2	SLAADLEKLKAKIMR	1558483	8.828743
5	2	PRTLLTKGTLEPEYF	1019065	11.157739
5	2	SQNRKDIKLIDVEMT	1558640	7.751188
5	2	SQLEKRAGILRTLGF	1577486	9.281667
5	2	LSDLDRLTQEHDCLQ	1569132	6.627819
5	2	RKVGQTERSASGGVY	1577439	7.027525
5	2	KRSGMDSMKILKDAR	1557902	6.749176
5	2	VDILGPLSAQTGIAV	1018880	11.069539
5	2	GIAIAMACIVGLMWL	1019314	9.235083
5	2	TYSQLMTLKDAKMLQ	1577509	12.802008
5	2	QSQLTKRSDLLRKLG	1577430	8.793203
5	2	IGSRSQIKGRSWENT	1577098	5.971210
5	2	HDCLQIVTKDESSIN	1568960	5.969657
5	2	ESHMDADLAKPLIKW	1018988	10.131655
5	2	IITKDESALNISGYN	1577100	8.620261
5	2	SISITTEVMPVSMAK	1019193	9.260033
5	2	DGGNMLETIRITPDN	1576929	8.506526
5	2	DIVVFDEISMATNYD	1019059	9.030897
5	2	ESAQPGLLSYVIGLL	1577010	11.192266
5	2	TVDFSLDPTFTIETITLPQD	1022721	9.382411
5	2	TNSPRPVPGAAGPPQ	1577502	5.868751
5	2	LVPFVQWFVGLSPTV	3865	8.641317
5	2	AAGDKPSLFGQAA	1373343	5.936494
5	2	YKLEHPVTGCGER	1403089	7.861317
5	2	EKDSPFKLSSSEPHC	1576951	7.719663
5	2	VRKVFLRLLPQLLRMHVRPL	1346963	6.551927
5	2	SQNRRDIKLIDVEMT	1569357	8.176621
5	2	KVGMQKYSTLQGPPG	1019054	10.627111
5	2	GDGWPYIASRSQIKG	1577038	9.593750
5	2	VLRDAKMILDGLDFN	1577549	8.048492
5	2	IQEIQLLAAVGEILL	1020148	11.019617
5	2	LLNNQFGTMPSLTLA	1569092	12.942734
5	2	YVLMDGSIIQFPNTY	1018835	10.263878
5	2	LSYYKLGASQRVGTD	1019327	12.775794
5	2	NPYENLLYKLCLSGD	1569217	8.855820
5	2	QVTIAGAKLRSLNLG	1018669	12.425925
5	2	PVKTDVLRDAKMILD	1577383	8.471194
5	2	EKGFKNGSRHSHGIL	1568819	8.048492
5	2	PSGFNTLKPIFKLPL	1019165	10.748162
5	2	NKEVDNLMSMKSSQR	1577326	9.617493
5	2	SVIGALPQGMVLSCQ	1558634	9.134340
5	2	CNNMHLSTLMKCNHC	1018642	8.167327
5	2	FKLASSEPHCALLDC	1568874	10.055964
5	2	VRVWDVKDPSKLNNQ	1569421	7.936257
5	2	GMFTEPTKSSVLNDA	1577059	10.914305
5	2	TLAADLEKLKSKVIR	1577500	11.041380
5	2	KPCIKVATVQSKMSD	1018929	7.051574
5	2	DGGNMLESILIKPSN	1558579	8.493744
5	2	YNLSLSAAVKAGACL	1577591	11.588372
5	2	LFDIHGRKDLKLVDV	1577213	8.283503
5	2	LAVFQPSSGNYVHCF	1577175	12.669767
5	2	MRRPQQGASGVVRVW	1569175	8.448414
5	2	CDAMRDAGIVGVLTL	1018978	9.507364
5	2	WENTVVDLESDGKPQ	1569470	5.875316
5	2	KSHFAIGLALYYPSA	1019055	12.248638
5	2	RLTGEQSRIFEQEVW	1577455	8.183352
5	2	LLGIGGKPCIKVATV	1018928	7.812593
5	2	KSELMDLASDLEKLK	1577167	9.553155
5	2	SHGILMKDIEDAMPG	1569349	8.059348
5	2	GLDFNEMILLTMKNK	1021099	10.649404
5	2	KRREGMFIDERPGNR	1577164	6.756254
5	2	REAMGKIDPTLTTWI	1577437	10.631503
5	2	SEPHCALLDCIMFQS	1569347	8.087403
5	2	VPFVQWFVGLSPTVW	1356075	7.561858
5	2	LFNAQPGLTSSVIGA	1558632	8.726288
5	2	TGVVVEKKKRGGKEE	1569369	6.184538
5	2	PTYLDGADVTKIKPH	1018724	11.655169
5	2	KTKRGEEDLNKLRDL	1569076	6.036963
5	2	DIEGTSNDPVELALY	1576932	7.861317
5	2	NILYKVCLSGEGWPY	1558590	7.239858
5	2	GTGQYQGNLSNTQLT	1577066	9.759153
5	2	TKCYKLEHPVTGCGERTE	1397741	8.714445
5	2	KDKDIPQSSEPHCAL	1577144	6.158285
5	2	NAYYTEQPIDLVPTQ	1018744	10.721870
5	2	KFCNLSDAHKKNLYD	1567940	8.453758
5	2	VAVIQEIQLLAAVGE	1020147	9.377200
5	2	QIKGRSWENTTVDLS	1577406	7.557187
5	2	ARCMRSLKAPAVVSV	1018714	11.730568
5	2	QMLLIVLKIHLLNSN	1020152	7.963528
5	2	EKPGNRNPYENLLYK	1568821	7.035114
5	2	PNDPVEFAIYQPESQ	1577374	6.850689
5	2	RLVDTHGRKDLKIVD	1577456	7.218586
5	2	CIKVATVQSKMSDVK	1018930	11.538680
5	2	IPLMYKGLPWNVVRI	1019086	12.493680
5	2	KLLEYSKQEEKVFEE	1572915	9.550360
5	2	LQLTKRSEILKTLGF	1569110	8.976070
5	2	YSPLFLIVAALVFLI	1019342	9.226997
5	2	DAIMTRCLAVHECFV	1019093	9.341965
5	2	VDSYYSLLMPILTLT	1018982	10.980769
5	2	LLSLREVKTIKVFTT	1018721	10.686935
5	2	PFRLTCATTRQVVNV	1018815	9.668076
5	2	MDLADLFNAQPGLTS	1558631	6.840326
5	2	AAVKAGATLLDGGNM	1576891	8.890960
5	2	ENITSGFLGPLLVLQ	1356062	6.286962
5	2	RLMSMKSIQKNTIFK	1569304	9.954613
5	2	CLTKQGQVDLNDAVQ	1568709	7.732070
5	2	NSVIIMAYVTGGLVQ	1018659	10.580862
5	2	HSHGMLLKDLESAQP	1577092	7.060479
5	2	PSLTMACMAKQSQTP	1558531	7.936257
5	2	AKYPNSSDLDRLTQS	1576911	6.492260
5	2	DVEMTKEASREYEDK	1568766	6.076539
5	2	SELYENLADSDDILT	1557929	7.051574
5	2	YFVGKMYFNLIDTKCYKL	1397738	8.804812
5	2	RSEILRTLGFQQQGT	1569327	9.398327
5	2	NGSRHSHGILLKDLE	1577308	10.041288
5	2	KCLVISQVSNSDSYK	209438	8.371733
5	2	RLRSLNQTVHSLVDL	1558474	9.281667
5	2	VIGLLPQNMVLTTQG	1577529	11.800694
5	2	LRKLGFQQQQVRSPG	1577288	9.184414
5	2	DSMKILKDARSTHND	1557903	7.295190
5	2	DKDLQRLRSLNQTVH	1558473	7.798381
5	2	PNTYLEGSVRVVTTF	1018837	9.990413
5	2	TTQGSDDIRKLLDIH	1569377	7.901763
5	2	NLADSDDILTLSREA	1557930	6.507587
5	2	NSVVQALTSLGLLYT	1569235	12.296431
5	2	QSDNTMGDVVQALTS	1577429	9.264297
5	2	QALTDLGLLYTVKYP	1558537	6.300439
5	2	SAVISGSVSNEKPKR	1577467	8.218215
5	2	LQSAGFTAGLTYSQL	1569126	9.605885
5	2	PAGKQYIHCFRKPHD	1577369	7.135917
5	2	LLKDLESAQPGLLSY	1577235	10.572831
5	2	TLWLDIEGPPTDPVE	1569371	9.626155
5	2	LWTQSLRRELSGYCS	1569137	8.642057
5	2	MTLKDAKMLQLDPNA	1577306	10.564909
5	2	EFAIYQPESQRYIHC	1576946	10.764523
5	2	PTKSSVLNDAKLIAD	1577382	9.169666
5	2	QTKLEGLLPDALLFT	1577432	10.870300
5	2	GRRDLKLVDVRLTSE	1568925	10.839965
5	2	ILYKICLSGDGWPYI	1568974	10.212086
5	2	SQQLDQRRALLNMIG	1569358	9.701383
5	2	ETLNMTMPLSCTKNN	1567811	10.816538
5	2	TPLVQPVGALDVSAS	1018841	10.748162
5	2	SNDPVELALYQPDTG	1577481	7.100711
5	2	ATTNAHCALLDCIMF	1576915	6.989220
5	2	NGVVVSKKKRDKDAP	1569180	8.442065
5	2	EKLTAEHDCLQIVTK	1576970	8.437870
5	2	LRRGLSQFTQTVKSD	1569131	9.184414
5	2	ILTLTRALAAESHMD	1018987	10.691800
5	2	KAVLGAKKKLNMFVS	1569010	9.392973
5	2	DAPYMVGDVITSGDI	1018702	13.331173
5	2	PKSMVFTAQGADDIR	1577373	9.608188
5	2	QELYSPLFLIVAALV	1019341	11.086532
5	2	LQLLMPLKAPKEVTF	1018672	10.404184
5	2	VKYPNLDDLEKLTLE	1577547	6.085919
5	2	RFLYIIKLVFLWLLW	1019306	8.260665
5	2	FIHFFTWGTMFVPKY	209254	8.271579
5	2	ISCMTEQGGESLNDV	1577140	9.290550
5	2	LLIVLKIHLLNSNAL	1020153	7.857422
5	2	TDPVELALYQPANKH	1569365	8.888701
5	2	KCYKLEHPVTGCG	1403083	9.042506
5	2	HCALLDCIMFSAVIS	1577068	10.696706
5	2	MGNLSSQQLDQRRAL	1569171	8.387821
5	2	NRQFHQKLLKSIAAT	1019008	11.498649
5	2	DDILTLSREAVESCP	1557931	6.452067
5	2	QCAMRPNHTIKGSFL	1018871	11.947096
5	2	RRGLSAWTTSVKADV	1577460	10.534250
5	2	YRKPHDEKGFKNGSR	1577592	7.028468
5	2	EVPSFRWTQSLRRGL	1568842	10.519501
5	2	LKDARSTHNDEIMRM	1557904	6.235954
5	2	QEIDPLSYNYIPVNSN	204888	9.701383
5	2	VKLSAEESRIFEDLV	1577545	8.884209
5	2	SCSTSLYKGVYELQT	1570492	10.197190
5	2	VVRVWDVKDSSLLNN	1558500	7.078705
5	2	TAAFRDVLVVLNKRT	1019359	11.446835
5	2	TPGERNPYENILYKI	1569374	7.963528
5	2	YGPFVDRQTAQAAGT	1018873	10.537996
5	2	HKGIVIKSKKKGSTP	1577072	6.127040
5	2	SSGVYMGNLSSQQLD	1569359	9.852847
5	2	NLIDTKCYKLEHPVTGCG	1397740	9.104271
5	2	KEANSTKEPHCALLD	1577146	6.319843
5	2	SHGILLKDLEDAQPG	1577475	8.488024
5	2	YCHGILLKDVEYARP	1577589	8.093178
5	2	IMFQSVLDGKLYEEE	1568975	9.910475
5	2	HYVYIGDPAQLPAPR	1019063	11.073273
5	2	DRVVFVLWAHGFELT	1019090	11.745115
5	2	LQIVGMRKPQQGASG	1558495	8.711104
5	2	FSLSAAVKAGASLID	1577020	12.836989
5	2	SHHYIRVGNETGLEL	1568256	10.622753
5	2	MRKPQQGASGVVRVW	1558498	7.181896
5	2	ICLSGEGWPYIGSRS	1577093	7.738374
5	2	QEESQINISGYNLSL	1577386	9.705910
5	2	GPNELGRFKHTDACCRTH	1397716	7.364609
5	2	LDCLMFQSAIAGQPP	1577191	11.075149
5	2	RLMSMRSVQRNTVFK	1569305	10.937611
5	2	VCLSGEGWPYIACRT	1558591	6.322668
5	2	EVSNVQRIMRKEKRD	1558470	5.988570
5	2	FNGLTVLPPLLTDDM	1019203	9.794009
5	2	ICKMPLPTKLRPSAA	1569490	9.712307
5	2	IRSIFARTLDAANHS	1018653	10.781354
5	2	TIWMDIEGPPTDPVE	1577496	9.546885
5	2	ELASDLEKLKNKIRR	1576989	7.495422
5	2	DSYYSLLMPILTLTR	1018983	8.129081
5	2	LTPLLPPSLLFLPKA	1569135	10.398233
5	2	TEDDFKNIAAAGLNHV	1473050	12.566701
5	2	IMYQSVMDGKMVDEE	1568976	10.484176
5	2	NPYENLLYKLCLSGE	1569218	8.433705
5	2	QRNPYENVLYKLCLS	1577428	9.469125
5	2	NEKLATNSPRPVPGA	1577307	7.853553
5	2	NTVLKVGDLGKDELM	1577352	8.505352
5	2	CVNFNFNGLTGTGVL	1019182	10.067639
5	2	TLWLDIEGPATDPVE	1569370	9.994860
5	2	EVKSFQWTQALRREL	1558449	9.862265
5	2	FFGRFRRDLDSGKLK	1571917	9.573826
5	2	FSQIIKTTLSIKKKE	1577035	10.903691
5	2	QGSVITVQGADDIKK	1577391	9.264297
5	2	ALWNLHGQALFLGIVL	1397409	9.587033
5	2	VKDPSKLNNQFGSVP	1569382	6.726184
5	2	RNPYENLLYKICLSG	1569325	10.383613
5	2	GVITEQQSSINISGY	1558545	7.225151
5	2	MAYVTGGLVQQTSQW	1018661	10.422411
5	2	NFISGIQYLAGLSTLPGNPA	205882	10.798682
5	2	FCGVDAMNLIANIFT	1018838	9.437238
5	2	QAAAGDKPSLFGQ	1373413	6.342835
5	2	KPVAGPRQPEKNGQN	1569069	6.511482
5	2	LTTQGSDDIRRLVDT	1577294	8.407331
5	2	PVALLPLSLLFLPKA	1569270	10.428614
5	2	KLLEYSNQNEKVFEE	1557896	7.873161
5	2	VQGLTDLGLLYTAKY	1577566	9.151737
5	2	SKKKRDKDAPFKLAS	1569352	9.030897
5	2	VGKMYFNLIDTKC	1403010	7.286330
5	2	NKIRRAETGSQGVYM	1577328	9.864643
5	2	VRIWDVSDPSKLNNQ	1569420	8.537895
5	2	PEQPQQSFPEQERP	1493454	6.577474
5	2	ESRLVVDFSQFSRGN	3912	6.927914
5	2	PHCALLDCLMFQSAI	1577371	9.965833
5	2	QRALRKNKRGEEDLN	1569294	6.051047
5	2	KRSDLLRKLGFQQQQ	1577165	9.162428
5	2	SLNDVVQGLTDLGLL	1577480	7.853553
5	2	QDMVITTQGSDDIRK	1569275	6.913928
5	2	GGNGVVRVWDVKDPS	1568883	7.107153
5	2	GGNMLETIKVTPNNF	1577039	9.772237
5	2	GSIIQFPNTYLEGSV	1018836	10.413227
5	2	NKIKRTESGPQGLYM	1569198	9.097793
5	2	NTQLTRRSEILQLVG	1577350	8.573668
5	2	ETIKVSPQTMDGILK	1568839	8.973458
5	2	VKYPNLNDLDKLTLE	1569384	5.977464
5	2	TPNNFSSIVKAALNV	1577503	10.197190
5	2	LVTMPIGYVTHGFNL	1018713	12.341095
5	2	LPTKLRPSAAPTAPP	1569495	9.601305
5	2	GSRSQIIGRSWDNTS	1568927	6.901634
5	2	QQSSINISGYNFSLG	1558547	6.852784
5	2	AALNVKRREGMFIDE	1576890	7.321046
5	2	VNFKFRDLLFKLLEY	1568683	9.124145
5	2	TKCYKLEHPVTGC	1403078	8.935624
5	2	GHRGAINWQKGDTIK	1473125	9.674932
5	2	SQFTHTVKTDVLKDA	1577484	8.636165
5	2	IDNGSNMLILNPTQSDSGIYI	1502019	8.110855
5	2	NHYLCLNCLTLLLSV	1569498	10.375013
5	2	HLPDTIPIQLLPNTL	1577089	9.085049
5	2	NYSLSAAVKAGATLL	1577354	11.572797
5	2	LYRIDGAHLTKMSEY	1018741	10.088211
5	2	DIKSFKDQSKYCHGI	1576933	7.237156
5	2	HLTELQESVVREAMG	1577090	8.841085
5	2	GPFVDRQTAQAAGTD	1018874	10.979970
5	2	LIDTKCYKLEHPV	1403064	7.364609
5	2	ERVGNGTGQYQGNLS	1577008	7.121358
5	2	LSSDLEKLKQKVQRT	1577293	7.148524
5	2	WDIKDPSLLVNQFGS	1577570	10.051031
5	2	GDKPSLFGQAAAG	1373359	5.805682
5	2	SVGLGKVLIDILAGYGAGVA	1021781	10.275770
5	2	TESGPQGLYMGNLSQ	1569368	8.408324
5	2	GGNMLETIRVTPDNF	1568885	10.031703
5	2	CGYLPTNAVVKMPCP	1018646	10.310409
5	2	SNQNEKVFEESEYFR	1557897	6.209683
5	2	DTLYLTQDLFLPFYS	1019158	9.203388
5	2	KEKRDDKDLQRLRSL	1558472	6.861950
5	2	GSDDIRKLLDSQNRR	1568926	7.784505
5	2	STLQVKRKEGMFIDE	1569363	9.008347
5	2	LDDLEKLTLEHDCLQ	1577192	7.067500
5	2	SQLAKRSEILRTLGF	1569356	8.475635
5	2	AGACLIDGGNMLETI	1568690	8.736633
5	2	SSLIKSTLQVKRKEG	1569361	8.768812
5	2	MMCYKRNRATRVECT	1018797	11.113986
5	2	KPQVGPRQPEKNGQN	1569068	5.872681
5	2	DAGIVGVLTLDNQDL	1018979	10.008406
5	2	KQRRDDGDLKRLRDL	1577163	7.093283
5	2	CMTVQGGETMNSVVQ	1568726	8.481234
5	2	SFLVQAGNVQLRVIG	1018867	11.865706
5	2	YARFQRQTTLKAAA	208736	11.524356
5	2	DDIRKLLESQGRKDI	1568730	8.290775
5	2	DIKLIDVEMTREASR	1558643	8.516001
5	2	NYILCYRKPHDEKGF	1577353	7.751188
5	2	TVVEFDSIPNKEHIP	1577508	7.110401
5	2	KRKEGMFIDEKPGNR	1569070	8.032575
5	2	SMEYKKDFLITARKP	209894	8.135908
5	2	NKEVDRLMSMKSIQK	1569182	10.742809
5	2	LELNMETLNMTMPLS	1568010	9.953226
5	2	KSIQKNTIFKIGDLG	1569072	8.559353
5	2	EIPSFRWTQSLRREL	1576949	10.297802
5	2	LMIMKSNQKNMFLKV	1577252	11.417474
5	2	LSALIRATSTRHPSK	1020176	8.945477
5	2	PLFLIVAALVFLILC	1019344	7.395561
5	2	ALTSLGLLYTVKYPN	1568699	9.072575
5	2	ETIRVTPDNFSSLIK	1568840	8.483489
5	2	ERADLIAYLKQATAK	200314	7.477968
5	2	TERSASGGVYLGNLS	1577493	8.506526
5	2	TNAVVKMPCPACQDP	1018647	9.361839
5	2	PARLIVFPDLGVR	1021854	7.381603
5	2	QRLLRKSKRGDTDLD	1577426	6.175656
5	2	ALLDCIMFQSVLDGK	1568693	9.705910
5	2	ALTDLGLIYTAKYPN	1568697	8.451615
5	2	CHTGVGPNMSCDDVV	1571133	7.881191
5	2	EVSNVQRLMRKQRRD	1577013	6.978720
5	2	EKLKQKVQRTERVGN	1576969	7.559518
5	2	HLCKKHNGVIVPKKK	1577088	7.527699
5	2	FGTMPSLTLACLTKQ	1568859	11.840908
5	2	AWTTSVKADVLNDTR	1576919	9.085049
5	2	QVAQVQRALRKTKRG	1569298	8.942998
5	2	GNLTQSQLEKRAGIL	1577061	7.918756
5	2	IAILVTCAAYYFMKF	1018849	9.144716
5	2	YVRITGLYPTLNISD	1019052	10.190920
5	2	LKDLMGGIDPNAPTW	1558611	6.759228
5	2	LAPTGGVVKIWDIKD	1577174	7.791402
5	2	GKMYFNLIDTKCY	1403014	7.722740
5	2	GLLSYVIGLLPQNMV	1577043	12.142684
5	2	DSIPNKEHIPIRNGG	1576938	5.916327
5	2	MLPIDLLFREPETTV	1577301	7.732070
5	2	IKLPIILAFATCFLIP	204768	9.420245
5	2	RNMVITCQGSDDIRK	1569324	8.298139
5	2	ILGRSWDNTSVDLTK	1568973	8.122942
5	2	NAYYVMTVGTKTFLV	1021131	12.768997
5	2	AKIMRSERPQASGVY	1558485	9.652106
5	2	IALYQPSSGCYIHFF	1568963	11.742176
5	2	MFLKVGSLSKDELME	1577298	9.337100
5	2	PSLLVNQFGSVPAVT	1577380	9.796125
5	2	IAYLKQATAK	200344	5.805682
[truncated: 3,648 more rows]
