# Supplementary material for: Prediction of the binding affinities of peptides to class II MHC using a regularized thermodynamic model
Source: BMC Bioinformatics. 2010 Jan 20;11:41. doi: 10.1186/1471-2105-11-41 (PMC2828437; doi:10.1186/1471-2105-11-41)
Supplement: Additional file 2 — This zip archive contains tab-separated files with the 5-fold cross-validation sets for 16 different MHC allotypes created for this study and also a separate text file describing the table format. [file 1471-2105-11-41-S2.ZIP › IEDB_DRB1_0301_peptide_data.tab]

5	1	LKAEAQMSIQLINKA	1568016	7.547955
5	1	SDDQISIMKLPLSTK	1575291	8.763325
5	1	SLYNTVATLYCVHQRIDV	1021913	6.652147
5	1	LCQVFADATPTGWGL	4003	9.753212
5	1	MFISDTPGERNPYEN	1569157	11.262893
5	1	RICCEPKKTTNAEFT	1570414	6.828797
5	1	DGDLKRLRDLNQAVN	1568732	8.339055
5	1	ALELFRKDIAAKYELGY	200062	9.211153
5	1	QIYFESYVRPFVATT	1574635	8.001983
5	1	EFVVEFDLPGIKA	200101	7.359772
5	1	LFRKDIAAKYKEGY	200133	8.029964
5	1	NKALELFRRDIAAKYKEGY	202278	8.906534
5	1	KYLFNWAVRTKLKLTPIA	1021888	9.327490
5	1	VGLVVQIDHVRMSTK	1576297	11.353691
5	1	ATERFRWLLIDLLRE	1571002	7.744746
5	1	TPAETTVRLRAYMNTPGLPV	1313469	6.737970
5	1	TTSVIPAARLFKAFI	1491804	8.426487
5	1	NKALELFRKDEAAKYKEGY	202259	8.033807
5	1	NKALELFKKDIAAKYKEGY	202255	8.608792
5	1	LGMNHVLQSIRRNYP	1573426	10.422411
5	1	EMILLTMKNKAWMVH	1021104	11.095217
5	1	FRKDIAAKYEGY	200125	7.572506
5	1	PDTIDFLIMRNLTNL	1574410	8.830782
5	1	NKALEFRKDIAAKYK	200148	8.973458
5	1	LECFVRSTPASFEKK	1568540	10.748162
5	1	YTLLQAAPALDKLKLTGDEATGANI	200282	7.065988
5	1	NKALELFRKDIAAKEKEGY	202262	7.485046
5	1	NKAELFRKDIAAKY	200147	7.516741
5	1	NKALELFRKDIALKYKEGY	202270	8.129081
5	1	QGSVITVQGADDIKK	1577392	6.051047
5	1	AGYLVGRKPLAFFSW	1569508	10.256857
5	1	FEFNKKAIETLNDNT	1569679	6.667244
5	1	SSMHLIVQNAYKQMI	1570633	9.060362
5	1	DNVLDHLTGRSC	200089	5.161647
5	1	QEYHRLIHSLAKTNN	1574573	6.958268
5	1	NKALELFRKDIAAKYREGY	202265	7.741962
5	1	SGLFQFIFFLLLAGR	1570534	7.644846
5	1	KPLLIAEDVEGEY	208543	7.177863
5	1	EKDSPFKLSSSEPHC	1576952	9.558078
5	1	FIVFLLLAGRSCSYK	1569717	11.166456
5	1	DQEYHRLIHSLSKTS	1571422	8.017079
5	1	GSRGYRLQRKIEAIF	1572362	8.986633
5	1	IIFIFRRDLLCPLGAL	1397423	9.392973
5	1	ESRLVVDFSQFSRGN	3913	10.047765
5	1	NKALELFRKDIAAKYLEGY	1007927	7.919990
5	1	GIRHLFGNYITNDSY	1569804	9.718774
5	1	NKALELFRKEIAAKYKEGY	202276	6.717480
5	1	RFFVWGDEVPLLTKF	1574903	10.968111
5	1	NKALELFRKDIAAKFKEGY	202263	7.919989
5	1	IQLVFSSMINPLVIT	1572698	10.275770
5	1	NKALELFIKDIAAKYKEGY	202254	8.642308
5	1	RWLLIEILKASKSML	1575239	10.089958
5	1	TIIKALGALDSPREI	1576028	8.456988
5	1	PICPGYRWMCLRRFI	1356084	6.105141
5	1	FIFFLLLAGRSCSDG	1569697	7.346469
5	1	RLIHSLSNVKNQSLG	1574986	9.036673
5	1	QGQMVHQAISPRTLN	206824	6.416211
5	1	SRVLNYDFNKLTALA	1575763	11.673129
5	1	QFKRASPILRFLYAN	1574588	8.785589
5	1	NKALELFRKDIEAKYKEGY	202271	7.741962
5	1	MRSPVFTDNSSPPVV	1022767	7.613293
5	1	FKVQFLFSSMIDPLI	1571995	9.437238
5	1	NQFGSVPAVTISCMT	1577334	9.420245
5	1	NKALELFRKAIAAKYKEGY	202258	6.610599
5	1	NKALELFRKDIAEKYKEGY	202268	7.760574
5	1	ELFRKDIAAKYEGY	200106	8.810703
5	1	ETLLRAVESYLLAHS	1491830	8.065960
5	1	ILSHVKFNFGDFYSE	1572631	8.400428
5	1	GLDFNEMILLTMKNK	1021095	7.089081
5	1	TILQRLGVLFGSRIA	1570693	6.581997
5	1	HEAINIALIAVSLIA	1569860	6.297719
5	1	LAQILMDNDLAATND	1573249	10.580862
5	1	ITRVESENKVVILDSFDPLV	1022757	8.395547
5	1	FTTTLFLHLVGFPTH	1569766	8.766977
5	1	SPILRFLYANVGEEA	1575661	9.188160
5	1	FLLMYEMHRESLLKS	1572036	8.356984
5	1	NKALELFRKDIAKKYKEGY	202269	6.410739
5	1	NKALELFEKDIAAKYKEGY	202253	9.370853
5	1	VLDILTANKLIRQKL	1576348	11.947096
5	1	KLKFNSVIVNPSLNG	1572896	8.059348
5	1	LCHLITKETPDRLTD	1568525	9.675795
5	1	CGKYLFNWAVRTKLKLTPIA	1313454	8.453758
5	1	SWIRSCPDLKDCLID	1575899	7.963528
5	1	ASLFLHLVGIPTHRH	1567720	7.107153
5	1	SGGNHMLLDGVSVVA	1575401	9.916953
5	1	NNVVQALTSLGLLYT	1569202	9.247426
5	1	YDFNKLTALAVSQLT	1576661	7.698562
5	1	SSLGVDDVGTPELEL	1575810	8.339939
5	1	FKIMLKALSHLSLGL	1571969	7.704514
5	1	NKALELFRKDIAAEYKEGY	202260	8.410683
5	1	NKALELFRKDIKAKYKEGY	202272	8.837809
5	1	VVNKIRGTFKSVAVKAPGFG	1315778	7.155517
5	1	KGGFMYLKELYNNVN	1572796	7.849708
5	1	SLPLFTGQASFDLAA	1575581	7.945207
5	1	QLQPSLQTGSEELRSLY	1022032	8.770653
5	1	GVWAPFNVLKVIRSE	1572387	8.234976
5	1	NKALELFRKDIAALYKEGY	202266	7.813108
5	1	YRWMCLRRFIIFLFI	1356085	5.399341
5	1	LPINALSNSLLRHHNLVYST	1021836	9.075669
5	1	QKLLLEEGVPSHIMS	1574667	8.466786
5	1	DMLKLFEFNKKAIET	1569582	7.655753
5	1	NKALELFRKKIAAKYKEGY	202277	6.163813
5	1	IVQNAYKQMIKSRTL	1570022	7.292221
5	1	NKALELFRKDKAAKYKEGY	202274	8.259894
5	1	HFLLRGPFEASWAIK	1569887	6.233516
5	1	NKALELFRKDIAAKYKELGY	202264	8.428540
5	1	ETVEKIVDQYREPVK	1571828	6.322668
5	1	NLTNLLSARKLDSSK	1574278	8.585645
5	1	ADSEITETYKEGDAV	1570895	6.414453
5	1	VSLIAVIKGIINLYK	1570829	8.472301
5	1	NKALELFRKDIAAKYKEGY	200152	8.866577
5	1	NKALELFRKDIAARYKEGY	202267	9.227881
5	1	NKALELFRKDLAAKYKEGY	202275	8.586843
5	1	DSTVIRNLKNAGLIV	1571488	8.497202
5	1	SYTIVSSLGVDDVGT	1575937	8.613173
5	1	AKAAVEEGIVAGGGVTLLQA	1315785	6.342835
5	1	KCIEWEKAQHGA	1503846	8.689844
5	1	NKALELFREDIAAKYKEGY	202256	8.722115
5	1	LHRVVLLESIAQFGD	1573458	8.843167
5	1	VTPCAAEEQKLPINALSNSL	1021832	6.014774
5	1	PATLIKAIDGDTVKLMYKGQ	208642	9.239169
5	1	QYIKANQKFIGITE	200188	7.407152
5	1	MGNSKSKSNPSSSSE	1577659	6.030046
5	1	LRNVACQEAVKLKLI	1573864	9.501563
5	1	NKALELVRKDIAAKYKEGY	202280	7.919990
5	1	GSLIVNPSLNGFLSK	1572343	9.124145
5	1	NIRYLVMAIVSDFSS	1574153	9.621415
5	1	NSVVQALTSLGLLYT	1569236	9.502847
5	1	CHFITKETPDRLTDQ	1571118	8.743633
5	1	RQKIIYSGAVNLDDE	1575134	10.366537
5	1	GDCAPEEKIWEELSVLEVFEGRED	1491958	8.661624
5	1	NKALELFRKDILAKYKEGY	202273	8.462694
5	1	SGILQLFVFLVLAGR	1570519	5.927766
5	1	ILKGVINIWGSGLLQ	1569948	6.749176
5	1	LLKYRAREPVTKAEMLGSVVGNWQ	209000	7.900926
5	1	RVNNSYSLIRLSHNS	1570463	8.952977
5	1	DLGKKRFLLIRNSTW	1569570	8.281899
5	1	LFLHLVGFPTHRHIQ	1570190	8.306431
5	1	CIANGVSTKIVTRIS	1571164	8.712772
5	1	QMSIQLINKAVNALI	1568154	8.585645
5	1	TMKNKAWMVHRQWFF	1021111	8.797047
5	1	ILDLCYQLSMRIANQ	1572602	9.449433
5	1	RLTQSHPILNMIDTK	1569309	8.450546
5	1	SRFFVMGEETPLLTK	1575735	9.495819
5	1	FLHLVGFPTHRHIRG	1569732	8.420370
5	1	LVSFLLLAGRSCGMY	1570252	7.201854
5	1	SMSYSWTGALVTPCAAEEQK	1021818	6.014774
5	1	QVCYNFKVQFLFSSM	1574755	7.968199
5	1	NKALELERKDIAAKYKEGY	202252	7.134578
5	1	SFFELDRWEKIRLRPGGK	1068613	7.518917
5	1	QRILRKSKRNDGDLD	1577412	7.227798
5	1	NKALELFRKDIAAKYEEGY	1007926	7.078705
5	1	NKALELFRIDIAAKYKEGY	202257	9.289030
5	1	EVFCQTIKLDSEEYH	1571843	8.093178
5	1	FLIMRNLTNLLSARK	1572021	9.930127
5	1	QVNTSKTGINENYAK	1568168	6.995433
5	1	FTFSPRRHWTTQGCNCSIYP	1022726	5.929212
5	1	LASFTPVIQDQDLEM	1573265	9.786661
5	1	RYFLMAFANQIHHID	1575257	9.770205
5	1	IKCFEKFLEPKVKFG	1572562	7.945207
5	1	NKALELKRKDIAAKYKEGY	202279	6.798468
5	1	PPLYATGRLSQAQLMPSPPM	208654	8.316539
5	1	NKALELFRKDIAAKAKEGY	202261	8.621587
5	1	NSVIQALTSLGLLYT	1569221	10.254536
5	1	TLMGRYTHYKSRNLN	1576087	6.481022
5	1	SLYNTVATLYCVHAGIEV	1021984	7.108233
5	1	RFFLPIFSEFVLLAT	1574886	9.286092
5	1	PKLEFGSLIVNPSLN	1574458	8.402392
5	2	KNKVNLLTHSINALI	1570105	8.151087
5	2	DLLIEALSAMMLDRL	1571387	9.268591
5	2	PAEILRKSRRFAQALPVW	1021800	9.545501
5	2	GKNERELATLHHLNP	1572281	7.669678
5	2	GFTRRFKFLLNISYL	1572224	6.125015
5	2	KTYKNVYIDTYHN	1473151	7.150381
5	2	QYIKAASKFIGITE	200185	7.840962
5	2	ITVHTGDQHQVGNET	1021056	6.586421
5	2	SMHLMLANAGRSSGS	1570616	7.286330
5	2	LQGLRYFIMAYVNQA	1573822	8.289963
5	2	CHTGVGPNMSCDDVV	1571134	7.169758
5	2	YFQCFKSILLIMNAN	1576754	7.963528
5	2	NCEALSLVSHIVKWK	1574094	8.532959
5	2	GDVVAVVVIKEKGKDKWIELK	202247	4.618602
5	2	GDVVAVVDIKERGKDKWIELK	202238	8.152748
5	2	AYTSSDDQISLFDQS	1571041	8.673999
5	2	PALFFTFLANLNLTE	1574389	8.592407
5	2	QLALHKMKSSDAREE	1574702	6.753885
5	2	QYIKANSKSIGITE	200214	7.368980
5	2	LWTQSLRRELSGYCS	1569138	7.997036
5	2	GMLPVCPLIPGSTTT	1356086	5.399341
5	2	GTVANGVLQTFMRMA	1567860	8.142816
5	2	GDVVAVVDIKEKRKDKWIELK	202236	9.010702
5	2	LKDLWDYMLNSTGGI	1573541	8.121113
5	2	DPIELNATLSAVA	7286	8.567117
5	2	GPSLYSIVSPFIPLL	1356090	6.958268
5	2	ELQHIILNASYITPY	1569654	10.380732
5	2	FMRMAWGGSYIALDS	1567833	8.981327
5	2	YLGLLSQRTRDIYIS	1568378	9.155279
5	2	GDVVAVVDIKEKGLDKWIELK	202234	8.089556
5	2	QYENLKYTVIITVHT	1021040	5.845709
5	2	LSKDGCTSAKGPDYK	1573908	8.415320
5	2	KYRWLNLSANGDLRL	1573227	9.134340
5	2	LANAGRSSGSRRPLG	1570147	7.332033
5	2	SLELELIGSKRILDE	1575537	9.896471
5	2	GDVVAVVRIKEKGKDKWIELK	202246	4.997671
5	2	LQLVGIQRAGLAPTG	1577273	10.315529
5	2	GDVVAVVDLKEKGKDKWIELK	202243	7.724613
5	2	VPFVQWFVGLSPTVW	1356089	5.399341
5	2	YEYKVQQAMSNLVLG	1576693	8.076019
5	2	SIINHKFCNLSDAHK	1568274	7.235810
5	2	GDVVAVVDIKDKGKDKWIELK	202228	7.155517
5	2	PSPIGYLGLLSQRTR	1568105	6.704060
5	2	SSDDQVSLIKIPCLS	1575775	7.086991
5	2	DVEMTKEASREYEDK	1568767	7.293704
5	2	PTPLLYRLGAVQNEITLTHP	1022675	8.037833
5	2	TVKVEPHTGDYVAAN	1021195	6.445046
5	2	GDVVDVVDIKEKGKDKWIELK	202248	6.856058
5	2	GVLQTFMRMAWGGSY	1567880	7.949734
5	2	KVGEVCSFYADPKRY	1573148	9.437238
5	2	GDVVALVDIKEKGKDKWIELK	202221	8.089556
5	2	PSHIMSVLDMGQGIL	1568586	8.221096
5	2	GDVVAVVDEKEKGKDKWIELK	202226	7.938129
5	2	GVWVLAEPTKGKNER	1572402	7.751188
5	2	SIVSPFIPLLPIFFC	1356091	5.399341
5	2	FYYTTGAVRQIFGDYKTTICG	201350	9.251598
5	2	TSFIRNCARKVFNDI	1576171	9.277276
5	2	GDVVAVVDIKEKGRDKWIELK	202235	8.368651
5	2	WTQSLRRGLSAWTTS	1577575	7.069521
5	2	SDGSWSTVSSEANAEDVVCC	1021815	6.303172
5	2	GDVVAEVDIKEKGKDKWIELK	202220	7.024705
5	2	KSILLIMNANTLMGR	1573025	8.206832
5	2	KSEVYEKGLGKFVKT	1573009	6.754476
5	2	SHIMSVLDMGQGILH	1568625	9.509311
5	2	VSDPSKLNNQFGSMP	1569438	6.957432
5	2	GDVVAVVDIKEKGKDKWIELK	200127	8.011751
5	2	CMTVQGGETMNSVIQ	1568712	7.678195
5	2	KYTVIITVHTGDQHQ	1021047	5.845709
5	2	WLLIEVLKGMKTTSE	1576600	7.945207
5	2	GDVVAVRDIKEKGKDKWIELK	202225	7.262398
5	2	GDVVGVVDIKEKGKDKWIELK	202249	6.856058
5	2	SRCYSIYLSINGVLE	1575718	8.554233
5	2	LLTKFVAAALHNIKC	1573695	8.582962
5	2	NKNFFWAVKPKAVRQ	1574202	9.662141
5	2	LQMVGMRRPQQGASG	1569112	7.044740
5	2	QYDVIIQHPADMSWC	1570389	8.048492
5	2	YRKGLGNFVQTDRKS	1576845	9.840141
5	2	DIYISRRLLGTFTWT	1567776	10.422411
5	2	IDQHVKLACSLPHGRL	1473069	7.376966
5	2	GDVVAVVDIKEKGEDKWIELK	202232	7.500092
5	2	IKDVLKYRWLNLSAN	1572579	8.263763
5	2	GDVVAVVDIKELGKDKWIELK	202237	8.476516
5	2	GDVVAVVEIKEKGKDKWIELK	202245	4.618602
5	2	PKYVKQNTLKLAT	200161	5.155814
5	2	GDVVAVVDIKRKGKDKWIELK	202240	8.735174
5	2	PSLIKTLQSRMSKNF	1574531	9.117445
5	2	VSLIAALKGMINLWK	1570803	9.398327
5	2	PAEILRKSRRFAQALPVWAR	1022715	10.401201
5	2	KVEFTGDLVVKALGA	1573131	12.131189
5	2	QYIKANSRFIGITE	200216	6.111033
5	2	GDVLAVVDIKEKGKDKWIELK	202218	7.242525
5	2	GDVVAVLDIKEKGKDKWIELK	202224	7.573467
5	2	QGLRYFIMAYVNQAH	1574606	10.166490
5	2	QRTVAVYSLKIAGWHGPKAPYTSTLLPPEL	1581814	7.587746
5	2	VHTGDQHQVGNETQG	1021063	5.902336
5	2	GDVEAVVDIKEKGKDKWIELK	202217	8.198027
5	2	CIALDMMNENLGIIS	1571149	6.857702
5	2	KVKFGHVSINPADIA	1573163	8.395547
5	2	GDVRAVVDIKEKGKDKWIELK	202219	7.697341
5	2	YFIMAYVNQAHHIQL	1576724	8.513618
5	2	QYIKALSKFIGITE	200186	6.032751
5	2	KLNNQFGSMPALTIA	1569035	6.855589
5	2	GDVVARVDIKEKGKDKWIELK	202222	8.419660
5	2	VAFRAGLVMEAGSKVT	7302	5.399341
5	2	HLRKVILSEISFHLV	1558125	7.402667
5	2	PLKAEIAQRLEDV	200173	5.966564
5	2	GDVVAVVDIKLKGKDKWIELK	202239	8.312779
5	2	MYVGGVEHRLEAACNWTRGE	1021728	8.195665
5	2	KFDSQLARRHMARELH	1022020	6.253306
5	2	GGSILQTNFKSLSSTEF	1397425	8.218934
5	2	GDVVAVVDIREKGKDKWIELK	202242	7.584849
5	2	GPKGRNVVLEKKWGAPTITN	1315767	6.105141
5	2	WAVKPKAVRQIEDQL	1576556	7.704514
5	2	DASFKESFAIHLDYT	1571270	9.011119
5	2	WKSDMSKLLNLKSDL	1576591	9.295042
5	2	FGSMPALTIACMTVQ	1568844	8.288341
5	2	ANKIVYTVKVEPHTG	1021180	7.910198
5	2	WELGLSPQQICTNFK	1576571	7.091178
5	2	GILHNLSDLYALITE	1572260	10.118648
5	2	GDVVAVVDIEEKGKDKWIELK	202227	5.596590
5	2	FIMAYVNQAHHIDLM	1571930	8.230557
5	2	VLKWHLHKAVEVPIS	1576370	9.356807
5	2	PSSGCYIHFFREPTD	1569256	7.704514
5	2	SACLSPQAYQQGVTVDSIGMLPRFIPENQRTVAVY	1581809	8.791290
5	2	SKTHLNFERSLKAFF	1570595	10.116813
5	2	WLSLLVPFVQWFVGL	1356088	5.399341
5	2	KGGRKPARLIVFPDLGVRVC	1313439	9.203388
5	2	GDVVAVEDIKEKGKDKWIELK	202223	6.929432
5	2	NNQNFFWAVKPKVVR	1574315	9.078779
5	2	RFKYLLNVSYLCHLV	1574934	9.944969
5	2	CPLDHVNTLHFLTRG	1567740	8.371733
5	2	SDANTEYERLLSMLN	1568610	8.314842
5	2	MDCIIFESASKARLP	1558668	7.002615
5	2	GDVVAVVDIKEKDKDKWIELK	202231	6.365828
5	2	YKAAVDLSHFLKEKGGL	1022080	7.298173
5	2	SVRFSWLSLLVPFVQ	1356087	5.936494
5	2	QYIKANYKFIGITE	200218	5.942386
5	2	EIESCRKNSCECNFE	1571678	6.543612
5	2	MLIESNLAGSNDNFL	1574043	8.070409
5	2	GDVVAVVDRKEKGKDKWIELK	202244	7.750673
5	2	KVKSLKLLNTRRRQL	1557950	7.195544
5	2	KPARLIVFPDLGVRVC	1021851	10.425504
5	2	KSLFFLDEPLKSVPL	1573041	11.324227
5	2	GDVVAVVDIKEKAKDKWIELK	202230	7.886561
5	2	GVFHELPSLCRVNNS	1569843	10.020716
5	2	NANPDCKTILKALGPAA	1022056	6.937697
5	2	SKFMQEINIEEQEYQ	1575491	9.587776
5	2	KKWGAPTITNDGVSIAKEIE	1315766	8.804812
5	2	GDVVRVVDIKEKGKDKWIELK	202250	6.815613
5	2	DCIMTSYQYLIIQNT	1567753	8.372667
5	2	GFIGLCKTLGSRCVR	1558294	6.840326
5	2	VLVMLVLLILAYRRRWRRLTV	1397424	9.602066
5	2	YPFIEQEGPEFFDQE	208778	7.934483
5	2	LIEDYFEALSLQLSG	1573475	8.226172
5	2	EIPSFRWTQSLRRGL	1568803	12.201875
5	2	APQIVRGASEDVRKQPYNLTIAWFRMGG	1581777	7.598381
5	2	SNKFHIRLIKGELSN	1575623	8.216064
5	2	GDVVAVVDILEKGKDKWIELK	202241	5.769409
5	2	GDVVAVVDIKEEGKDKWIELK	202229	7.385342
5	2	PARLIVFPDLGVR	1021853	8.153655
5	2	FWYVNHTGFNVHSLP	1569778	6.198120
5	2	QKEYMERQGKTPLGL	1568135	6.255828
5	2	LKSDLLRAGITLVPV	1573596	8.093178
5	2	CSNSHVNTLRFLVKN	1569541	9.675795
5	2	EHREVLQWKFDSQLARRH	1068602	11.903058
5	2	SGDVIVKAIGALEDI	1575371	7.020033
5	2	VNTLRFLVKNAGYLV	1570765	8.845257
5	2	MFIRNCARKVFNDIK	1574017	9.771220
5	3	QYIKANSKFQGITE	200212	7.230456
5	3	QYIKANSKFIYITE	200210	7.390988
5	3	DIEKKIAKMEKASSVFNVVNS	200083	5.894098
5	3	DALESIMTTKSVSFR	200076	6.049268
5	3	KSAFQSSVASGFIGF	1568480	9.025178
5	3	QYIKANSKFKGITE	200211	7.048636
5	3	QFIKANSKFIGITE	200181	7.399103
5	3	VAIKSLTERLYVGGPLTNSR	1022705	7.362937
5	3	KSYVKSKLKLLKGSE	1573090	6.861950
5	3	EIDSADKSGCIHNHD	1568421	6.936889
5	3	QPPSLPITVYYAVLERACRSVLLNAPSEAPQIVR	1581636	7.968668
5	3	RNTLLFLDLIILNFV	1575085	6.642295
5	3	DCCMEILGAVLEAVD	1571284	6.427853
5	3	KLCLMKAQPTSWPLQ	1567963	7.692671
5	3	KVFNTRRNTLLFLDL	1568510	8.791290
5	3	ITQFILEHRAKGSCKYALPLRIPPSACLSPQ	1583731	7.926567
5	3	DRRKAMLQDMAILTGGQVIS	1315775	7.787943
5	3	AVFEAALTKAITA	1420913	5.399341
5	3	QYIRANSKFIGITE	200223	7.460276
5	3	ASRELERFALNPGLL	1021960	6.618364
5	3	GPNELGRFKHTDACCRTH	1402672	5.634111
5	3	LSSKFNKFVSPKSVS	1573949	7.203125
5	3	HNWVNHAVPLAMKLI	204757	7.937145
5	3	QYVKANSKFIGITE	200230	6.111033
5	3	NMLTHSINSLISDNL	1570308	9.239169
5	3	NKFVSPKSVSGTFVA	1574186	7.415313
5	3	FDHDILPDKFYEEFC	1571883	8.281899
5	3	LYIKANSKFIGITE	200140	5.536045
5	3	PAAYAAQGYKVLVLNPSVAA	1022666	8.466786
5	3	ERFALNPGLLETSEGCK	1021961	8.498360
5	3	TFKNAHAKKPEVVVL	1021252	6.657137
5	3	KLIADSIDFNQVAQV	1569013	10.146882
5	3	HKGIVIKSKKKGSTP	1577073	8.606169
5	3	QYIKANSKYIGITE	200215	6.586421
5	3	HEALNIALIAVSIIS	1569871	7.043771
5	3	QYIKANSKFIGITE	200198	7.400971
5	3	PRCWLIRNGSYLNTS	1570355	8.237198
5	3	QYIKANSKFIGISE	200194	7.272283
5	3	QYIKANSKFIQITE	200209	6.297719
5	3	QYIKANSKFIGITK	200204	6.618129
5	3	FQKTILKATTALKDV	1572093	9.162428
5	3	FLTTEAVVADKPEKEKASVP	1315773	8.308104
5	3	NKSAFQSSVASGFIG	1568566	9.243283
5	3	EYDFNKLLVSAVSQI	1558077	7.441455
5	3	SCLDGKLCLMKAQPT	1568226	9.548272
5	3	QYIKANSKFIGITV	200205	6.676803
5	3	NISGYNFSLGAAVKA	1558559	6.202717
5	3	QYIKANSKFIAITE	200191	6.241845
5	3	ISGYNFSLGAAVKAG	1568978	7.760986
5	3	YQRSEEEKFPYIMGD	1576811	7.170961
5	3	ASRELERFALNPSLL	1021889	6.965854
5	3	RCYSLYIAENGELTE	1574807	8.841085
5	3	FRNQWLLESDHLISE	1569749	11.577205
5	3	QSIKANSKFIGITE	200183	6.618129
5	3	GFVGLCRTLGSKCVR	1572238	7.695609
5	3	TDATSILGIGTVLDQAETAG	1021746	6.682740
5	3	EEIITLNSYGSFQEF	1571578	8.826711
5	3	CPAGHAVGIFRAAVCTRGVA	1022676	7.661284
5	3	DDVAGDGTTTATVLAQALVR	1315768	7.001712
5	3	SWLNLAAHHPLRMVL	1575916	9.576735
5	3	RHNWVNHAVPLAMKLI	206260	6.827389
5	3	RRRVMIQSSGGKLRL	1575156	8.567117
5	3	APQIPPNWHIPSIQDAATPYHPPATPNNMGL	1581820	6.357858
5	3	QYKKANSKFIGITE	200226	4.755306
5	3	QYIKANSEFIGITE	200189	4.755306
5	3	PSAEFRRTAPPSLYG	1577682	8.450546
5	3	MGQLISFFGEIPSII	1570266	6.609058
5	3	ERFALNPSLLETTEGCQQI	1021912	8.081683
5	3	EGVVLLLVGALVL	7325	6.105141
5	3	RNEWILESDHLIAEM	1570430	6.271188
5	3	QCCDLDPQARVAIKSLTERL	1021870	8.506526
5	3	GQHTLPRCWLIRNGS	1569822	7.613293
5	3	QYIIANSKFIGITE	200184	7.603393
5	3	LMFLQNLKLGDDQYV	1558187	7.449143
5	3	KLFEFNRNAIKTLQN	1570091	8.263763
5	3	KISVQYNLSHSYAVD	1570075	9.721568
5	3	QYIKANSKFIGQTE	200207	7.123575
5	3	IPSIIHEALNIALIA	1569967	9.069498
5	3	QYIKSNSKFIGITE	200222	6.704060
5	3	GFIGFCKSMGSKCVR	1572203	6.248296
5	3	RQCCHKAMENFTDDD	1575119	6.342835
5	3	DYEYKVSKLVSRLVI	1558095	7.497519
5	3	LDVSVIPTSGDVVVVATDAL	1022685	7.430108
5	3	DKFKIFEAAFSES	1420891	5.399341
5	3	ITDAVGNDMPGGYCL	1570001	9.523120
5	3	VWGIKQLQARVLAVERYLKD	208922	6.673857
5	3	SFSCIAIGIITLYLG	1021143	6.709513
5	3	AGDLGRDELMELASD	1576895	9.264297
5	3	VSLIAIIKGIVNLYK	1570814	8.519593
5	3	NFSLGAAVKAGAALL	1558573	6.908518
5	3	KLNKFVSPKSVVGNF	1572918	8.476750
5	3	QSKLSRNFTKGVKKI	1574732	8.167327
5	3	LRTKLMTSRRVLEKE	1573882	10.372174
5	3	APYHFDLSGHAFGSMAKKGE	200064	5.567988
5	3	AYAAQGYKVLVLNPSVAA	1313409	8.404363
5	3	LLVTFKNAHAKKPEV	1021251	7.816201
5	3	FFTELDGVRLHRFAPPCKPL	1022706	10.218587
5	3	SSTVKLRQNEFGPAR	1575833	6.175656
5	3	QKFVDTILSENGVVA	1574650	8.441014
5	3	TVDFSLDPTFTIETITLPQD	1022725	9.459495
5	3	THDMCPDVMSAGESKHGL	1402675	6.595371
5	3	NYIKANSKFIGITE	200153	7.024423
5	3	KSVPLEMLLINLTTI	1573073	8.383995
5	3	EEVMNIVLIALSILA	1567795	8.017079
5	3	FSLECIMDVGEIQNK	1572126	8.284307
5	3	QYISANSKFIGITE	200224	6.439109
5	3	TPLTLVDICFWSTLF	1570726	7.322603
5	3	TKIMSSKRILERESV	1576064	10.519501
5	3	VRKTIPDVIELAYQK	1576486	9.958796
5	3	QYIKANSKFIGLTE	200206	6.845415
5	3	LGRFKHTDACCRTHDMCP	1402673	6.260903
5	3	QVVLSSMINPLVMST	1574773	9.611273
5	3	EFESLFKCLSHISLS	1571621	6.551927
5	3	RSVQRNTVFKAGDLG	1569329	7.692671
5	3	NGQIGNDPNRDIL	200142	7.071651
5	3	NKFVSPKSVIGTFVA	1574171	7.568935
5	3	KENIKYEVAIFVHGP	1021072	10.748162
5	3	CTMLVCGDDLVVICESAGVQ	1022734	8.129081
5	3	NLYIKSIQSLISDTQ	1574296	8.558069
5	3	LRLFDYNKNAIKTLN	1568037	8.129698
5	3	KGSPEFDWILGWTIK	1570059	7.449143
5	3	VPKKKKDKDIPQSSE	1577552	6.337002
5	3	YEVAIFVHGPTTVES	1021079	7.931832
5	3	SKMSVVMRNTTWEGQ	1570584	7.418977
5	3	VLRTKLMTSRRVLER	1568678	11.193414
5	3	PLGLLLKNLTTSSYV	1574479	10.131655
5	3	QEIKANSKFIGITE	200179	7.292221
5	3	WNRKELLVTFKNAHA	1021236	9.490760
5	3	SILKWHLHKVVEVPI	1575468	8.740123
5	3	AIGIITLYLGAVVQA	1021154	5.845709
5	3	RTLILLMLTNPTKRN	1575185	8.177961
5	3	LTTSQTLLFNILGGWVAAQL	1021779	7.298173
5	3	DTPYLDITYHFVMQRLPL	200095	9.042506
5	3	QYIKANSKFIGITD	200195	7.631228
5	3	YVVSSFDNIKVFLEG	1576875	9.173318
5	3	TYIKANSKFIGITE	200238	6.885881
5	3	INLIGRGGDEALTGF	1572671	8.832828
5	3	PIYNVLPTTSLVLGKNQTLAT	1369597	10.929495
5	3	ACCRTHDMCPDVMSAGES	1402674	7.861317
5	3	QYIKKNSKFIGITE	200221	6.037433
5	3	PTHRHLKGEACPLPH	1570370	6.972681
5	3	ELLDQSDVKEPGVSR	1571743	7.160226
5	3	VKYAVFEAALTKA	1420907	6.342835
5	3	SGFIGFCKSMGSKCV	1575386	8.153012
5	3	NHVIQSVRRLYPKIF	1574136	10.076123
5	3	LKGSETTVTERIFRE	1573574	8.169967
5	3	LIKTLQSKLSRNFTK	1573496	8.994682
5	3	DKIKLNAKMNILI	1369592	11.205023
5	3	SDFYALISERFINYA	1575307	10.023834
5	3	VPFNVAQAYCIGKLK	1576443	7.501737
5	3	RVLDILVARRLLLKK	1575207	11.635295
5	3	QYIKANSKFIGIKE	200193	6.976211
5	3	SKLKLLKGSETTVTE	1575509	8.113853
5	3	EFRNDWILESDHLIS	1569635	9.054349
5	3	LNKFVSPKSVIGRFV	1573782	9.114124
5	3	GEVPSTEDLVNLLPAILSPG	1021796	6.590879
5	3	RPGVSKKFLSLLTSS	1575102	6.933668
5	3	QYIKANSKFIGIFE	200192	7.282386
5	3	SDFYGLISERFINYC	1575322	9.366915
5	3	AIFVHGPTTVESHGN	1021088	5.845709
5	3	PSINDLDEVISNKFH	1574515	9.048398
5	3	RVNQLIRYSGYRETP	1575221	7.218586
5	3	RLCFSKSKNTLMYEI	1574966	9.523120
5	3	MGQFISFMQEIPTFL	1568073	7.480946
5	3	QYIKANSKFIGSTE	200208	7.708114
5	3	QYIKANSKFVGITE	200213	7.636797
5	3	RDIFLSQHHPSSLLL	1574824	9.176994
5	4	EEDLNKLRDLNKEVD	1568788	6.014774
5	4	DSKHQLDMIITAVNS	1569600	7.307215
5	4	AARVTAILSSLTVTQLLRRL	1022747	9.829945
5	4	RLKGKSCDDWLGGSV	1575002	7.143908
5	4	VGPLTVNEKRRLKLI	3882	9.268591
5	4	EEALNVALAVVTLLA	1569616	7.605663
5	4	YLILKNLTGLVSTGS	1576780	10.003856
5	4	FGTMPSLTLACLTKQ	1568860	7.118049
5	4	IPTFLQEALNIALVA	1567921	7.451081
5	4	LPKPPKPVSKMRMATPLLMQALPM	205447	9.351818
5	4	VGKMYFNLIDTKC	1403006	7.692671
5	4	LDGVNLVASQPIFTG	1573296	8.651007
5	4	LLKILVLSILSSPTK	1573655	6.515403
5	4	AQLGLRKKTKQSITE	1570977	8.511244
5	4	IKQTLIAIHTLAIRYANRTDV	1473199	9.361839
5	4	VPILLNNPNLFWAVK	1576449	10.407183
5	4	LPKPPKPVSKMRMATPLLMGALPM	201654	9.488246
5	4	TQLVLSSMVNPLVLS	1576134	10.072715
5	4	KMYFNLIDTKCYKLEHPV	1402688	8.766977
5	4	TSLNFLGGSPVCLGQ	1356083	5.399341
5	4	LYKGVYELQTLELNM	1568058	7.186822
5	4	ICGIVYWMRRHTQKAPKRIRLPHIRED	1581830	7.807936
5	4	EEVGLTLENADLSLLGKARK	1315788	6.212023
5	4	WRSFLNKVKSLRILN	1576620	9.392973
5	4	NLMGKTLILLETFVR	1574246	7.968199
5	4	RHIVGKPCPKPHRLN	1568193	6.743343
5	4	RDHICLLRPLLWDYI	1558318	8.121722
5	4	GIIQPEQPAQL	1493421	6.560363
5	4	THRHIIGEGCPKPHR	1570672	8.361553
5	4	LITPAEKVVYKLLRF	1558030	7.550249
5	4	KLEHPVTGCGERTEGRCL	1402683	5.567988
5	4	DYLILKNLTGLVSAG	1571515	9.940884
5	4	ENLPYLVAYQATVCARAQAP	1313484	8.540379
5	4	LDMIITAVNSLISDN	1570164	7.335210
5	4	TIPQSLDSWWTSLNF	1356081	5.399341
5	4	TYSQLMTLKDAKMLQ	1577510	10.088211
5	4	LDSSDTIWMDIEGPP	1577195	8.329423
5	4	VDGRGNYNTDLLPDW	1576242	7.157867
5	4	KNLTGLVSAGPKAKS	1572944	8.722880
5	4	GRPGNFLQSRPEPTA	1022057	5.845709
5	4	LTRILTIPQSLDSWW	1356080	6.260903
5	4	NLIDTKCYKLEHP	1403058	5.867447
5	4	GKMYFNLIDTKCY	1403017	7.332033
5	4	TEGRCLHYTVDKSKPKVY	1402684	6.595371
5	4	LMDVVYSIALHPIDE	1573729	8.989303
5	4	ISGYNFSLSAAVKAG	1568993	9.835587
5	4	IPIQLLPNTLVFQAK	1577123	9.327490
5	4	EKMFVSPTPGQRNPY	1576972	8.490305
5	4	FNLIDTKCYKLEH	1403046	6.642295
5	4	MYFNLIDTKCYKL	1403029	8.043138
5	4	IHSLRRLYPSVFEKH	1572543	8.190846
5	4	KMYFNLIDTKCYK	1403035	8.398471
5	4	IISTFHLSIPNFNQY	1567904	8.313150
5	4	LQVPSPSMGRDIKVQFQSGG	1316443	8.636165
5	4	NLRLKGVTCRLFRQQ	1574261	9.051366
5	4	NAYYVMTVGTKTFLV	1021127	9.859896
5	4	RVSDVSVLMKEYDVS	1570479	8.578961
5	4	VYYLTRDPTTPLARAAWETA	1021871	10.939844
5	4	LLNNQFGTMPSLTLA	1569098	7.020965
5	4	QEALNIALVAVSLIA	1568118	9.277276
5	4	AMFVEDIAMGYVVSS	1570954	10.508678
5	4	QKRTLSLLQYARYPI	1574683	8.351548
5	4	TISSYFVGKMYFNLIDTK	1402668	5.805682
5	4	AVPVYIYFNTWTTCQSIAFP	201334	5.219085
5	4	RLKGVTCRPLKHKVE	1575017	6.931264
5	4	RQANFLGKIWPSSKGR	1021937	6.778629
5	4	SGLFQLIFFLTLAGR	1570549	7.217282
5	4	CDPKRYFVPIFSEAV	1571068	6.981328
5	4	LMIMKSNQKNMFLKV	1577253	11.506440
5	4	YKLNFYDLLRAKL	200252	5.894098
5	4	SKEEKDTNGTDRAEI	1577722	6.004810
5	4	TMTRPILRLLVLAVL	1576114	8.048492
5	4	WVFSSVQPPKVPILL	1576637	8.186747
5	4	ANRAVKPTGSAAIGLSMAGS	1316453	6.810941
5	4	LIDTKCYKLEHPV	1403060	5.698800
5	4	GCTWMNSTGFTKVCGAPPCV	1022737	5.608433
5	4	SKSDDQIWLSQWFMN	1568289	7.809008
5	4	LLWDYMCISLSTAIE	1573711	8.857956
5	4	SGIDTNAYYVMTVGT	1021120	8.925934
5	4	YFLMAYANQIHHVDL	1576739	9.247426
5	4	QYIKANSSFIGITE	200217	6.648186
5	4	NKVKSLRILNTRRKL	1574219	8.884209
5	4	SHELMTMTRPILRLL	1575434	10.851398
5	4	LQFNQMMNPSHVKFL	1573808	8.037833
5	4	WTTCQSIAFPSKTSASIGSL	201430	5.480980
5	4	EFSNFKVAFSRSLND	1571642	7.534374
5	4	AILIWMYYHGQRHSDEH	1397435	6.929826
5	4	SAMILAAYHPQQFIYAGSLS	1316455	7.454976
5	4	TSSDDQITLIKTPSL	1576191	8.816655
5	4	THSWEYWGAQLNAMKGDLQS	1316468	6.212023
5	4	SVYLSDNGVMSEQGS	1575884	9.676659
5	4	LIAIHTLAIRYANRT	1473181	7.882405
5	4	NKSLGACPIRTQPRWNYYDSFSAVSEDNLGF	1581572	9.692433
5	4	AAIGLSMAGSSAMILAAYHP	1316454	6.511482
5	4	VYEDLLAAGVADPVKVTRSA	1315779	7.538866
5	4	CTNFKTQLVLSSMVN	1571236	6.824782
5	4	DQYKDLCHMHTGVVV	1568751	6.523325
5	4	VLSYVIGLLPQDMVI	1569404	10.686935
5	4	TKCYKLEHPVTGCGERTE	1402682	5.608433
5	4	KSRTLKSFFAWSLSD	1570130	5.887321
5	4	YFNLIDTKCYKLE	1403040	7.992130
5	4	NISGYNYSLSAAVKA	1577317	8.240920
5	4	SLLNNQFGTMPSLTM	1558514	8.211785
5	4	KIPTHRHIVGKPCPK	1567943	7.725834
5	4	RAMFVEDIAMGYVVS	1574790	10.856552
5	4	YKLIDNSLILLECFV	1557874	7.877162
5	4	IIPDGYKLIDNSLIL	1557861	8.989303
5	4	REEHYIVLSSELRLS	1574844	11.044047
5	4	FAEVLKDAIKDLVMTKPAPTCNIR	1397432	7.711737
5	4	KPVSKMRMATPLLMQALP	208554	10.195092
5	4	QQFIYAGSLSALLDPSQGMG	1316456	6.879989
5	4	RFHLIKNTFGLLFYQ	1574918	11.297543
5	4	ILVLILAHPSKRSQK	1572649	10.898803
5	4	KTLILLETFVRVNPE	1568495	8.717804
5	4	DKYNKQLMVSSCVTS	1571365	6.273788
5	4	AGFFLLTRILTIPQS	1356079	5.698800
5	4	QYIKAQSKFIGITE	200219	5.536045
5	4	KMYFNLIDTKAYK	1404255	7.754436
5	4	ADPVKVTRSALQNAASIAGL	1315787	6.286962
5	4	VVPDGYKLTGNVLIL	1576534	7.169758
5	4	YLPKPPKPVSKLRLATPLLLQALPL	201683	7.527699
5	4	FRILSSISLALVNSM	1572105	8.291589
5	4	ESWGAVWRIDTPDKLTGPFT	200108	6.749176
5	4	NLIDTKCYKLEHPVTGCG	1402681	5.805682
5	4	VLSYVIGLLPPDMVV	1569389	8.793203
5	4	WEFVNTPPLVKLWYQ	206866	6.567371
5	4	FTNFKVAYSKSLKEL	1572150	9.048398
5	4	VDAQGTLSKIFKLGGRDSRS	200240	7.211449
5	4	KVTFLSQVHPSPLLT	1573178	7.327299
5	4	TGRGKPGIYRFVAPGERPSG	1022686	6.864085
5	4	LDSWWTSLNFLGGSP	1356082	5.399341
5	4	QYIKANSKEIGITE	200190	8.023744
5	4	SHHYIRVGNETGLEL	1568259	7.298173
5	4	KPVSQMRMATPLLMRPM	201637	9.602066
5	4	SVGLGKVLIDILAGYGAGVA	1021782	9.792954
5	4	FGYGAKDVRCHARKAVTHIN	1022696	8.059348
5	4	LGFSSEVLKLKDEVR	1573392	7.437648
5	4	TVGTKTFLVHREWFM	1021136	7.521100
5	4	SCGLYKQPGVPVRWK	1568207	6.235954
5	4	LGALTGTYVYNHLTPLRDWA	1021743	8.456988
5	4	LLSYVIGLLPQGSVI	1577238	8.332035
5	4	KNLYDHALMSIISTF	1567980	7.418977
5	4	VIGLLPQNMVLTTQG	1577530	8.241667
5	4	KLAFLVQTEPRMLLM	1572877	10.961883
5	4	GKSSFCDICGEELPT	1577614	6.809640
5	4	NYSLSAAVKAGATLL	1577355	8.070409
5	4	FSLSAAVKAGASLID	1577021	6.959106
5	4	YEEFCDAVYENDKLK	1576677	6.427853
5	4	GAGLAGAAIGSVGLGKVLID	1022716	8.383043
5	4	GRYNCKCCWFADKNL	1569476	7.072566
5	4	QTLIAIHTLAIRYAN	1473208	8.278705
5	4	LRKDYIKRQGSTPLA	1557818	8.781819
5	4	YFVGKMYFNLIDTKCYKL	1402687	8.636165
5	4	ECYVQRFHLIKNTFG	1571544	7.681062
5	4	LVNLLIFHINGKIIKNS	206226	6.351041
5	4	KTLILLETFVRVNPD	1573110	9.455331
5	4	VNPIEGEPYVQGQLD	1473113	7.227798
5	4	TASKLLEDRVGLNHI	1575955	10.280594
5	4	SFFEEVPNIIHEAIN	1570501	8.350646
5	4	CLHYTVDKSKPKVYQWFD	1402685	7.364609
5	4	KQTLIAIHTLAIRYA	1473078	9.491390
5	4	LNKFISPKSVAGRFA	1558232	8.496047
5	4	SSKLNKFISPKSVIG	1575794	8.818652
5	4	GLDFSEVSNVQRLMR	1568887	8.667779
5	4	GLLSYVIGLLPQNMV	1577044	10.243063
5	4	RLMSMKSVQNNTVLK	1577441	8.454833
5	4	SGRLKFLDVCVALDM	1575419	9.322743
5	5	SVCNKVKGLKVFNTR	1575860	6.682740
5	5	NKEVDRLMSMKSIQK	1569183	9.048398
5	5	KSAFQSSIASGFVGL	1572994	9.141237
5	5	LIRKKLMTSPKWVQM	1573516	9.877899
5	5	LAVFQPSSGNYVHCF	1577176	7.019104
5	5	GLTNTASHTRLSCDCDDK	1402677	6.438108
5	5	KLNNQFGSVPALTIA	1569045	8.494894
5	5	CPTDCFRKHPDATYSRCGSG	1022744	5.945354
5	5	IAYQEDEFFECFKYL	1572484	6.131111
5	5	SLFIGLKGDIRESTV	1575556	10.463959
5	5	KIGIGVLLTWIGLNS	1021306	5.845709
5	5	SKYALVDASLKMADPNRFRGKDLPVLDQL	1581571	9.587033
5	5	SMVGLFSNNPHDLPL	1568305	6.481022
5	5	LLNEFNNLYADKVSV	1573673	8.560640
5	5	LKALTTKHPSLNIIT	1577218	9.184414
5	5	KSRFFIWSQEVPLLT	1573057	10.036476
5	5	DRSIALTFLAVGGVL	1021163	5.974329
5	5	DEFFECFKYLLIQGH	1571311	6.473648
5	5	CFHEFLSSKLNKFVS	1571089	9.398327
5	5	MAKTIAYDEEARRGLERGLN	1315765	9.748306
5	5	DLPVLDQLTDPPGVRRVYHIQAGLPDPFQPPS	1581630	7.563737
5	5	LSLCNKIKGLKVFNT	1573927	8.076019
5	5	LKGIQSLRKLSSVCL	1573560	8.037833
5	5	LGAWVLGEPKMTKAL	1573375	10.256857
5	5	YVDRFFKTLRAEQATQDV	1022008	8.520796
5	5	ELGEWVFSAIKSPQA	1571724	7.977654
5	5	GVITVEESNTFGLQLELTEG	1315790	6.189031
5	5	DRVLDILEAVKLIRK	1571463	11.286662
5	5	EHYTVLFSDLANSHQ	1558357	8.483489
5	5	EHLSSLRNLCELLGV	1571661	7.037985
5	5	ESKHGLTNTASHTRLSCD	1402676	7.243933
5	5	CTGMLKRRLGLMSLS	1571221	8.791290
5	5	TRLSCDCDDKFYDCLKNS	1402686	9.986000
5	5	TNHLSKCQFDHVNTL	1570711	7.250790
5	5	CQFLKVEKSQLLNEF	1571192	9.377200
5	5	CDCDDKFYDCLKNSADTI	1402679	6.212023
5	5	PRYISLIPVNVVAD	7294	6.879989
5	5	LLDNRSNHYEEVIAS	1573618	7.183123
5	5	HTLMSIVSSLHLSIR	1557710	8.921149
5	5	PVGEIYKRWIILGLNKIV	1022033	6.331227
5	5	GIQYLAGLSTLPGNPAIASL	1021761	6.014774
5	5	SSNLSWLSLDVSAAF	3943	9.729084
5	5	VRVWDVKNAELLNNQ	1569423	9.222996
5	5	PEREVLVWKFDSRLAFHH	1022164	11.213288
5	5	ALFSGVSWVMKIGIG	1021284	6.031767
5	5	KWVQMCSRTLKNSHQ	1573197	8.374540
5	5	EFENFMKAGAHPIMH	1571605	7.827159
5	5	VGQMLMLVNDRLLDI	1576305	11.257739
5	5	WIILGLNKIVRMYSPISI	1022130	9.264297
5	5	TGSDGKTTWCSQTDY	1570660	6.360691
5	5	YVDRFFKTLRAEQATQEV	1021936	9.120785
5	5	GSILKISNKYHTKGD	1491825	7.646469
5	5	MRFDKGYISGYFVTDPERQE	1315782	6.372905
5	5	NVKCKTPTQLAETID	1574360	6.849297
5	5	PEIWHHLSTLIKQPD	1574428	8.156881
5	5	EKVYLAWVPAHKGIG	206726	7.412398
5	5	VEGAGDTDAIAGRVAQIRQE	1315789	6.145587
5	5	KGLHHLQIILSGKMA	1572829	9.033778
5	5	WMGINARDRSIALTF	1021330	10.275770
5	5	INISGYNLSLSAAVK	1577108	8.911693
5	5	PTIDVKMMNMEAANL	1021196	8.747165
5	5	TCEICALKPKIIYCN	1575970	8.425463
5	5	YCYLATVSDLSTKAA	1021235	9.525788
5	5	ENITSGFLGPLLVLQ	1356063	5.399341
5	5	GSAYTALFSGVSWVM	1021283	5.845709
5	5	KGKSAWYVDTEIINE	1572814	8.517196
5	5	NKIVRMYSPISI	1022127	6.799333
5	5	NKALEFRKIDAA	200149	6.551927
5	5	SIKAVYNFATCGIFA	1570567	6.205030
5	5	SPLLTEGFKLLSSLV	1575677	10.170492
5	5	KYNLNRAMMLDDLTM	1573212	9.863453
5	5	KVALEAPLKQIAFNSGLEPG	1315786	6.286962
5	5	TAVAKCNEKHDEEFC	1568325	7.982440
5	5	WIILGLNKIVRMYSPVSI	1021985	9.597515
5	5	FNSLISIAQHLVSDR	1572073	9.420245
5	5	FLVKCQLQNPGVADL	1572052	6.375998
5	5	RRIFGVFKNPCTSHG	1570446	6.642295
5	5	QGVYMGNLSQSQLAK	1569278	6.131111
5	5	GAVQWMNRLIAFASRGNHVS	1022695	9.494550
5	5	ADLVPTATLLDTY	7317	6.212023
5	5	ILKGLYNFATCGLIG	1569933	6.976988
5	5	ARDRSIALTFLAVGG	1021331	7.636797
5	5	KPLLIIAEDVEGE	1493425	8.229824
5	5	GLLYTVKYPNLSDLD	1568904	8.781819
5	5	LMSTRRVLEREQIPT	1573747	8.213208
5	5	VHQIFGSAYTALFSG	1021268	8.505352
5	5	KMMNMEAANLAEVRS	1021211	7.170961
5	5	RTVVLTESTLSTALAELATR	1022764	8.017079
5	5	TASHTRLSCDCDDKFYDC	1402678	9.341965
5	5	YKTIAFDEEARR	208764	9.510612
5	5	SPTEFTSISSNSGNL	1575697	7.122466
5	5	PCSGSWLRDIWDWICEVLSD	1022754	6.731848
5	5	QYIKANAKFIGITE	200187	7.292221
5	5	LGIISHLLKTRDNSV	1573407	8.122942
5	5	AVGLFIRLLGGESDA	1571018	6.999013
5	5	LMTSPKWVQMCSRTL	1573763	7.698562
5	5	YNFATCGLIGLVTFL	1570867	6.481022
5	5	VSWVMKIGIGVLLTW	1021299	5.845709
5	5	IGHLLRGRNHFIYIV	1572524	8.164042
5	5	LSILAILKGLYNFAT	1570231	8.879751
5	5	EDNLGFLMHAPAFETAGTYLRLVKINDWTEITQF	1581797	6.734872
5	5	EEREVLMWKFDSALARKH	1022104	10.928031
5	5	EVWREEAYHAADIKD	200114	4.755306
5	5	TRRKLLLIFDALILL	1576161	6.950779
5	5	VDLFVFSTSFYLISI	1568347	8.921149
5	5	LLESLSSLGAHLDSD	1573636	8.209657
5	5	SLINSMKTSFSSRLL	1568641	8.935624
5	5	KFDSALARKHIARELH	1022106	7.794881
5	5	TQGLLGALLLWMGIN	1021311	5.845709
5	5	AVGGVLLFLSVNVHA	1021179	5.845709
5	5	GWPYIGSRSQIIGRS	1568931	8.166668
5	5	GALLLWMGINARDRS	1021316	7.527699
5	5	NPKFENIAEGLRALLARSHVERTTDE	1397429	6.845484
5	5	EAANLAEVRSYCYLA	1021212	7.940715
5	5	AFKIGLHTEFQTVSF	1567697	6.885141
5	5	GWPYIGSRSQILGRS	1568946	8.483489
5	5	LFKEKEVKKEIKDPL	1573352	7.885248
5	5	KRWIILGLNKIVRMY	206782	9.078779
5	5	FIRINNLKVKMAQED	1571947	9.124145
5	5	NKALEFRKIDAAK	200150	6.404600
5	5	FGLQLELTEGMRFDKGYISG	1315780	6.810941
5	5	VTDLFAAQPGLTSAV	1569453	7.193039
5	5	PKISFEPIPIHYCAPAGFAI	208910	6.921587
5	5	VMRYTIDKEFEKICR	1576415	8.968270
5	5	DAFVTALTEALRV	1420901	7.992130
5	5	EQARKFEEPIWSDFG	1576992	6.687998
5	5	AEVRSYCYLATVSDL	1021220	6.539498
5	5	FFVFLALAGRSCTEE	1567819	9.011119
5	5	KKTFDHTLMSIVSSL	1557697	8.362471
5	5	CDMLRLIDYNKAALS	1557771	8.918771
5	5	SLGKMVHQIFGSAYT	1021267	8.482360
5	5	AVLEDPYILLVSSKVSTVKD	1315776	7.692671
5	5	RFYKTLRAEQASQ	1022081	6.363721
5	5	IYEPEDLGNCLNKSD	1570033	7.424516
5	5	TILIKKYNLNRAMML	1576045	8.658571
5	5	DKFYDCLKNSADTISSYF	1402680	6.595371
5	5	KRFFLPVFSDEVLAG	1572969	10.759019
5	5	RNFQKVNPEGLIKEF	1557923	7.437648
5	5	LTFLAVGGVLLFLSV	1021164	5.845709
5	5	KTIAYDEEARR	1493426	9.657939
5	5	LAGLSTLPGNPAIASL	1021764	5.883292
5	5	ELLEFHYYLSSKLNK	1571763	8.206832
5	5	SPALFLSFLYTLELK	1575646	7.505985
5	5	INSMKTSFSSRLLIN	1568457	9.235083
5	5	YFVTDPERQEAVLEDPYILL	1315774	7.945207
5	5	SLRKLSSVCLALTNS	1575597	9.042506
5	5	HLFKTTVNSLISDQL	1557790	8.947966
5	5	TGLWPFIRINNLKVK	1576006	8.757889
5	5	EKPGNRNPYENLLYK	1568822	6.214372
5	5	YKTIAYDEEARR	200258	8.542874
5	5	SQDLELSWNLNGLQAY	208685	7.931392
5	5	YVDRFFKTLRAEQASQDV	1022151	8.649506
5	5	KHDDAIVRLRNAGIV	1572848	7.830857
5	5	SIAQHLVSDRPIMRY	1575449	11.564080
5	5	YFESFVREFVATART	1576709	8.319947
5	5	RESLESLWAPFGVLR	1574866	8.232763
5	5	RLLDILEAIKLIRKK	1575032	11.660244
5	5	CFKYILIQAGFDQRL	1571101	7.181896
5	5	CFKYLLIQGHYDQKL	1568399	7.121358
5	5	EVKSFQWTQALRREL	1558460	8.284307
5	5	AGRVAQIRQEIENSDSDYDR	1315783	6.342835
5	5	LQIILSGKMAHLRKV	1573840	10.979970
5	5	AGKPLLIIAEDVEGEALSTL	1315777	7.692671
5	5	DRTELLEMVCFHEFL	1571443	6.778629
5	5	VVVTKDETTIVEGAGDTDAI	1315781	6.551927
5	5	VLRTKLMSTRRVLER	1576382	10.186777
5	5	VEKSQLLNEFNNLYA	1576267	9.772237
