# Supplementary material for: Prediction of the binding affinities of peptides to class II MHC using a regularized thermodynamic model
Source: BMC Bioinformatics. 2010 Jan 20;11:41. doi: 10.1186/1471-2105-11-41 (PMC2828437; doi:10.1186/1471-2105-11-41)
Supplement: Additional file 2 — This zip archive contains tab-separated files with the 5-fold cross-validation sets for 16 different MHC allotypes created for this study and also a separate text file describing the table format. [file 1471-2105-11-41-S2.ZIP › IEDB_DRB1_0401_peptide_data.tab]

5	1	LITPAEKVVYKLLRF	1558024	7.338405
5	1	SLAEKLNSSVYSLPPDPDHF	1486329	6.105141
5	1	YVVSSFDNIKVFLEG	1576880	8.277114
5	1	SSYSSSKSSSSSS	1586626	9.579659
5	1	YFIMAYVNQAHHIQL	1576725	7.590695
5	1	KEKHEFLNRLKQLPLLESQI	1486277	5.966564
5	1	IQKFIEWLKVKILPEVKEKH	1486269	5.907892
5	1	PAYEKLSAEQSPPPY	205994	7.446633
5	1	KENIKYEVAIFVHGP	1021069	10.457372
5	1	DMLKLFEFNKKAIET	1569585	6.334107
5	1	PKIFFRPTTITANVS	1008191	10.978375
5	1	LMAFTAAVTS	1274479	8.765148
5	1	DSKHQLDMIITAVNS	1569603	6.568921
5	1	EEIITLNSYGSFQEF	1571572	10.172503
5	1	ILVLILAHPSKRSQK	1572651	11.412442
5	1	NGKINMPMSVKTCDEECCPV	1486385	5.161647
5	1	TEMTNACKGMEWIAVKIQKF	1486261	6.372905
5	1	NNNWLKKFTEMTNACKGMEW	1486257	9.341965
5	1	CTGMLKRRLGLMSLS	1571224	8.955498
5	1	EYLILSARDVLAVVS	203663	7.641076
5	1	LDMIITAVNSLISDN	1570167	6.515403
5	1	TEDDFKNIAAAGLNHV	1473052	7.006330
5	1	FKVQFLFSSMIDPLI	1571989	10.243063
5	1	SPTEFTSISSNSGNL	1575698	11.470323
5	1	FFVFLALAGRSCTEE	1567814	9.127524
5	1	LLDNRSNHYEEVIAS	1573624	8.103720
5	1	CCPLVCGKAIQFIDRRTQVR	1486397	6.314233
5	1	SGGNHMLLDGVSVVA	1575411	9.782504
5	1	QYFAHYCRKYAPLYAAEAKR	1486297	9.104271
5	1	EFRNDWILESDHLIS	1569630	9.686248
5	1	YEAQILNYSKAKSSLES	1435336	8.186747
5	1	VAIKSLTERLYVGGPLTNSR	1022702	6.841011
5	1	EKVPVSEVMGTTLAEMSTPEAT	208066	6.957097
5	1	AQLGLRKKTKQSITE	1570980	6.056417
5	1	KSYVLAGTLTAE	1280239	9.617493
5	1	VMRYTIDKEFEKICR	1576410	8.778074
5	1	PDHFDGYKQQAVVIMDDLCQ	1486337	9.211153
5	1	ESQIATIEQSAPSQSDQEQL	1486285	6.865513
5	1	IAYQEDEFFECFKYL	1572487	6.775555
5	1	YRKGLGNFVQTDRKS	1576846	9.897730
5	1	QEQLFSNVQYFAHYCRKYAP	1486293	7.636797
5	1	TMTRPILRLLVLAVL	1576115	10.781354
5	1	VDLFVFSTSFYLISI	1568350	6.067307
5	1	GSINAPTVSDSRALARRFHF	1486369	6.314233
5	1	QGQMVHQAISPRTLN	206825	9.748306
5	1	QGLRYFIMAYVNQAH	1574607	12.436368
5	1	QVCYNFKVQFLFSSM	1574758	9.927468
5	1	MNALRRLPVICSFLV	209671	10.644877
5	1	PKGFYASPSVKTSLV	1008167	10.133537
5	1	EKMFVSPTPGQRNPY	1576978	11.205023
5	1	LANAGRSSGSRRPLG	1570150	6.543612
5	1	NIRYLVMAIVSDFSS	1574161	10.034881
5	1	YKAAVDLSHFLKEKGGL	1022069	8.522001
5	1	SDSRALARRFHFDMNIEVIS	1486373	10.000842
5	1	KIPTHRHIVGKPCPK	1567946	7.557187
5	1	LQGLRYFIMAYVNQA	1573830	10.549379
5	1	QPPSLPITVYYAVLERACRSVLLNAPSEAPQIVR	1581574	9.491390
5	1	RLKQLPLLESQIATIEQSAP	1486281	9.211153
5	1	ITQFILEHRAKGSCKYALPLRIPPSACLSPQ	1582456	8.126004
5	1	PTPLLYRLGAVQNEITLTHP	1022672	10.392341
5	1	SMHLMLANAGRSSGS	1570611	11.082713
5	1	PFKYVKDRVDEVDHT	1491816	6.412866
5	1	PFLLAQFTSAICSVV	1497125	8.438916
5	1	IVQNAYKQMIKSRTL	1570017	8.473410
5	1	WELGLSPQQICTNFK	1576567	8.756088
5	1	IGCWYCRRRNGYRAL	205992	6.646609
5	1	LFAAFPSFAGLRPTFDTRLM	1350842	6.260903
5	1	WRSFLNKVKSLRILN	1576625	10.083000
5	1	ESEFQAALSRKVAKL	208979	8.763325
5	1	KGILFTSPFVLASTNAGSIN	1486361	10.601433
5	1	SSMHLIVQNAYKQMI	1570629	9.561620
5	1	HFFLFLLYILFLVKM	209365	8.888701
5	1	TQVRYSLDMLVTEMFREYNH	1486405	7.823483
5	1	FSLECIMDVGEIQNK	1572129	7.905965
5	1	MDCIIFESASKARLP	1558662	9.947708
5	1	DLPVLDQLTDPPGVRRVYHIQAGLPDPFQPPS	1581578	9.719704
5	1	RYFLMAFANQIHHID	1575258	10.519501
5	1	SLYNTVATLYCVHQRIEV	1020755	9.737656
5	1	TPDFIVPLTDLRIPS	1353743	7.692671
5	1	MVSSVDFVPPMAALEEKGIL	1486353	7.516741
5	1	EVFCQTIKLDSEEYH	1571846	7.392040
5	1	FNNFTVSFWLRVPKVSASHLEQY	200121	8.478988
5	1	PSSGCYIHFFREPTD	1569262	7.945207
5	1	GVWAPFNVLKVIRSE	1572390	6.613693
5	1	YEEFCDAVYENDKLK	1576682	8.277114
5	1	EKKMSNYIQFKSKCRIEPVC	1486309	6.212023
5	1	MGQKDSYVGDEAQSKR	1353753	5.805682
5	1	KSYALEGTLTAE	1280237	9.617493
5	1	LLKYRAREPVTKAEMLGSVVGNWQ	209001	8.375479
5	1	GHRGAINWQKGDTIK	1473130	6.841697
5	1	IGHLLRGRNHFIYIV	1572523	8.549157
5	1	IGGWLLLEPWISPSV	1473043	7.928755
5	1	RNEWILESDHLIAEM	1570425	7.664069
5	1	SHELMTMTRPILRLL	1575439	11.071403
5	1	AIQFIDRRTQVRYSLDMLVT	1486401	7.454976
5	1	FKKLKNHVLFLQMMN	209268	10.195092
5	1	WLLIEVLKGMKTTSE	1576601	8.696304
5	1	AGYLVGRKPLAFFSW	1569511	6.765825
5	1	VLVMLVLLILAYRRRWRRLTV	1397444	8.651007
5	1	QFKSKCRIEPVCLLLHGSPG	1486313	7.861317
5	1	DASFKESFAIHLDYT	1571265	7.819831
5	1	PPMAALEEKGILFTSPFVLA	1486357	5.749809
5	1	PPLYATGRLSQAQLMPSPPM	208656	8.617416
5	1	YREEIYRKGLGNFVQ	1576832	9.110821
5	1	IDQHVKLACSLPHGRL	1473070	9.272918
5	1	GFVGLCRTLGSKCVR	1572241	9.553155
5	1	MRKLAILSVSSFLFV	204854	7.073279
5	1	FEFNKKAIETLNDNT	1569682	6.319843
5	1	CFKYLLIQGHYDQKL	1568402	8.070409
5	1	KYAPLYAAEAKRVFSLEKKM	1486301	5.567988
5	1	SILKWHLHKVVEVPI	1575469	8.313995
5	1	RFHFDMNIEVISMYSQNGKI	1486377	9.617493
5	1	MLVTEMFREYNHRHSVGATL	1486409	6.511482
5	1	KNHVLFLQMMNVNLQ	209474	10.116813
5	1	PCSGSWLRDIWDWICEVLSD	1022752	7.042802
5	1	LTEWTSSNVMEERY	208614	7.214812
5	1	LRLFDYNKNAIKTLN	1568040	6.929666
5	1	DNIFIPSVITKSGKK	1008170	9.268591
5	1	YGIIVPVLTSLFNKV	210028	11.742176
5	1	RWLLIEILKASKSML	1575244	11.425958
5	1	SKTHLNFERSLKAFF	1570598	6.786073
5	1	TPRYIPSTSISSSNI	1008179	10.055964
5	1	LCQVFADATPTGWGL	4004	8.517196
5	1	IKCFEKFLEPKVKFG	1572565	6.286962
5	1	SGLFQFFVFLALAGR	1568239	8.093178
5	1	VLFLQMMNVNLQKQL	209985	10.154647
5	1	IYGLPWMTTQTSALS	1008163	12.222791
5	1	ILFLVKMNALRRLPV	209419	11.138587
5	1	AGDLGRDELMELASD	1576900	6.455609
5	1	SRFFVMGEETPLLTK	1575736	10.144957
5	1	GMEWIAVKIQKFIEWLKVKI	1486265	7.861317
5	1	DQYKDLCHMHTGVVV	1568752	10.915734
5	1	YTLLQAAPALDKLKLTGDEATGANI	200283	7.820924
5	1	ITDAVGNDMPGGYCL	1570004	6.311448
5	1	LLTKFVAAALHNIKC	1573694	11.483372
5	1	QSAPSQSDQEQLFSNVQYFA	1486289	7.271854
5	1	SHHYIRVGNETGLEL	1568254	11.787879
5	1	PGVMYAFTTPLISFF	1008197	11.051218
5	1	GSPGAGKSVATNLIGRSLAE	1486321	6.235954
5	1	KISVQYNLSHSYAVD	1570070	10.419333
5	1	LQLVGIQRAGLAPTG	1577279	7.968199
5	1	GWPYIGSRSQIIGRS	1568937	6.996326
5	1	EPVCLLLHGSPGAGKSVATN	1486317	6.049268
5	1	HFNMLKNKMQSSFFM	209377	10.454106
5	1	SLYNTVATLYCVHAGIEV	1021973	9.051366
5	1	IDVWLGGLAENFLPY	208507	7.394326
5	1	DSNIMNSINNVMDEIDFFEK	208376	7.264607
5	1	KSLFFLDEPLKSVPL	1573040	11.583879
5	1	RVLDILVARRLLLKK	1575202	9.688891
5	1	VATNLIGRSLAEKLNSSVYS	1486325	7.664069
5	1	NGEEYLILSARDVLA	203718	8.142816
5	1	RHIVGKPCPKPHRLN	1568188	7.747958
5	1	YEVAIFVHGPTTVES	1021082	8.923537
5	1	QKQITKIQNFRVYYR	206839	8.702836
5	1	PTHRHLKGEACPLPH	1570365	8.070409
5	1	DIYISRRLLGTFTWT	1567771	7.125800
5	1	EDNLGFLMHAPAFETAGTYLRLVKINDWTEITQF	1581798	8.368011
5	1	LRNVACQEAVKLKLI	1573872	8.261438
5	1	FIMAYVNQAHHIDLM	1571933	8.137158
5	1	WVFSSVQPPKVPILL	1576638	8.338173
5	1	LKAEAQMSIQLINKA	1568019	6.564626
5	1	KSAFQSSIASGFVGL	1572993	10.686935
5	1	EEDLNKLRDLNKEVD	1568793	6.209683
5	1	NPKFENIAEGLRALLARSHVERTTDE	1397442	8.947966
5	1	KPLLIAEDVEGEY	208544	7.704215
5	1	LLKILVLSILSSPTK	1573654	8.675564
5	1	KGLHHLQIILSGKMA	1572832	11.037844
5	1	IYRRRLMKQDFSVPQLPHS	208070	9.843579
5	1	PATYGIIVPVLTSLF	209755	10.560988
5	1	QQAVVIMDDLCQNPDGKDVS	1486341	9.867031
5	1	FVLASTNAGSINAPTVSDSR	1486365	9.683617
5	1	LANIAVDKANLEIMTKR	1353749	7.861317
5	1	QCCDLDPQARVAIKSLTERL	1021868	7.623623
5	1	LFLLYILFLVKMNAL	209551	8.839009
5	1	SVYSLPPDPDHFDGYKQQAV	1486333	5.448221
5	1	YLILSARDVLAVVSK	203778	6.955678
5	1	EAKRVFSLEKKMSNYIQFKS	1486305	7.132525
5	1	AIFVHGPTTVESHGN	1021085	7.595642
5	1	KVKILPEVKEKHEFLNRLKQ	1486273	5.474280
5	1	GWPYIGSRSQILGRS	1568952	7.070534
5	1	EVISMYSQNGKINMPMSVKT	1486381	7.029413
5	1	QMSIQLINKAVNALI	1568149	10.158568
5	1	DEFFECFKYLLIQGH	1571314	8.372667
5	1	LQIILSGKMAHLRKV	1573839	10.156604
5	1	GKSSFCDICGEELPT	1577617	6.915483
5	1	SMVGLFSNNPHDLPL	1568301	7.997036
5	1	SVKTCDEECCPVNFKKCCPL	1486389	5.161647
5	1	SKFMQEINIEEQEYQ	1575497	9.814430
5	1	RDGVRRPQKRPSCIGCKGT	1397447	6.755127
5	1	VLTIKAPNVISSKIS	1008182	8.731438
5	1	PSINDLDEVISNKFH	1574518	8.093178
5	1	SLYNTVATLYCVHQRIDV	1021924	9.623780
5	1	FENLVAENVKPPKVD	209234	7.592668
5	1	MFREYNHRHSVGATLEALFQ	1486413	7.610739
5	1	DLCQNPDGKDVSLFCQMVSS	1486345	6.693303
5	1	LAAIIFLFGPPTALRS	204806	8.194974
5	1	CCPVNFKKCCPLVCGKAIQF	1486393	5.998260
5	1	LANIAVDKAN	1353773	6.105141
5	1	NKVKSLRILNTRRKL	1574220	11.834011
5	1	VRVWDVKNAELLNNQ	1569428	8.585645
5	1	KDVSLFCQMVSSVDFVPPMA	1486349	8.804812
5	1	APYHFDLSGHAFGSMAKKGE	200065	10.261529
5	1	QEQIGWMTNNPPI	208876	7.883216
5	2	YARFQRQTTLKAAA	208738	11.138587
5	2	ETVEKIVDQYREPVK	1571831	6.560363
5	2	KTLNDETKKQVNLMG	1567997	6.045726
5	2	WEFVNTPPLVKLWYQ	206867	10.195092
5	2	LKDLWDYMLNSTGGI	1573540	11.577205
5	2	RQAEPSLYGRHNCRC	1577705	7.849708
5	2	GSRGYRLQRKIEAIF	1572365	8.182675
5	2	HFLLRGPFEASWAIK	1569890	7.324164
5	2	VSLIAVIKGIINLYK	1570832	7.905965
5	2	IHVLTTPGLNHAFSS	1008171	9.346871
5	2	FTNFKVAYSKSLKEL	1572153	6.743343
5	2	VLSYVIGLLPQDMVI	1569405	10.867656
5	2	PATLIKAIDGDTVKLMYKGQ	208644	8.136533
5	2	FQKTILKATTALKDV	1572087	9.195725
5	2	NFVKAINAIQ	1353729	7.861317
5	2	KMYFNLIDTKCYKLEHPV	1402594	8.804812
5	2	TKCYKLEHPVTGCGERTE	1402596	8.986633
5	2	NMLTHSINSLISDNL	1570311	6.873431
5	2	HDYNFVKAINAIQKSWT	1353709	10.261529
5	2	TFKNAHAKKPEVVVL	1021255	9.512569
5	2	SMEYKKDFLITARKP	209895	10.285459
5	2	HKGIVIKSKKKGSTP	1577079	8.524418
5	2	EKVYLAWVPAHKGIG	206727	10.841225
5	2	RCYSLYIAENGELTE	1574810	9.247426
5	2	IYEPEDLGNCLNKSD	1570036	7.865239
5	2	DYLILKNLTGLVSAG	1571509	11.011976
5	2	DCLKNSADTISSYFVGKM	1402581	6.511482
5	2	TKCYKLEHPVTGC	1403079	9.748306
5	2	GAGLAGAAIGSVGLGKVLID	1022719	8.750717
5	2	GYKVLVLNPSVAAT	203810	10.944336
5	2	SLRKLSSVCLALTNS	1575598	10.203527
5	2	FFTELDGVRLHRFAPPCKPL	1022709	7.104998
5	2	YKTIAYDEEARR	200259	6.273788
5	2	VLDILTANKLIRQKL	1576344	8.500681
5	2	ITVHTGDQHQVGNET	1021053	8.623121
5	2	SCLDGKLCLMKAQPT	1568221	8.190161
5	2	QSKLSRNFTKGVKKI	1574735	8.122942
5	2	KSYVLEATLTAE	1280240	9.617493
5	2	SSYFVGKMYFNLI	1402892	7.155517
5	2	ILKGLYNFATCGLIG	1569928	9.356807
5	2	KVYLAWVPAHKGIGG	206811	9.188160
5	2	LKGIQSLRKLSSVCL	1573559	10.781354
5	2	GKMYFNLIDTKCY	1403015	7.636797
5	2	NKSAFQSSVASGFIG	1568567	9.630934
5	2	SVGLGKVLIDILAGYGAGVA	1021789	8.483489
5	2	NQFGSVPAVTISCMT	1577340	6.942569
5	2	YLILKNLTGLVSTGS	1576781	8.818652
5	2	AYAAQGYKVLVLNPSVAA	1313410	11.335835
5	2	KTIAYDEEARR	1493501	6.418208
5	2	PSLIKTLQSRMSKNF	1574532	9.757166
5	2	LNHVRIPIGYWAVNP	1473061	7.105536
5	2	LVNLLIFHINGKIIK	204830	7.265314
5	2	LRAVESYLLA	1491707	8.353354
5	2	LLVTFKNAHAKKPEV	1021248	12.314824
5	2	YFNLIDTKCYKLE	1403042	6.286962
5	2	MAATYNFAVLKLMGRFTKF	201401	7.454976
5	2	LFKEKEVKKEIKDPL	1573357	13.344548
5	2	KGGFMYLKELYNNVN	1572795	9.936827
5	2	KCYKLEHPVTGCG	1403084	8.845257
5	2	LLKIWKNYMKIMNHL	209585	9.286092
5	2	QKRTLSLLQYARYPI	1574686	8.309781
5	2	TLMGRYTHYKSRNLN	1576088	10.593118
5	2	MYVGGVEHRLEAACNWTRGE	1021735	7.406252
5	2	TVKVEPHTGDYVAAN	1021192	7.552553
5	2	LIKTLQSKLSRNFTK	1573495	9.461888
5	2	GFTRRFKFLLNISYL	1572223	11.011134
5	2	ISSYFVGKMYFNL	1402888	6.749176
5	2	LDVSVIPTSGDVVVVATDAL	1022682	7.610739
5	2	AYTSSDDQISLFDQS	1571044	6.342835
5	2	VAPEEHPVLLTEAPLNPKA	1353765	5.698800
5	2	NLIDTKCYKLEHPVTGCG	1402595	9.251598
5	2	SWLNLAAHHPLRMVL	1575917	9.231027
5	2	KYTVIITVHTGDQHQ	1021050	10.926571
5	2	AFKIGLHTEFQTVSF	1567700	7.374746
5	2	CTMLVCGDDLVVICESAGVQ	1022732	7.343230
5	2	SDANTEYERLLSMLN	1568620	8.431634
5	2	TRLSCDCDDKFYDCLKNS	1402578	6.014774
5	2	KNLYDHALMSIISTF	1567975	10.593118
5	2	GVFHELPSLCRVNNS	1569838	11.046726
5	2	IPSIIHEALNIALIA	1569970	6.834872
5	2	KKNIIALLIIPPKIH	209466	9.033778
5	2	GLLSYVIGLLPQNMV	1577045	11.713574
5	2	EHYTVLFSDLANSHQ	1558351	11.536612
5	2	SGLFQLIFFLTLAGR	1570544	8.459151
5	2	CTNFKTQLVLSSMVN	1571239	6.778629
5	2	RFHLIKNTFGLLFYQ	1574919	10.900195
5	2	AAYAAQGYKVLVLNPSVAAT	1314966	10.454106
5	2	GEIIRAATTSPAREN	1008190	12.108854
5	2	LSLCNKIKGLKVFNT	1573926	7.901763
5	2	ALLIIPPKIHISIEL	209173	7.774984
5	2	ADSEITETYKEGDAV	1570898	6.328360
5	2	CDCDDKFYDCLKNSADTI	1402579	6.125015
5	2	HEALNIALIAVSIIS	1569874	7.681062
5	2	ETLLRAVESYLLAHS	1491704	9.594501
5	2	VSFGVWIRTPPAYRPPNAPI	1497073	9.768180
5	2	LRTKLMTSRRVLEKE	1573881	7.754436
5	2	INISGYNLSLSAAVK	1577109	8.209657
5	2	YFVGKMYFNLIDTKCYKL	1402583	8.804812
5	2	RRRVMIQSSGGKLRL	1575157	11.350677
5	2	KMYFNLIDTKCYK	1403033	9.013904
5	2	TVGTKTFLVHREWFM	1021133	8.253755
5	2	CPTDCFRKHPDATYSRCGSG	1022742	7.330451
5	2	GYKVLVLNPSVAATLGFGAY	205874	10.816538
5	2	LAVFQPSSGNYVHCF	1577177	10.677325
5	2	VLRTKLMTSRRVLER	1568674	8.317389
5	2	PSAEFRRTAPPSLYG	1577685	6.867662
5	2	QRILRKSKRNDGDLD	1577418	6.038705
5	2	ICGIVYWMRRHTQKAPKRIRLPHIRED	1581831	7.061277
5	2	SSTVKLRQNEFGPAR	1575839	6.773107
5	2	AGFFLLTRILTIPQS	3837	10.893955
5	2	VHTGDQHQVGNETQG	1021066	6.869099
5	2	ENMLRSMPVKGKRKD	1008195	10.968894
5	2	KSAFQSSVASGFIGF	1568479	10.377866
5	2	FATCFLIPLTSQFFLP	204734	7.181038
5	2	NVKYLVIVFLIFFDL	204878	8.264540
5	2	DKFYDCLKNSADTISSYF	1402580	7.561858
5	2	GIIQPEQPAQL	1493487	6.718846
5	2	YKLEHPVTGCGER	1403091	7.901763
5	2	DTKCYKLEHPVTG	1403076	9.341965
5	2	IHSLRRLYPSVFEKH	1572546	7.518917
5	2	VIGLLPQNMVLTTQG	1577536	6.777397
5	2	INLIGRGGDEALTGF	1572674	8.220374
5	2	FFIVVATAAVCLLFI	1008194	9.304131
5	2	VSLIAALKGMINLWK	1570798	8.246171
5	2	KNLTGLVSAGPKAKS	1572943	9.081905
5	2	RLLDILEAIKLIRKK	1575033	11.274657
5	2	LDSSDTIWMDIEGPP	1577201	8.930759
5	2	FNLIDTKCYKLEH	1403047	6.551927
5	2	ASLFLHLVGIPTHRH	1567715	6.945020
5	2	QKLLLEEGVPSHIMS	1574668	10.477359
5	2	KMYFNLIDTKAYK	1404256	10.031703
5	2	LDIYQKLYIKQEEQK	209534	7.864452
5	2	FDHDILPDKFYEEFC	1571886	6.469995
5	2	FLLMYEMHRESLLKS	1572030	10.846289
5	2	FNSLISIAQHLVSDR	1572067	8.048492
5	2	SVCNKVKGLKVFNTR	1575861	8.824686
5	2	ANKIVYTVKVEPHTG	1021183	9.710472
5	2	SGIDTNAYYVMTVGT	1021117	8.070409
5	2	MGQLISFFGEIPSII	1570269	7.901763
5	2	DYNFVKAINA	1353731	6.749176
5	2	LIDTKCYKLEHPV	1403063	7.992130
5	2	RAMFVEDIAMGYVVS	1574791	11.010292
5	2	SPLLTEGFKLLSSLV	1575678	11.241296
5	2	WNRKELLVTFKNAHA	1021239	11.858513
5	2	RFHYDRNNIAV	1369629	12.309399
5	2	LYGALLLAEGFYTTGAVRQI	201393	8.505352
5	2	SWIRSCPDLKDCLID	1575905	6.212023
5	2	EFSNFKVAFSRSLND	1571636	9.075669
5	2	KGLSATVTGGQKGRGYRGQH	201365	6.804464
5	2	DRTELLEMVCFHEFL	1571446	7.510264
5	2	FVGKMYFNLIDTK	1402904	8.471194
5	2	TISSYFVGKMYFNLIDTK	1402582	6.595371
5	2	GYKVLVLNPSV	1274473	10.216412
5	2	LDGALKAKQSAESKLEG	1435318	7.043286
5	2	QYENLKYTVIITVHT	1021037	9.448847
5	2	ENEYATGAVRPFQAA	209217	8.843167
5	2	LDSQLNRLKSLTDDLQR	1435328	10.081273
5	2	IDTKCYKLEHPVT	1403066	8.666234
5	2	EYDFNKLLVSAVSQI	1558071	10.333809
5	2	AMFVEDIAMGYVVSS	1570957	7.476875
5	2	KLAFLVQTEPRMLLM	1572882	12.374603
5	2	LDGVNLVASQPIFTG	1573302	8.312306
5	2	QRTVAVYSLKIAGWHGPKAPYTSTLLPPEL	1581815	6.753885
5	2	VGQMLMLVNDRLLDI	1576306	11.470323
5	2	LLSYVIGLLPQGSVI	1577247	12.717285
5	2	LSILAILKGLYNFAT	1570226	9.504134
5	2	ELLEFHYYLSSKLNK	1571757	8.938072
5	2	AARVTAILSSLTVTQLLRRL	1022749	10.530528
5	2	TQLVLSSMVNPLVLS	1576135	11.820456
5	2	ETLLRAVESYLLA	1491713	9.260033
5	2	LCNFKKNIIALLIIP	209526	8.781819
5	2	CYKLEHPVTGCGE	1403086	8.428540
5	2	ATERFRWLLIDLLRE	1571005	6.637430
5	2	SKSDDQIWLSQWFMN	1568284	8.357895
5	2	VGKMYFNLIDTKC	1403008	8.845257
5	2	FYYTTGAVRQIFGDYKTTICG	201351	8.731438
5	2	SIKAVYNFATCGIFA	1570562	9.048398
5	2	RDIFLSQHHPSSLLL	1574827	10.825674
5	2	LYKGVYELQTLELNM	1568053	9.443014
5	2	LKAYFTAKINEMVDE	1008186	9.600545
5	2	NYELSKKAVIFTPIY	209739	8.464594
5	2	VTDLFAAQPGLTSAV	1569454	12.136908
5	2	SIAQHLVSDRPIMRY	1575450	10.512264
5	2	MFISDTPGERNPYEN	1569163	8.006972
5	2	NLIDTKCYKLEHP	1403052	6.595371
5	2	YNFATCGLIGLVTFL	1570870	7.082833
5	2	IPQEWKPAITVKVLPA	204782	9.843579
5	2	VLSYVIGLLPPDMVV	1569390	12.114358
5	2	GRYNCKCCWFADKNL	1569479	8.423420
5	2	TIIKALGALDSPREI	1576029	11.224089
5	2	NAYYVMTVGTKTFLV	1021130	9.431519
5	2	QLQPSLQTGSEELRSLY	1022021	6.985699
5	2	RTVVLTESTLSTALAELATR	1022762	10.023834
5	2	LGFSSEVLKLKDEVR	1573398	8.001983
5	2	HDYNFVKAINAIQKSW	1353705	10.261529
5	2	YFVGKMYFNLIDT	1402900	7.561858
5	2	PAAYAAQGYKVLVLNPSVAA	1022669	11.064905
5	2	RLFVSILSGDNEIEY	1574981	10.460656
5	2	GSILKISNKYHTKGD	1491823	7.824583
5	2	WKSDMSKLLNLKSDL	1576587	10.139219
5	2	ECYVQRFHLIKNTFG	1571538	10.839965
5	2	KLCLMKAQPTSWPLQ	1567958	9.443014
5	2	SGEIIRAATTSPARE	1008187	11.688974
5	3	PEVIPMFSALSEG	208858	9.327013
5	3	ISGYNFSLGAAVKAG	1568979	11.791057
5	3	GQHTLPRCWLIRNGS	1569825	8.087403
5	3	EEREVLMWKFDSALARKH	1022093	10.682110
5	3	EFVVEFDLPGIKA	200102	8.747165
5	3	VHFFKNIVTPRT	1586525	8.748938
5	3	SQDLELSWNLNGLQAY	208686	9.879119
5	3	LASFTPVIQDQDLEM	1573271	8.134038
5	3	VLKWHLHKAVEVPIS	1576366	9.871836
5	3	ISGYNFSLSAAVKAG	1568994	9.207257
5	3	PEREVLVWKFDSRLAFHH	1022163	9.784579
5	3	ELQHIILNASYITPY	1569649	12.131189
5	3	VSDPSKLNNQFGSMP	1569441	6.308677
5	3	SPALFLSFLYTLELK	1575647	10.960336
5	3	YPFIEQEGPEFFDQE	208780	8.301442
5	3	TGSDGKTTWCSQTDY	1570655	8.331163
5	3	EDPYWGNGDRHSDYQPLGTQDQSLY	1397461	7.144023
5	3	QLALHKMKSSDAREE	1574705	10.120488
5	3	VPKKKKDKDIPQSSE	1577558	6.276399
5	3	VDDTQFVRFDSDAASQRME	1353701	9.986000
5	3	AGLLGNVSTVLLGGV	204710	6.964753
5	3	DAFVTALTEALRV	1420902	6.105141
5	3	ADLVPTATLLDTY	7318	5.399341
5	3	FGYRKPLDNIKDNVGKMEDYIKK	208429	8.077713
5	3	FRILSSISLALVNSM	1572104	10.220771
5	3	ASYVLEGTLTAE	1280234	9.617493
5	3	NLMGKTLILLETFVR	1574254	8.087403
5	3	KSYVLEGTLAAE	1280243	9.617493
5	3	AVPVYIYFNTWTTCQSIAFP	201335	9.042506
5	3	EVLYLKPLAGVYRSLKKQLE	1335224	6.704060
5	3	KSYVLEGTLTAA	1280244	9.617493
5	3	NISGYNYSLSAAVKA	1577312	11.934754
5	3	LSSKFNKFVSPKSVS	1573948	10.958023
5	3	AVGLFIRLLGGESDA	1571021	8.278705
5	3	DALESIMTTKSVSFR	200077	9.392973
5	3	QNVLLSNAPLGPQFP	202613	8.124777
5	3	HLFKTTVNSLISDQL	1557784	10.949621
5	3	FRKYTAFTIPSINNE	206741	8.816655
5	3	TQGLLGALLLWMGIN	1021314	7.623623
5	3	SPAIFQSSMTKILEP	206853	7.352836
5	3	KAYVLEGTLTAE	1280235	9.617493
5	3	LGIISHLLKTRDNSV	1573413	9.184414
5	3	YLGLLSQRTRDIYIS	1568373	9.515189
5	3	ELEKYQQINSERGVPN	1464005	9.657939
5	3	VWGIKQLQARVLAVERYLKD	208923	7.371009
5	3	NKFVSPKSVIGTFVA	1574179	9.013904
5	3	LLESLSSLGAHLDSD	1573635	9.081905
5	3	TNHLSKCQFDHVNTL	1570714	6.672364
5	3	RLKSLVNDLTDKNNLLE	1435353	8.241667
5	3	HSNWRAMASDFNLPP	206769	10.742809
5	3	KLNNQFGSMPALTIA	1569030	10.686935
5	3	YGQMKNGSTPMFNDINIYDL	208090	7.907232
5	3	CDPKRYFVPIFSEAV	1571063	10.933170
5	3	MGSLEMVPMGAGPPSPGGDP	1397460	6.919153
5	3	RLCFSKSKNTLMYEI	1574976	10.631503
5	3	PQCRLTPLSRLPFGMAPGPGPQPG	1397450	7.532810
5	3	EMILLTMKNKAWMVH	1021101	11.013666
5	3	SSVFNVVNSSIGLIM	204926	8.567769
5	3	AVFEAALTKAITA	1420914	5.749809
5	3	GKNERELATLHHLNP	1572284	6.003165
5	3	WTTCQSIAFPSKTSASIGSL	201431	9.341965
5	3	DRSIALTFLAVGGVL	1021160	11.265487
5	3	YKLNFYDLLRAKL	200253	6.273788
5	3	VHFFKNIVTPRTPA	1586469	9.799314
5	3	KSRFFIWSQEVPLLT	1573056	9.918257
5	3	FSLSAAVKAGASLID	1577022	9.708643
5	3	EGDAFELTVSCQGGLPK	208064	7.415313
5	3	QNILQSNAPLGPQFP	202608	8.267658
5	3	IIPDGYKLIDNSLIL	1557855	9.896471
5	3	SIINHKFCNLSDAHK	1568269	9.251598
5	3	EHLSSLRNLCELLGV	1571664	8.512430
5	3	FVNQHLCGSHLVEAL	208445	6.896336
5	3	KSYVLEGTLTAE	1280245	9.617493
5	3	NKFVSPKSVSGTFVA	1574187	10.122335
5	3	PEKEVLVWKFDSRLAFHH	1020787	8.277114
5	3	VHFFKNIVTPR	1586530	7.009886
5	3	MGNSKSKSNPSSSSE	1577662	6.595371
5	3	GLDFSEVSNVQRLMR	1568893	10.454106
5	3	NISGYNFSLGAAVKA	1558553	8.879751
5	3	QNILFSNAPLGPQFP	202600	8.044205
5	3	YLDNIKDNVGKMED	200265	7.155517
5	3	VHFFKNIVTP	1586532	6.466365
5	3	LNKFISPKSVAGRFA	1558226	9.409183
5	3	WAVKPKAVRQIEDQL	1576552	8.393606
5	3	SSKLNKFISPKSVIG	1575795	9.398327
5	3	LTTSQTLLFNILGGWVAAQL	1021772	7.568935
5	3	RNGYRALMDKSLHVGTQCALTRR	205996	7.404815
5	3	QKQVQMMIMIKFMGV	209810	9.005588
5	3	TTSVIPAARLFKAFI	1491802	7.127585
5	3	MIMIKFMGVIYIMII	209658	8.781819
5	3	FAEVLKDAIKDLVMTKPAPTCNIR	1397451	7.861317
5	3	GALLLWMGINARDRS	1021321	11.520327
5	3	LCHLITKETPDRLTD	1568531	6.023209
5	3	QNILLSNAPVGPQFP	202603	7.861317
5	3	NVKCKTPTQLAETID	1574368	7.834579
5	3	ELEKYQKLNSERGVPN	1464004	9.657939
5	3	TMKNKAWMVHRQWFF	1021114	8.714445
5	3	LAQILMDNDLAATND	1573255	10.649404
5	3	FKNIVTPRTPA	1586475	7.861317
5	3	EKDSPFKLSSSEPHC	1576957	11.011134
5	3	RLMSMKSVQNNTVLK	1577447	6.726184
5	3	KFDSALARKHIARELH	1022116	5.884632
5	3	KTLILLETFVRVNPD	1573113	9.346871
5	3	DKYNKQLMVSSCVTS	1571368	8.037833
5	3	LCHICWKPLPTSITV	1577639	9.659616
5	3	EKPGNRNPYENLLYK	1568828	7.982440
5	3	VVFPASFFIKLPIILA	204962	9.454739
5	3	NFSLGAAVKAGAALL	1558567	8.617416
5	3	SLELELIGSKRILDE	1575543	7.025643
5	3	DTQFVRFDSDAASQR	1353697	9.855188
5	3	KYKIAGGIAGGLALL	206215	7.324164
5	3	PHHTALRQAILCWGELMTLA	3621	9.544120
5	3	QYIKANSKFIGITE	200200	6.666327
5	3	SFFELDRWEKIRLRPGGK	1068614	5.954350
5	3	QNIQLSNAPLGPQFP	202610	8.267658
5	3	FGSMPALTIACMTVQ	1568845	9.715994
5	3	GTSFVYVPSALNPAD	1497047	9.346871
5	3	PSPIGYLGLLSQRTR	1568100	10.649404
5	3	QNILLSNAPLGPQFP	202601	7.488553
5	3	GVIYIMIISKKMMRK	209349	10.336468
5	3	KSYVLEGTATAE	1280242	8.804812
5	3	NSFYYMKGGVNTFLI	1570324	8.447351
5	3	MNYYGKQENWYSLKK	206240	10.363739
5	3	NKNFFWAVKPKAVRQ	1574210	8.349747
5	3	KFDSRLAFHHMARELH	1020794	7.437648
5	3	ELEKYQQLNSERGVPN	1463082	9.544120
5	3	KVKFGHVSINPADIA	1573166	11.500587
5	3	FGYGAKDVRCHARKAVTHIN	1022699	6.496054
5	3	NYSLSAAVKAGATLL	1577356	10.908620
5	3	LKELIKVGLPSFENL	209577	9.162428
5	3	ILSHVKFNFGDFYSE	1572634	7.451081
5	3	KCIEWEKAQHGA	1503847	10.016070
5	3	TILIKKYNLNRAMML	1576051	9.107537
5	3	VVPDGYKLTGNVLIL	1576530	10.212086
5	3	TVDFSLDPTFTIETITLPQD	1022722	9.824357
5	3	VPILLNNPNLFWAVK	1576454	11.999239
5	3	SNAPLGPQFP	202614	6.749176
5	3	EVKSFQWTQALRREL	1558454	9.885257
5	3	CFHEFLSSKLNKFVS	1571084	8.701196
5	3	RICCEPKKTTNAEFT	1570409	8.133417
5	3	ESRLVVDFSQFSRGN	3914	9.019514
5	3	GVWVLAEPTKGKNER	1572405	6.623072
5	3	PRCWLIRNGSYLNTS	1570350	9.619059
5	3	PLKAEIAQRLEDV	200174	6.511482
5	3	LGMNHVLQSIRRNYP	1573432	11.083666
5	3	AGLLGVVSTVLLGGV	206163	6.964753
5	3	LTFLAVGGVLLFLSV	1021167	7.588237
5	3	ARDRSIALTFLAVGG	1021334	9.882794
5	3	GLDFNEMILLTMKNK	1021098	12.003801
5	3	NCEALSLVSHIVKWK	1574102	7.534374
5	3	NNQNFFWAVKPKVVR	1574323	8.329423
5	3	IPVFLQEALNIALVA	1569981	8.115660
5	3	FFKNIVTPRTPA	1586472	8.471194
5	3	SKYALVDASLKMADPNRFRGKDLPVLDQL	1581199	9.768180
5	3	GCTWMNSTGFTKVCGAPPCV	1022739	6.715017
5	3	GLAYKFVVPGAATPY	204746	9.923503
5	3	KLNKFVSPKSVVGNF	1572923	9.813337
5	3	FRNQWLLESDHLISE	1569751	11.618441
5	3	QGSVITVQGADDIKK	1577398	6.523325
5	3	QNQLLSNAPLGPQFP	202612	6.978113
5	3	MRSPVFTDNSSPPVV	1022769	8.076019
5	3	ELEKAQQLNSERGVPN	1463083	6.958268
5	3	DRVLDILEAVKLIRK	1571458	8.303931
5	3	KYNLNRAMMLDDLTM	1573211	12.131189
5	3	ELEKYQQLNYERGVPN	1464002	7.048636
5	3	VHFFKNIVTPRTP	1586523	9.137779
5	3	KTLILLETFVRVNPE	1568494	9.906622
5	3	IPTFLQEALNIALVA	1567915	12.565506
5	3	KTSLYNLRRGTALAIPQCRLTPLSRL	1397443	8.585645
5	3	CPAGHAVGIFRAAVCTRGVA	1022679	8.442065
5	3	QNILLSNAPQGPQFP	202602	7.692671
5	3	RQKIIYSGAVNLDDE	1575144	7.464829
5	3	SLPLFTGQASFDLAA	1575586	10.943585
5	3	LNKFVSPKSVIGRFV	1573781	9.640611
5	3	EVIPMFSALSEGA	208831	8.172886
5	3	LLDILDTAGLEEYSAMRD	208598	8.689844
5	3	DLLIEALSAMMLDRL	1571382	9.553855
5	3	FNQMIFVSSIFISFY	209316	7.666586
5	3	WMGINARDRSIALTF	1021327	9.750263
5	3	TGRGKPGIYRFVAPGERPSG	1022689	7.997036
5	3	QNIVLSNAPLGPQFP	202611	9.478916
5	3	NSELIRRAKAAESLASD	1435345	10.742809
5	3	KQCFRKLPVNRPIDW	3974	9.986000
5	3	FTFSPRRHWTTQGCNCSIYP	1022729	8.059348
5	3	VFNYETETTSVIPAA	1491798	8.571039
5	3	AVGGVLLFLSVNVHA	1021176	10.880321
5	3	ELGEWVFSAIKSPQA	1571727	6.556130
5	3	QEIDPLSYNYIPVNSN	204890	9.260033
5	3	GVTYEIDLTNKN	208474	9.180692
5	3	TIAWFRMGGNCAIPITVMEYTECSYNKS	1581575	9.738616
5	3	QNIFLSNAPLGPQFP	202599	8.765148
5	3	DIEKKIAKMEKASSVFNVVNS	200084	8.910522
5	3	SQDLELSWNLNGLQADLSS	208674	9.414688
5	3	RSVQRNTVFKAGDLG	1569335	7.923082
5	3	RVYQEPQVSPPQRAET	204902	10.000842
5	3	DTEVHNVWATQACVPTDPNP	208899	6.449705
5	3	PGPVTAQVVLQAAIPLTSCGSS	208078	7.476267
5	3	HFFKNIVTPRTPA	1586471	10.560988
5	3	QNFLLSNAPLGPQFP	202598	9.799314
5	3	KQAFTFSPTYKAFLC	3989	9.523786
5	3	VKYAVFEAALTKA	1420908	6.511482
5	3	QNILVSNAPLGPQFP	202609	8.386862
5	3	LLWDYMCISLSTAIE	1573717	10.930228
5	4	KRFFLPVFSDEVLAG	1572974	10.806947
5	4	FGTMPSLTLACLTKQ	1568865	11.534552
5	4	AIGIITLYLGAVVQA	1021148	7.082833
5	4	VSLIAIIKGIVNLYK	1570817	8.087403
5	4	YDFNKLTALAVSQLT	1576662	8.173951
5	4	YFFPVIFSKASDSLQL	209031	8.300614
5	4	TFALWRVSAEEY	1274496	8.727999
5	4	KSYVLEGALTAE	1280241	8.267658
5	4	QIYFESYVRPFVATT	1574638	8.802861
5	4	YVDRFFKTLRAEQASQDV	1022141	12.784402
5	4	KVFNTRRNTLLFLDL	1568509	10.954189
5	4	LPKPPKPVSKMRMATPLLMGALPM	201655	9.247426
5	4	KYRWLNLSANGDLRL	1573226	9.871836
5	4	SEIQLQRLCVRLFVS	1575353	10.904392
5	4	MGQFISFMQEIPTFL	1568068	9.625362
5	4	ALWRVSAEEY	1274520	6.998026
5	4	AANWILRGTSFVYVP	4019	8.119290
5	4	PKYVKQNTLKLAT	200162	9.986000
5	4	VNTLRFLVKNAGYLV	1570768	9.091386
5	4	VGNWQYFFPVIFSKASDSLQLVFGIELMEVD	209021	8.155589
5	4	LGALTGTYVYNHLTPLRDWA	1021736	8.928342
5	4	GPGEGAVQWMNRLIAFASRG	205870	7.118270
5	4	MTPAEVSIVVLSGTTAAQVTTT	208076	9.219021
5	4	YVKQNTLKLAT	1586445	8.757889
5	4	CPLDHVNTLHFLTRG	1567735	6.776783
5	4	VAFRAGLVMEAGSKVT	7303	6.879989
5	4	VGPLTVNEKRRLKLI	3883	7.298772
5	4	WIILGLNKIVRMYSPTSI	1020762	11.963967
5	4	KGGRKPARLIVFPDLGVRVC	1313440	8.160777
5	4	QFGTMPSLTMACMAK	1558521	9.865836
5	4	SSIIFGAFPSLHSGCC	204914	9.332275
5	4	SPILRFLYANVGEEA	1575666	11.472170
5	4	SGLFQFIFFLLLAGR	1570529	7.242572
5	4	KWVQMCSRTLKNSHQ	1573196	9.926143
5	4	NHVIQSVRRLYPKIF	1574144	8.141554
5	4	LPINALSNSLLRHHNLVYST	1021843	7.675342
5	4	LVSFLLLAGRSCGMY	1570247	7.367969
5	4	GEVPSTEDLVNLLPAILSPG	1021790	8.359721
5	4	IISTFHLSIPNFNQY	1567899	9.893961
5	4	PKYVKQNTL	1586551	8.398471
5	4	ILGLNKIVRMY	1020820	8.348848
5	4	KKTFDHTLMSIVSSL	1557691	11.319932
5	4	SDDQISIMKLPLSTK	1575292	11.016209
5	4	LHLYSHPIILGFRKI	3959	9.602066
5	4	VGLVVQIDHVRMSTK	1576293	10.853969
5	4	HEAINIALIAVSLIA	1569855	9.983076
5	4	NLRLKGVTCRLFRQQ	1574262	8.774352
5	4	DVEMTKEASREYEDK	1568772	7.605663
5	4	VLRTKLMSTRRVLER	1576383	8.286724
5	4	GEGAVQWMNRLIAFASRGNHV	205863	8.696304
5	4	LLNNQFGTMPSLTLA	1569093	12.208981
5	4	PKYVKQNTLK	1586553	9.392973
5	4	MLIESNLAGSNDNFL	1574051	10.946596
5	4	VHFFKNIVT	1586534	6.193557
5	4	PARLIVFPDLGVR	1021855	6.979588
5	4	ILLLDYMTSTNTNNS	1008174	9.387668
5	4	ILDLCYQLSMRIANQ	1572601	10.044517
5	4	WIILGLNKIVRMYSPISI	1022140	11.947096
5	4	LTSQFFLPALPVFTWL	204818	9.002843
5	4	FIVFLLLAGRSCSYK	1569712	8.978693
5	4	RFYKTLRAEQAS	1020857	8.308104
5	4	RNLKNAGLIVGQMIL	1575078	7.834579
5	4	EPRAPWIEQEGPEYW	208402	9.091386
5	4	FLHLVGFPTHRHIRG	1569727	11.903058
5	4	PAEILRKSRRFAQALPVWAR	1022712	9.980167
5	4	FIRINNLKVKMAQED	1571950	6.900874
5	4	KLFEFNRNAIKTLQN	1570086	9.736697
5	4	SACLSPQAYQQGVTVDSIGMLPRFIPENQRTVAVY	1581577	9.986000
5	4	LIRKKLMTSPKWVQM	1573515	8.950466
5	4	LFLHLVGFPTHRHIQ	1570185	11.887831
5	4	VDAQGTLSKIFKLGGRDSRS	200241	6.810941
5	4	RHNWVNHAVPLAMKLI	206261	10.601433
5	4	PLGLLLKNLTTSSYV	1574482	11.187695
5	4	YLPKPPKPVSKLRLATPLLLQALPL	201684	7.984365
5	4	LMTSPKWVQMCSRTL	1573762	9.775298
5	4	FTTTLFLHLVGFPTH	1569761	8.346161
5	4	CSNSHVNTLRFLVKN	1569544	7.672504
5	4	WIILGLNKIVRMYSPVSI	1021996	12.648753
5	4	QNILLSNAVLGPQFP	202605	9.180692
5	4	KSKYKLATSVLAGLL	204794	10.999459
5	4	KYVKQNTLKLAT	1586448	9.916953
5	4	LVPFVQWFVGLSPTV	3867	8.790336
5	4	KPARLIVFPDLGVRVC	1021844	8.164698
5	4	YARFQSQTTLKQKT	208750	10.929495
5	4	SKMSVVMRNTTWEGQ	1570579	8.722880
5	4	RFKYLLNVSYLCHLV	1574935	8.053895
5	4	QKILIKIPVTKNIIT	209786	8.798979
5	4	QFKRASPILRFLYAN	1574589	11.033452
5	4	RFFVWGDEVPLLTKF	1574913	9.628540
5	4	GEIYKRWIILGLNKI	206755	7.799435
5	4	IKDVLKYRWLNLSAN	1572578	11.807207
5	4	GLLYTVKYPNLSDLD	1568910	8.820657
5	4	QKGRGSRGQHQAHSLERVCH	201415	8.517196
5	4	VGNWQYFFPVIFSKASDSL	209019	7.471022
5	4	PSVFINPISHTSYCY	1008183	8.610361
5	4	FLIMRNLTNLLSARK	1572019	12.510828
5	4	KSKFNILSSPLFNNF	209487	10.523154
5	4	LYYLFNQHIKKELYH	209641	7.934483
5	4	WIILGLNKIVRM	1020811	7.115854
5	4	NKIVRMYSPTSIL	208849	9.283433
5	4	PKFVKQNTLKLAT	201457	10.798682
5	4	YQRSEEEKFPYIMGD	1576816	10.168488
5	4	LRKDYIKRQGSTPLA	1557812	9.896471
5	4	SRVLNYDFNKLTALA	1575758	11.114991
5	4	HNWVNHAVPLAMKLI	204758	10.691800
5	4	NLSNVLATITTGVLDI	204866	7.064079
5	4	NKIVRMYSPTSI	1020830	11.283973
5	4	KVTFLSQVHPSPLLT	1573183	12.767310
5	4	FYKTLRAEQASQ	1020847	10.055964
5	4	DLGKKRFLLIRNSTW	1569565	11.334372
5	4	NSLLFIPDIKLAIDN	1008175	9.176994
5	4	FYKTLRAEQASQE	1020838	10.631503
5	4	RVNQLIRYSGYRETP	1575231	7.080766
5	4	QKEYMERQGKTPLGL	1568138	6.590879
5	4	KRWIILGLNKIVRMY	206783	8.367084
5	4	QVNTSKTGINENYAK	1568171	6.551927
5	4	TGLWPFIRINNLKVK	1576007	8.504181
5	4	SAFLESQSMNKIGDD	209865	9.377200
5	4	FLVKCQLQNPGVADL	1572046	8.618837
5	4	YGSDTITLPCRIKQFINMWQE	200247	7.820924
5	4	TILQRLGVLFGSRIA	1570688	8.875327
5	4	KLNNQFGSVPALTIA	1569051	10.872955
5	4	NKIVRMYSPISI	1022117	11.760032
5	4	KLPKPPKPVSKMRMATPLL	208532	6.898828
5	4	EIDSADKSGCIHNHD	1568424	6.271188
5	4	PRYISLIPVNVVAD	7295	7.692671
5	4	RFYKTLRAEQASQ	1022092	11.131304
5	4	IQLVFSSMINPLVIT	1572703	11.840908
5	4	REEHYIVLSSELRLS	1574845	8.267658
5	4	KPLLIIAEDVEGE	1493494	8.669328
5	4	SDGSWSTVSSEANAEDVVCC	1021808	8.275527
5	4	EQARKFEEPIWSDFG	1576998	8.997389
5	4	MHHWLLFEMSRHSLE	1353739	9.579659
5	4	YVDRFFKTLRAEQATQEV	1021925	11.250093
5	4	WNRQLYPEWTEAQRLD	208086	9.268591
5	4	SCGLYKQPGVPVRWK	1568210	8.070409
5	4	SVYLSDNGVMSEQGS	1575894	10.877632
5	4	LEDARRLKAIYEK	208582	6.941184
5	4	KPVSQMRMATPLLMRPM	201638	9.867031
5	4	SLLNNQFGTMPSLTM	1558508	9.715994
5	4	NKSLGACPIRTQPRWNYYDSFSAVSEDNLGF	1581576	10.929495
5	4	EFESLFKCLSHISLS	1571615	8.151087
5	4	SSNLSWLSLDVSAAF	3944	9.144716
5	4	LKALTTKHPSLNIIT	1577224	10.404184
5	4	PKYVKQNTLKL	1586555	9.013904
5	4	EEVMNIVLIALSILA	1567790	9.674071
5	4	RNFQKVNPEGLIKEF	1557917	8.325097
5	4	RNTLLFLDLIILNFV	1575095	7.628857
5	4	NNEVLRLADELRQEQGN	1435369	6.903157
5	4	RTLILLMLTNPTKRN	1575186	10.315529
5	4	GGSILQTNFKSLSSTEF	1397445	8.740123
5	4	WTGALVTPCAAEEQK	1274457	7.181283
5	4	RLTQSHPILNMIDTK	1569315	6.348727
5	4	RESLESLWAPFGVLR	1574867	10.701653
5	4	SFFEEVPNIIHEAIN	1570496	9.738616
5	4	VTPCAAEEQKLPINALSNSL	1021826	7.186822
5	4	LTQYFVQENYLEYRQVPG	209007	7.182264
5	4	SMSYSWTGALVTPCAAEEQK	1021825	8.585645
5	4	PDTIDFLIMRNLTNL	1574413	11.769168
5	4	FIHFFTWGTMFVPKY	209255	8.860099
5	4	RFFLPIFSEFVLLAT	1574887	9.544120
5	4	TNFKYNYSVIEGGPI	1491818	7.873161
5	4	EIPSFRWTQSLRRGL	1568808	9.490130
5	4	PAEILRKSRRFAQALPVW	1021807	7.422664
5	4	SGFIGFCKSMGSKCV	1575387	10.457372
5	4	PVGEIYKRWIILGLNKIV	1022044	8.654021
5	4	VPFNVAQAYCIGKLK	1576439	10.261529
5	4	NKEVDRLMSMKSIQK	1569184	9.346871
5	4	RHYLHTLWKAGILYK	3899	7.618177
5	4	YEALIKLLPFSKRIR	210020	7.741870
5	4	QNILLSNVPLGPQFP	202607	10.691800
5	4	PKYVKQNTLKLA	1586557	9.617493
5	4	KPVSKMRMATPLLMQALP	208555	10.691800
5	4	GFIGFCKSMGSKCVR	1572202	10.380732
5	4	YKTLRAEQA	1020860	6.047494
5	4	YVDRFFKTLRAEQATQDV	1021997	11.040494
5	4	TASKLLEDRVGLNHI	1575961	8.228360
5	4	LMSTRRVLEREQIPT	1573755	7.857422
5	4	LMIMKSNQKNMFLKV	1577254	10.259188
5	4	QKFVDTILSENGVVA	1574651	9.458302
5	4	KVGEVCSFYADPKRY	1573151	8.640578
5	4	WTQSLRRGLSAWTTS	1577576	10.512264
5	4	KVEFTGDLVVKALGA	1573133	12.577569
5	4	YVDRFYKTLRAEQASQEV	1020771	10.549379
5	4	MFIRNCARKVFNDIK	1574025	8.832828
5	4	TSFIRNCARKVFNDI	1576172	9.558078
5	4	NLTNLLSARKLDSSK	1574279	10.097000
5	4	LPKPPKPVSKMRMATPLLMQALPM	205448	9.247426
5	4	HTLMSIVSSLHLSIR	1557704	11.252630
5	4	TYSQLMTLKDAKMLQ	1577511	11.564080
5	4	IFSKASDSLQLVFGIE	208990	7.457130
5	4	LNKIVRMYSPTSI	208840	9.111480
5	4	GAVQWMNRLIAFASRGNHVS	1022692	8.309781
5	4	FIFFLLLAGRSCSDG	1569700	6.469995
5	4	SFSCIAIGIITLYLG	1021146	8.660096
5	4	PALFFTFLANLNLTE	1574392	12.082081
5	4	LSKDGCTSAKGPDYK	1573916	6.794246
5	4	QYDVIIQHPADMSWC	1570392	6.586421
5	4	RRIFGVFKNPCTSHG	1570441	9.443014
5	4	THHYFVDLIGGAMLSL	204938	8.625995
5	4	EEALNVALAVVTLLA	1569619	6.556130
5	4	DSTVIRNLKNAGLIV	1571482	8.427513
5	4	KSEVYEKGLGKFVKT	1573008	10.216412
5	5	QEYHRLIHSLAKTNN	1574574	9.981620
5	5	DYSYFQDSDPDSFQD	202590	8.498360
5	5	SDFYGLISERFINYC	1575323	11.566247
5	5	DYSYQQDSDPDSFQD	202592	8.105496
5	5	GIQYLAGLSTLPGNPAIASL	1021754	10.640385
5	5	GTVANGVLQTFMRMA	1567863	6.175656
5	5	DPIELNATLSAVA	7287	8.229824
5	5	KSYVKSKLKLLKGSE	1573093	7.997036
5	5	LGRFKHTDACCRTHDMCP	1402573	7.454976
5	5	DQSYLQDSDPDSFQD	202587	8.149168
5	5	TEGRCLHYTVDKSKPKVY	1402584	7.861317
5	5	EAANLAEVRSYCYLA	1021215	9.222996
5	5	RLKGKSCDDWLGGSV	1575012	6.971823
5	5	NHLINTPKIMPHHII	209700	7.179692
5	5	IKLPIILAFATCFLIP	204770	8.291589
5	5	GIRHLFGNYITNDSY	1569799	11.076089
5	5	DYEYKVSKLVSRLVI	1558089	8.432669
5	5	GRPGNFLQSRPEPTA	1022068	8.534189
5	5	NANPDCKTILKALGPAA	1022045	7.449143
5	5	DFSYLQDSDPDSFQD	202586	7.871170
5	5	DYSFLQDSDPDSFQD	202588	8.435784
5	5	EGVVLLLVGALVL	7326	5.399341
5	5	SLGKMVHQIFGSAYT	1021264	12.051488
5	5	FERQYKELQTQAEDDRR	1435377	8.795122
5	5	SLFIGLKGDIRESTV	1575557	9.753212
5	5	KLKFNSVIVNPSLNG	1572899	12.017705
5	5	YEYKVQQAMSNLVLG	1576698	10.186777
5	5	SYLQDSDPDSFQD	202615	8.752502
5	5	EVWREEAYHAADIKD	200115	7.273142
5	5	DQEYHRLIHSLSKTS	1571417	8.249951
5	5	KYLFNWAVRTKLKLTPIA	1021886	8.721183
5	5	GILHNLSDLYALITE	1572263	6.737567
5	5	GPDGRLLRGHNQFAYDGK	1353832	9.579659
5	5	VDGRGNYNTDLLPDW	1576238	7.767610
5	5	TVDKSKPKVYQWFDLRKY	1402586	6.917823
5	5	PKISFEPIPIHYCAPAGFAI	208911	9.097793
5	5	NVNLQKQLLTNHLIN	209731	7.571314
5	5	ERFAVNPGLLETSEGCR	1020746	7.982440
5	5	LMDVVYSIALHPIDE	1573735	8.372667
5	5	KSILLIMNANTLMGR	1573024	10.933170
5	5	ELEKYQQLDSERGVPN	1464003	9.943604
5	5	SGDVIVKAIGALEDI	1575381	9.506717
5	5	QLQPFPQPELPYP	1493433	5.754872
5	5	CLHYTVDKSKPKVYQWFD	1402585	7.217282
5	5	VSWVMKIGIGVLLTW	1021296	9.523786
5	5	NNVVQALTSLGLLYT	1569203	8.726288
5	5	YFQCFKSILLIMNAN	1576755	11.152356
5	5	CGERTEGRCLHYTVDKSK	1402597	8.129081
5	5	HLRKVILSEISFHLV	1558119	9.914353
5	5	KGSPEFDWILGWTIK	1570054	7.692671
5	5	LQDSDPDSFQD	202595	6.749176
5	5	KSYVAEGTLTAE	1280238	9.617493
5	5	RPGVSKKFLSLLTSS	1575112	9.739578
5	5	PTIDVKMMNMEAANL	1021199	10.811124
5	5	LECFVRSTPASFEKK	1568539	9.130922
5	5	LMFLQNLKLGDDQYV	1558181	7.516741
5	5	KTAVQMAVFIHNFKR	206797	8.154943
5	5	PEIWHHLSTLIKQPD	1574431	10.727035
5	5	LLNEFNNLYADKVSV	1573679	9.855188
5	5	LWTQSLRRELSGYCS	1569144	8.208243
5	5	RVSDVSVLMKEYDVS	1570473	9.127524
5	5	THDMCPDVMSAGESKHGL	1402575	5.530154
5	5	SLINSMKTSFSSRLL	1568647	10.849477
5	5	TRRKLLLIFDALILL	1576157	7.857422
5	5	DGDLKRLRDLNQAVN	1568737	9.609729
5	5	KMMNMEAANLAEVRS	1021208	12.103401
5	5	LIEDYFEALSLQLSG	1573481	10.753565
5	5	LAGLSTLPGNPAIASL	1021771	8.544125
5	5	CDMLRLIDYNKAALS	1557765	10.113160
5	5	DCCMEILGAVLEAVD	1571287	6.202717
5	5	ERFALNPSLLETTEGCQQI	1021901	9.931461
5	5	GVLQTFMRMAWGGSY	1567875	8.503012
5	5	VRKTIPDVIELAYQK	1576482	9.437238
5	5	MTLYQIQVMKRNQKQ	209684	9.356807
5	5	ALHIYMDGTMSQVQGSA	208058	10.487614
5	5	SRTIYRGVSPSTTRLES	1435302	8.584302
5	5	KSVPLEMLLINLTTI	1573076	10.480757
5	5	GRLLRGHNQFAYDGK	1353479	10.798682
5	5	VEKSQLLNEFNNLYA	1576263	7.992130
5	5	LKSDLLRAGITLVPV	1573602	8.183352
5	5	QYLAGLSTLPGNGN	1022933	11.504482
5	5	RDHICLLRPLLWDYI	1558312	7.289268
5	5	LERFAVNPGLL	1020803	6.363721
5	5	VSIISILKGVINIWG	1570782	7.893447
5	5	IIFIFRRDLLCPLGAL	1397454	6.929826
5	5	TSSDDQITLIKTPSL	1576192	11.730568
5	5	GSAYTALFSGVSWVM	1021280	7.744746
5	5	TAVAKCNEKHDEEFC	1568320	10.537996
5	5	KLIADSIDFNQVAQV	1569019	11.691657
5	5	GSLIVNPSLNGFLSK	1572346	6.089713
5	5	LHRVVLLESIAQFGD	1573457	10.696706
5	5	SSDDQVSLIKIPCLS	1575781	7.642151
5	5	IPIQLLPNTLVFQAK	1577128	11.657701
5	5	CPDVMSAGESKHGLTNTA	1402576	5.530154
5	5	IKQTLIAIHTLAIRYANRTDV	1473195	9.497727
5	5	DKFKIFEAAFSES	1420892	6.286962
5	5	LQMVGMRRPQQGASG	1569118	6.503717
5	5	EPQGSTYAASSATSVD	204722	8.247680
5	5	TCEICALKPKIIYCN	1575971	10.748162
5	5	DDDYGEPIIITSYLQ	1008166	8.321659
5	5	CGKYLFNWAVRTKLKLTPIA	1313455	9.081905
5	5	SGILQLFVFLVLAGR	1570514	8.381143
5	5	IIYPGTLWCGHGNKSSGP	1402569	6.917823
5	5	IARFKMFPEVKEK	208496	7.733325
5	5	GPNELGRFKHTDACCRTH	1402572	7.692671
5	5	LGAWVLGEPKMTKAL	1573374	10.672578
5	5	SHIMSVLDMGQGILH	1568626	11.227734
5	5	ALFSGVSWVMKIGIG	1021287	9.924822
5	5	VHQIFGSAYTALFSG	1021271	9.720635
5	5	QTLIAIHTLAIRYAN	1473210	9.674932
5	5	ESKHGLTNTASHTRLSCD	1402577	5.625426
5	5	YFESFVREFVATART	1576717	12.635151
5	5	FMRMAWGGSYIALDS	1567836	6.289633
5	5	SYTIVSSLGVDDVGT	1575943	7.936257
5	5	QNILLSNQPLGPQFP	202606	6.897920
5	5	EHREVLQWKFDSQLARRH	1068599	9.867031
5	5	RQANFLGKIWPSHKGR	1020778	8.572352
5	5	KQTLIAIHTLAIRYA	1473079	10.031703
5	5	RLIHSLSNVKNQSLG	1574996	10.404184
5	5	LVGAPFASLVATGLCFFGVA	201383	6.438108
5	5	RQANFLGKIWPSSKGR	1021948	8.572352
5	5	SKLKLLKGSETTVTE	1575515	8.398471
5	5	QKKYIYNLIMNTQNK	209794	10.285459
5	5	SDFYALISERFINYA	1575308	10.512264
5	5	YSYLQDSDPDSFQD	202617	8.928342
5	5	RQCCHKAMENFTDDD	1575129	7.225151
5	5	NKSSGPNELGRFKHTDAC	1402571	7.155517
5	5	ACCRTHDMCPDVMSAGES	1402574	5.936494
5	5	KHDDAIVRLRNAGIV	1572851	9.508661
5	5	DYSYLQDSDPDSFQD	202591	7.928974
5	5	KFDSQLARRHMARELH	1022009	5.884632
5	5	QLVFNSISARALKAY	1557569	13.020364
5	5	VNPIEGEPYVQGQLD	1473114	7.727387
5	5	CMTVQGGETMNSVIQ	1568717	9.051366
5	5	SKIMKLPKLPISNGK	209887	7.003067
5	5	ASRELERFALNPGLL	1021949	8.262987
5	5	PKLEFGSLIVNPSLN	1574460	11.910823
5	5	EFENFMKAGAHPIMH	1571599	7.349725
5	5	KCLVISQVSNSDSYK	209439	10.523154
5	5	TKIMSSKRILERESV	1576069	7.735213
5	5	TESHVKISRTIYRGVSP	1435310	7.325886
5	5	KIGIGVLLTWIGLNS	1021300	7.987265
5	5	GFIGLCKTLGSRCVR	1558288	9.337100
5	5	QKQLLTNHLINTPKI	209802	8.965694
5	5	LKGSETTVTERIFRE	1573580	8.412311
5	5	TPLTLVDICFWSTLF	1570729	6.339912
5	5	LWWSTMYLTHHYFVDL	204842	8.107871
5	5	KPGQPPRLLIYDASNRATGIPA	315096	9.617493
5	5	AEVRSYCYLATVSDL	1021226	9.620628
5	5	NSVVQALTSLGLLYT	1569237	10.111342
5	5	KTYKNVYIDTYHN	1473148	6.438488
5	5	KSRTLKSFFAWSLSD	1570124	8.555509
5	5	YLQDSDPDSFQD	202616	8.432669
5	5	LQFNQMMNPSHVKFL	1573807	10.467280
5	5	PSHIMSVLDMGQGIL	1568589	10.148814
5	5	SGRLKFLDVCVALDM	1575420	7.169758
5	5	YFLMAYANQIHHVDL	1576740	12.061510
5	5	YCYLATVSDLSTKAA	1021232	11.174192
5	5	CHTGVGPNMSCDDVV	1571137	6.036963
5	5	THRHIIGEGCPKPHR	1570675	8.168645
5	5	LIAIHTLAIRYANRT	1473174	8.549157
5	5	ASRELERFALNPSLL	1021900	9.308729
5	5	ALHIYMNGTMSQVQGSA	208060	7.772964
5	5	KVKSLKLLNTRRRQL	1557944	8.349747
5	5	ISKYAGINILNVYSP	1008162	11.424252
5	5	ILKGVINIWGSGLLQ	1569943	8.182675
5	5	FESTGNLIAPEYGFKISY	208413	10.742809
5	5	DTPYLDITYHFVMQRLPL	200096	8.172620
5	5	GTLWCGHGNKSSGPNELG	1402568	6.749176
5	5	FWYVNHTGFNVHSLP	1569781	6.091620
5	5	VYYLTRDPTTPLARAAWETA	1021873	10.218587
5	5	SSLGVDDVGTPELEL	1575816	8.935624
5	5	QVVLSSMINPLVMST	1574774	8.591048
5	5	NLYIKSIQSLISDTQ	1574297	11.145961
5	5	ITRVESENKVVILDSFDPLV	1022759	6.876336
5	5	FKIMLKALSHLSLGL	1571972	7.238505
5	5	SNKFHIRLIKGELSN	1575629	10.270984
5	5	SRCYSIYLSINGVLE	1575719	10.463959
5	5	TPAETTVRLRAYMNTPGLPV	1313470	9.943604
5	5	ELLDQSDVKEPGVSR	1571746	7.873161
5	5	LQSLTNLLSSNLSWL	3929	10.798682
5	5	CQFLKVEKSQLLNEF	1571195	6.511482
5	5	YILLKKILSSRFNQM	210036	9.094581
5	5	LIYDASNRAT	1353717	8.911693
5	5	SNEIKIVATPDGGSI	1491821	7.370670
5	5	APQIPPNWHIPSIQDAATPYHPPATPNNMGL	1581821	8.398471
5	5	KGKSAWYVDTEIINE	1572817	9.130922
5	5	ENLPYLVAYQATVCARAQAP	1313485	11.335835
5	5	RQLIKTDISMSMPKF	1008178	11.862099
5	5	CIANGVSTKIVTRIS	1571167	7.480946
5	5	QNILLSNAQLGPQFP	202604	8.824686
5	5	RLKGVTCRPLKHKVE	1575027	7.692671
5	5	ERFALNPGLLETSEGCK	1021972	8.611765
5	5	ATGLCFFGVALFCGCGHEAL	201327	7.516741
5	5	TDATSILGIGTVLDQAETAG	1021753	8.968270
5	5	NSVIQALTSLGLLYT	1569222	9.798249
5	5	ASRELERFAVNPGLL	1020739	9.513223
5	5	INSMKTSFSSRLLIN	1568460	9.069498
5	5	NFISGIQYLAGLSTLPGNPA	205883	9.551057
5	5	KNKVNLLTHSINALI	1570108	6.888105
5	5	RVNNSYSLIRLSHNS	1570458	9.382411
5	5	CFKYILIQAGFDQRL	1571104	8.093178
