# Supplementary material for: Prediction of the binding affinities of peptides to class II MHC using a regularized thermodynamic model
Source: BMC Bioinformatics. 2010 Jan 20;11:41. doi: 10.1186/1471-2105-11-41 (PMC2828437; doi:10.1186/1471-2105-11-41)
Supplement: Additional file 2 — This zip archive contains tab-separated files with the 5-fold cross-validation sets for 16 different MHC allotypes created for this study and also a separate text file describing the table format. [file 1471-2105-11-41-S2.ZIP › IEDB_DRB1_0404_peptide_data.tab]

5	1	ALHIYMDGTMSQVQGSA	208059	10.135425
5	1	SGDVIVKAIGALEDI	1575374	11.599755
5	1	LFKEKEVKKEIKDPL	1573353	8.053895
5	1	LKAEAQMSIQLINKA	1568017	7.910198
5	1	QYLAGLSTLPGNGN	1022936	11.751036
5	1	TPDFIVPLTDLRIPS	1353744	10.929495
5	1	NKIVRMYSPTSIL	208850	9.990413
5	1	EEFVVEFDLPGIK	1353876	10.154647
5	1	GRLLRGHNQFAYDGK	1353480	9.986000
5	1	PDTIDFLIMRNLTNL	1574414	10.849477
5	1	WELGLSPQQICTNFK	1576562	7.767610
5	1	SVYLSDNGVMSEQGS	1575887	9.558078
5	1	RTVVLTESTLSTALAELATR	1022763	10.605636
5	1	CPLDHVNTLHFLTRG	1567738	9.114124
5	1	KLIADSIDFNQVAQV	1569014	9.377200
5	1	CGKYLFNWAVRTKLKLTPIA	1313456	8.097255
5	1	LAVFQPSSGNYVHCF	1577178	8.532959
5	1	NFVKAINAIQ	1353727	6.749176
5	1	LNKIVRMYSPTSI	208841	10.467280
5	1	ALHIYMNGTMSQVQGSA	208061	9.124145
5	1	RAMFVEDIAMGYVVS	1574792	11.173080
5	1	VPILLNNPNLFWAVK	1576450	11.891601
5	1	DEFFECFKYLLIQGH	1571312	9.356807
5	1	ESEFQAALSRKVAKL	208980	7.482173
5	1	PGPVTAQVVLQAAIPLTSCGSS	208079	9.843579
5	1	AQLGLRKKTKQSITE	1570978	6.226264
5	1	DYNFVKAINA	1353734	5.567988
5	1	AIFVHGPTTVESHGN	1021087	7.017249
5	1	EEALNVALAVVTLLA	1569617	8.203319
5	1	GKNERELATLHHLNP	1572282	6.551927
5	1	EEFVVEFDLPGAK	1353949	11.335835
5	1	VAIKSLTERLYVGGPLTNSR	1022703	8.133417
5	1	SIKAVYNFATCGIFA	1570565	10.410197
5	1	HDYNFVKAINAIQKSWT	1353710	10.798682
5	1	SQDLELSWNLNGLQAY	208687	9.337100
5	1	DLLIEALSAMMLDRL	1571385	9.946337
5	1	NLYIKSIQSLISDTQ	1574298	10.799269
5	1	AARVTAILSSLTVTQLLRRL	1022748	11.008612
5	1	EAFVVEFDLPGIK	1353888	10.929495
5	1	SSTVKLRQNEFGPAR	1575836	6.028329
5	1	LCHICWKPLPTSITV	1577637	10.775690
5	1	YEEFCDAVYENDKLK	1576678	6.903920
5	1	EEFVAEFDLPGIK	1353930	10.154647
5	1	SKFMQEINIEEQEYQ	1575494	10.811723
5	1	QEYHRLIHSLAKTNN	1574575	8.862250
5	1	FEFNKKAIETLNDNT	1569680	8.617416
5	1	VLRTKLMSTRRVLER	1576384	8.673999
5	1	FMRMAWGGSYIALDS	1567834	10.234044
5	1	KGSPEFDWILGWTIK	1570057	8.048492
5	1	IAYQEDEFFECFKYL	1572485	7.113666
5	1	TVDFSLDPTFTIETITLPQD	1022723	7.849708
5	1	EEFVVEFDLAGIK	1353944	8.398471
5	1	GVLQTFMRMAWGGSY	1567878	9.523786
5	1	KSLFFLDEPLKSVPL	1573042	11.011134
5	1	EEFVVEFDLPGIA	1353951	10.560988
5	1	YFLMAYANQIHHVDL	1576741	11.769168
5	1	YQRSEEEKFPYIMGD	1576812	6.987457
5	1	QKFVDTILSENGVVA	1574652	9.701383
5	1	MFISDTPGERNPYEN	1569158	9.078779
5	1	GLDFSEVSNVQRLMR	1568888	8.485752
5	1	DMLKLFEFNKKAIET	1569583	6.934471
5	1	LHRVVLLESIAQFGD	1573459	11.023906
5	1	HEAINIALIAVSLIA	1569858	10.711674
5	1	SPALFLSFLYTLELK	1575648	12.061510
5	1	NLTNLLSARKLDSSK	1574280	9.437238
5	1	YEVAIFVHGPTTVES	1021080	8.489164
5	1	YARFQSQTTLKQKT	208753	9.855188
5	1	SCGLYKQPGVPVRWK	1568208	7.150846
5	1	ILKGVINIWGSGLLQ	1569946	10.764523
5	1	GTVANGVLQTFMRMA	1567861	9.028030
5	1	LLKILVLSILSSPTK	1573656	11.830593
5	1	CTGMLKRRLGLMSLS	1571222	8.285111
5	1	GPDNPGEPLVLKEGI	1572312	6.795513
5	1	LECFVRSTPASFEKK	1568541	10.022273
5	1	GPDGRLLRGHNQFAYDGK	1353833	9.657939
5	1	QMSIQLINKAVNALI	1568152	10.572831
5	1	VNTLRFLVKNAGYLV	1570766	8.907022
5	1	SHHYIRVGNETGLEL	1568257	8.520796
5	1	EEFVVEFDLPAIK	1353946	11.007774
5	1	LMSTRRVLEREQIPT	1573749	6.647200
5	1	SGLFQLIFFLTLAGR	1570547	9.219021
5	1	VPFNVAQAYCIGKLK	1576434	8.541625
5	1	EEAVVEFDLPGIK	1353890	6.749176
5	1	CDPKRYFVPIFSEAV	1571066	8.554233
5	1	ELQHIILNASYITPY	1569652	11.972588
5	1	SLVLGKNQTLAT	1369621	11.060307
5	1	CIANGVSTKIVTRIS	1571165	6.737567
5	1	FQKTILKATTALKDV	1572090	9.392973
5	1	ILSHVKFNFGDFYSE	1572635	6.777397
5	1	EFSNFKVAFSRSLND	1571639	9.162428
5	1	SHELMTMTRPILRLL	1575435	10.530528
5	1	CFKYLLIQGHYDQKL	1568400	10.077835
5	1	CSNSHVNTLRFLVKN	1569542	8.432669
5	1	AMFVEDIAMGYVVSS	1570955	8.973458
5	1	TGSDGKTTWCSQTDY	1570658	8.070409
5	1	KENIKYEVAIFVHGP	1021071	10.088211
5	1	IYNVLPTTSLVL	1369605	11.042268
5	1	HDYNFVKAINAIQKSW	1353706	10.798682
5	1	SGGNHMLLDGVSVVA	1575404	8.970859
5	1	EEFAVEFDLPGIK	1353892	10.154647
5	1	SSMHLIVQNAYKQMI	1570631	10.480757
5	1	EEIITLNSYGSFQEF	1571575	11.050317
5	1	IARAKMFPAVAEK	208489	7.552784
5	1	DQEYHRLIHSLSKTS	1571420	8.724581
5	1	CIALDMMNENLGIIS	1571150	8.318240
5	1	SPLLTEGFKLLSSLV	1575679	9.104271
5	1	PHHTALRQAILCWGELMTLA	201870	8.499519
5	1	VSIISILKGVINIWG	1570785	10.046139
5	1	TLMGRYTHYKSRNLN	1576089	8.442065
5	1	QGVYMGNLSQSQLAK	1569279	7.794881
5	1	SQDLELSWNLNGLQADLSS	208676	9.701383
5	1	FLIMRNLTNLLSARK	1572017	11.891601
5	1	AGYLVGRKPLAFFSW	1569509	6.953265
5	1	TMTRPILRLLVLAVL	1576116	11.470323
5	1	GVWVLAEPTKGKNER	1572403	8.734896
5	1	GLLYTVKYPNLSDLD	1568905	9.443014
5	1	TIIKALGALDSPREI	1576030	12.131189
5	1	NLRLKGVTCRLFRQQ	1574263	8.888701
5	1	VGQMLMLVNDRLLDI	1576307	11.865706
5	1	PIVQNIQGQMVHQ	208868	6.654487
5	1	IVQNAYKQMIKSRTL	1570020	7.982440
5	1	KLFEFNRNAIKTLQN	1570089	9.741506
5	1	PSLIKTLQSRMSKNF	1574533	11.034328
5	1	AEFVVEFDLPGIK	1353885	10.392341
5	2	EGDAFELTVSCQGGLPK	208065	7.355799
5	2	SRFFVMGEETPLLTK	1575737	8.726288
5	2	KVTFLSQVHPSPLLT	1573179	9.075669
5	2	KNLTGLVSAGPKAKS	1572945	9.935481
5	2	KGKSAWYVDTEIINE	1572818	7.873161
5	2	GAGLAGAAIGSVGLGKVLID	1022718	8.930759
5	2	QLQPFPQPELPYP	1493434	6.018555
5	2	ELLDQSDVKEPGVSR	1571744	7.608195
5	2	IKDVLKYRWLNLSAN	1572580	9.855188
5	2	KSEVYEKGLGKFVKT	1573010	6.758036
5	2	KLNNQFGSVPALTIA	1569046	10.560988
5	2	TNHLSKCQFDHVNTL	1570712	8.458069
5	2	GIGILTVILGVLLLIGCWYCRR	205991	6.552304
5	2	VLDILTANKLIRQKL	1576339	7.413490
5	2	LLWDYMCISLSTAIE	1573714	10.247625
5	2	ENPVVHFFANIVTPRTP	205346	10.860447
5	2	YREEIYRKGLGNFVQ	1576828	7.972908
5	2	NSFYYMKGGVNTFLI	1570327	7.992130
5	2	PPLYATGRLSQAQLMPSPPM	208658	8.186747
5	2	PEVIPMFSALSEG	208859	10.369349
5	2	LCQPVLPSPACQLVLHQILKGG	208075	8.384949
5	2	RYFLMAFANQIHHID	1575259	10.995345
5	2	KYRWLNLSANGDLRL	1573228	9.134340
5	2	REEHYIVLSSELRLS	1574846	8.339055
5	2	DRSIALTFLAVGGVL	1021162	10.787073
5	2	QKLLLEEGVPSHIMS	1574669	9.798249
5	2	DTQFVRFDSDAASQR	1353698	9.986000
5	2	FIMAYVNQAHHIDLM	1571931	10.341821
5	2	NSVIQALTSLGLLYT	1569223	12.056478
5	2	TASKLLEDRVGLNHI	1575958	8.319947
5	2	LVSFLLLAGRSCGMY	1570250	8.420370
5	2	SGLFQFIFFLLLAGR	1570532	6.912377
5	2	KPGQPPRLLIYDASNRATGIPA	1353474	9.986000
5	2	YRKGLGNFVQTDRKS	1576847	8.907022
5	2	RHIVGKPCPKPHRLN	1568191	9.110821
5	2	GKSSFCDICGEELPT	1577615	7.206952
5	2	EQARKFEEPIWSDFG	1576993	8.299788
5	2	EVIPMFSALSEGA	208832	9.531160
5	2	NHVIQSVRRLYPKIF	1574138	6.949953
5	2	GHGHSYTTAEEAAGIGILTVIL	205989	6.166906
5	2	AVGGVLLFLSVNVHA	1021178	11.080813
5	2	LMDVVYSIALHPIDE	1573732	8.978693
5	2	KHDDAIVRLRNAGIV	1572852	9.618276
5	2	GWPYIGSRSQIIGRS	1568932	8.251469
5	2	QKRTLSLLQYARYPI	1574687	7.842095
5	2	WNRQLYPEWTEAQRLD	208087	8.489164
5	2	YVVSSFDNIKVFLEG	1576876	12.114358
5	2	GWPYIGSRSQILGRS	1568947	8.070409
5	2	KTLNDETKKQVNLMG	1567995	6.820132
5	2	FESTGNLIAPEYGFKISY	208415	7.166165
5	2	LQMVGMRRPQQGASG	1569113	6.693303
5	2	SFSCIAIGIITLYLG	1021144	7.585789
5	2	PTPLLYRLGAVQNEITLTHP	1022673	9.499642
5	2	VLKWHLHKAVEVPIS	1576361	8.136533
5	2	YFIMAYVNQAHHIQL	1576726	11.751036
5	2	AVGLFIRLLGGESDA	1571019	10.156604
5	2	EFRNDWILESDHLIS	1569633	8.162734
5	2	ETVEKIVDQYREPVK	1571829	7.168558
5	2	ANKIVYTVKVEPHTG	1021181	9.725314
5	2	RFKYLLNVSYLCHLV	1574936	9.448847
5	2	SRCYSIYLSINGVLE	1575720	9.523786
5	2	VDDTQFVRFDSDAASQRME	1353702	10.064280
5	2	EIDSADKSGCIHNHD	1568422	6.852085
5	2	KIPTHRHIVGKPCPK	1567944	6.235954
5	2	SKMSVVMRNTTWEGQ	1570582	9.818821
5	2	TILIKKYNLNRAMML	1576048	8.059348
5	2	IPTFLQEALNIALVA	1567918	9.215074
5	2	MTPAEVSIVVLSGTTAAQVTTT	208077	10.487614
5	2	TVKVEPHTGDYVAAN	1021194	7.296679
5	2	RLKGKSCDDWLGGSV	1575005	6.720574
5	2	TPLTLVDICFWSTLF	1570727	8.356075
5	2	LQGLRYFIMAYVNQA	1573824	11.040494
5	2	LRLFDYNKNAIKTLN	1568038	8.841085
5	2	LLTKFVAAALHNIKC	1573696	8.802861
5	2	SKSDDQIWLSQWFMN	1568287	8.734896
5	2	EPRAPWIEQEGPEYW	208403	8.940530
5	2	FTNFKVAYSKSLKEL	1572151	10.732246
5	2	KYNLNRAMMLDDLTM	1573213	8.928342
5	2	GCTWMNSTGFTKVCGAPPCV	1022738	5.836987
5	2	YLILKNLTGLVSTGS	1576782	11.230176
5	2	FIVFLLLAGRSCSYK	1569715	9.491390
5	2	SGILQLFVFLVLAGR	1570517	8.549157
5	2	TGRGKPGIYRFVAPGERPSG	1022688	8.130316
5	2	SRVLNYDFNKLTALA	1575759	9.705910
5	2	ITRVESENKVVILDSFDPLV	1022758	8.938072
5	2	LSLCNKIKGLKVFNT	1573928	10.023834
5	2	RSVQRNTVFKAGDLG	1569330	6.543612
5	2	KVGEVCSFYADPKRY	1573152	7.366287
5	2	VSLIAVIKGIINLYK	1570830	9.392973
5	2	ARDRSIALTFLAVGG	1021332	8.670881
5	2	AIGIITLYLGAVVQA	1021149	8.059348
5	2	LWTQSLRRELSGYCS	1569139	7.114759
5	2	AAGIGILTVILGVL	205987	9.558078
5	2	DYLILKNLTGLVSAG	1571512	11.106010
5	2	SLELELIGSKRILDE	1575540	8.254519
5	2	KRCLLHLAVIGALLAVGATKV	208073	8.740123
5	2	DCCMEILGAVLEAVD	1571285	9.783540
5	2	LIYDASNRAT	1353716	5.936494
5	2	LTFLAVGGVLLFLSV	1021165	7.356294
5	2	SLPLFTGQASFDLAA	1575582	8.340824
5	2	NNVVQALTSLGLLYT	1569204	11.794252
5	2	GALLLWMGINARDRS	1021320	12.150279
5	2	ELGEWVFSAIKSPQA	1571725	9.863453
5	2	INLIGRGGDEALTGF	1572675	5.946844
5	2	EKVPVSEVMGTTLAEMSTPEAT	208067	9.497727
5	2	QEALNIALVAVSLIA	1568119	9.255800
5	2	TQGLLGALLLWMGIN	1021312	6.260903
5	2	WMGINARDRSIALTF	1021329	8.581625
5	2	NSVVQALTSLGLLYT	1569238	12.092644
5	2	LAQILMDNDLAATND	1573252	8.525631
5	2	FIFFLLLAGRSCSDG	1569698	7.713556
5	2	QGLRYFIMAYVNQAH	1574608	8.756088
5	2	LLKYRAREPVTKAEMLGSVVGNWQ	209002	8.836942
5	2	IPVFLQEALNIALVA	1569984	6.687998
5	2	VWGIKQLQARVLAVERYLKD	208924	8.059896
5	2	TCEICALKPKIIYCN	1575972	9.909188
5	2	VSGLSIGTGRAMLGTHTMEVTVY	208083	8.678708
5	2	FKIMLKALSHLSLGL	1571970	9.372035
5	2	LRNVACQEAVKLKLI	1573866	7.111487
5	2	RNEWILESDHLIAEM	1570428	6.682740
5	2	RTLILLMLTNPTKRN	1575187	12.142684
5	2	YDFNKLTALAVSQLT	1576663	9.531160
5	2	EHLSSLRNLCELLGV	1571662	9.601305
5	2	HFLLRGPFEASWAIK	1569888	7.849708
5	3	GAVQWMNRLIAFASRGNHVS	1022693	10.049396
5	3	YARFQRQTTLKAAA	208740	10.644877
5	3	KNKVNLLTHSINALI	1570106	9.927468
5	3	NIRYLVMAIVSDFSS	1574155	10.201407
5	3	NKNFFWAVKPKAVRQ	1574204	8.187428
5	3	KGGRKPARLIVFPDLGVRVC	1313441	9.308729
5	3	RPGVSKKFLSLLTSS	1575105	10.060939
5	3	GVAGLLVALAV	208463	9.130922
5	3	FLLMYEMHRESLLKS	1572033	9.840141
5	3	EIPSFRWTQSLRRGL	1568804	9.581862
5	3	DSNIMNSINNVMDEIDFFEK	208378	9.382411
5	3	YCYLATVSDLSTKAA	1021234	10.716750
5	3	YLPKPPKPVSKLRLATPLLLQALPL	201685	8.611765
5	3	PALFFTFLANLNLTE	1574393	9.950460
5	3	ISGYNFSLSAAVKAG	1568995	9.826586
5	3	FSLSAAVKAGASLID	1577023	8.383043
5	3	FFVFLALAGRSCTEE	1567817	8.652512
5	3	VEKSQLLNEFNNLYA	1576258	8.022199
5	3	CPTDCFRKHPDATYSRCGSG	1022743	5.896831
5	3	DVEMTKEASREYEDK	1568768	6.295011
5	3	SSKLNKFISPKSVIG	1575796	9.944969
5	3	EEFVVEFALPGIK	1353940	8.804812
5	3	KGGFMYLKELYNNVN	1572797	9.661298
5	3	SPTEFTSISSNSGNL	1575699	10.871626
5	3	YPFIEQEGPEFFDQE	208781	7.031972
5	3	ADSEITETYKEGDAV	1570896	6.792981
5	3	LGAWVLGEPKMTKAL	1573376	7.129153
5	3	MGQFISFMQEIPTFL	1568071	10.589004
5	3	YPIEHGIVTNWDDM	1353762	5.805682
5	3	VGPLTVNEKRRLKLI	208713	7.423589
5	3	KPVSQMRMATPLLMRPM	201639	10.523154
5	3	AFKIGLHTEFQTVSF	1567698	8.160126
5	3	LMIMKSNQKNMFLKV	1577255	10.102337
5	3	FKVQFLFSSMIDPLI	1571992	9.730978
5	3	CQFLKVEKSQLLNEF	1571193	8.310621
5	3	LANIAVDKANLEIMTKR	1353750	8.398471
5	3	TAVAKCNEKHDEEFC	1568323	9.286092
5	3	LYKGVYELQTLELNM	1568056	8.921149
5	3	QVNTSKTGINENYAK	1568169	6.122997
5	3	LGFSSEVLKLKDEVR	1573395	7.274721
5	3	ITDAVGNDMPGGYCL	1570002	6.019820
5	3	AGDLGRDELMELASD	1576896	6.154022
5	3	SGLFQFFVFLALAGR	1568242	7.885248
5	3	LMTSPKWVQMCSRTL	1573764	8.225444
5	3	WTQSLRRGLSAWTTS	1577577	9.901525
5	3	LDMIITAVNSLISDN	1570165	9.219021
5	3	WAVKPKAVRQIEDQL	1576547	7.958894
5	3	AEVRSYCYLATVSDL	1021225	8.399449
5	3	PSINDLDEVISNKFH	1574519	7.527699
5	3	DSKHQLDMIITAVNS	1569601	9.497090
5	3	CMTVQGGETMNSVIQ	1568713	6.731848
5	3	DQYKDLCHMHTGVVV	1568753	8.599247
5	3	SLFIGLKGDIRESTV	1575558	8.540379
5	3	IGHLLRGRNHFIYIV	1572525	9.718774
5	3	LQFNQMMNPSHVKFL	1573809	11.431108
5	3	KPLLIIAEDVEGE	1493495	8.576308
5	3	LIRKKLMTSPKWVQM	1573517	9.660457
5	3	NQFGSVPAVTISCMT	1577335	8.372667
5	3	SYTIVSSLGVDDVGT	1575940	10.238536
5	3	EEDLNKLRDLNKEVD	1568789	6.045726
5	3	LLNEFNNLYADKVSV	1573676	8.766977
5	3	LQLVGIQRAGLAPTG	1577274	8.574986
5	3	LPKPPKPVSKMRMATPLLMQALPM	205449	10.691800
5	3	LPKPPKPVSKMRMATPLLMGALPM	201656	10.691800
5	3	CHTGVGPNMSCDDVV	1571135	6.763417
5	3	PSAEFRRTAPPSLYG	1577683	9.695996
5	3	FDHDILPDKFYEEFC	1571884	7.098579
5	3	SSLGVDDVGTPELEL	1575813	6.308677
5	3	SNKFHIRLIKGELSN	1575626	8.930759
5	3	GFIGFCKSMGSKCVR	1572204	9.493284
5	3	RDIFLSQHHPSSLLL	1574828	7.600631
5	3	KSRFFIWSQEVPLLT	1573058	9.848195
5	3	QYIKANSSFIGITE	201464	10.644877
5	3	SVCNKVKGLKVFNTR	1575862	11.039609
5	3	SGRLKFLDVCVALDM	1575421	11.381539
5	3	KWVQMCSRTLKNSHQ	1573198	9.705910
5	3	NCEALSLVSHIVKWK	1574096	6.551927
5	3	LFLHLVGFPTHRHIQ	1570188	12.736146
5	3	QGSVITVQGADDIKK	1577393	8.197743
5	3	WKSDMSKLLNLKSDL	1576582	7.564208
5	3	KLAFLVQTEPRMLLM	1572878	9.782504
5	3	VDGRGNYNTDLLPDW	1576233	6.357677
5	3	DTEVHNVWATQACVPTDPNP	208900	7.448756
5	3	LGIISHLLKTRDNSV	1573410	8.358807
5	3	PTIDVKMMNMEAANL	1021197	8.595134
5	3	SDFYGLISERFINYC	1575324	8.613173
5	3	TFALWRVSAEEY	1274504	8.429570
5	3	SDANTEYERLLSMLN	1568613	9.529812
5	3	WLLIEVLKGMKTTSE	1576602	10.742809
5	3	FNSLISIAQHLVSDR	1572070	8.524418
5	3	KLPKPPKPVSKMRMATPLL	208534	8.942998
5	3	ALWRVSAEEY	1274511	6.986665
5	3	PATLIKAIDGDTVKLMYKGQ	208645	7.906387
5	3	TILQRLGVLFGSRIA	1570691	10.894645
5	3	FSLECIMDVGEIQNK	1572127	9.733831
5	3	RNGYRALMDKSLHVGTQCALTRR	205997	7.194040
5	3	NNQNFFWAVKPKVVR	1574317	8.812681
5	3	KPVSKMRMATPLLMQALP	208557	9.843579
5	3	CTMLVCGDDLVVICESAGVQ	1022733	8.802861
5	3	IPIQLLPNTLVFQAK	1577124	12.076870
5	3	SDFYALISERFINYA	1575309	9.713226
5	3	SIAQHLVSDRPIMRY	1575451	8.816655
5	3	CFKYILIQAGFDQRL	1571102	10.229586
5	3	MLIESNLAGSNDNFL	1574045	8.087403
5	3	NISGYNYSLSAAVKA	1577313	10.133537
5	3	EAANLAEVRSYCYLA	1021213	8.137784
5	3	RICCEPKKTTNAEFT	1570412	8.099011
5	3	LKSDLLRAGITLVPV	1573599	7.161409
5	3	IHSLRRLYPSVFEKH	1572544	9.251598
5	3	QVCYNFKVQFLFSSM	1574759	7.435754
5	3	FTTTLFLHLVGFPTH	1569764	10.622753
5	3	FLHLVGFPTHRHIRG	1569730	12.780944
5	3	NYSLSAAVKAGATLL	1577357	9.337100
5	3	QIYFESYVRPFVATT	1574639	7.675342
5	3	RFHYDRNNIAV	1369630	11.205023
5	3	SCLDGKLCLMKAQPT	1568224	9.022339
5	3	KMMNMEAANLAEVRS	1021210	9.845882
5	3	NKSAFQSSVASGFIG	1568568	7.545669
5	3	SGFIGFCKSMGSKCV	1575388	10.891203
5	3	KSAFQSSVASGFIGF	1568481	9.211153
5	3	KLCLMKAQPTSWPLQ	1567961	11.112983
5	3	VSLIAIIKGIVNLYK	1570815	9.508012
5	3	LSKDGCTSAKGPDYK	1573910	7.626234
5	4	EKPGNRNPYENLLYK	1568823	8.070409
5	4	DSTVIRNLKNAGLIV	1571485	10.341821
5	4	SILKWHLHKVVEVPI	1575470	8.722880
5	4	EVFCQTIKLDSEEYH	1571844	8.505352
5	4	LASFTPVIQDQDLEM	1573268	9.668076
5	4	PLGLLLKNLTTSSYV	1574483	9.372035
5	4	RLCFSKSKNTLMYEI	1574969	8.734896
5	4	EEFVVEADLPGIK	1353939	9.855188
5	4	QNILLSNAPLGPQFP	208081	9.110821
5	4	TPAETTVRLRAYMNTPGLPV	1313471	10.487614
5	4	KGLHHLQIILSGKMA	1572833	9.960196
5	4	YFQCFKSILLIMNAN	1576756	10.447628
5	4	EKMFVSPTPGQRNPY	1576973	9.268591
5	4	RNLKNAGLIVGQMIL	1575071	7.698562
5	4	SMVGLFSNNPHDLPL	1568303	9.863453
5	4	KSILLIMNANTLMGR	1573026	10.686935
5	4	VGLVVQIDHVRMSTK	1576288	8.542874
5	4	NLMGKTLILLETFVR	1574248	9.696891
5	4	GLLSYVIGLLPQNMV	1577046	11.803941
5	4	RLKGVTCRPLKHKVE	1575020	7.123575
5	4	QYENLKYTVIITVHT	1021039	9.327490
5	4	DKYNKQLMVSSCVTS	1571366	9.676659
5	4	SMHLMLANAGRSSGS	1570614	11.237566
5	4	QRILRKSKRNDGDLD	1577413	6.235954
5	4	ITVHTGDQHQVGNET	1021055	8.112652
5	4	FTFSPRRHWTTQGCNCSIYP	1022728	6.560363
5	4	KSVPLEMLLINLTTI	1573077	10.209934
5	4	GFTRRFKFLLNISYL	1572225	10.631503
5	4	THRHIIGEGCPKPHR	1570673	6.407866
5	4	FFTELDGVRLHRFAPPCKPL	1022708	7.827159
5	4	YFESFVREFVATART	1576710	8.187428
5	4	AYTSSDDQISLFDQS	1571042	9.033778
5	4	PTHRHLKGEACPLPH	1570368	9.088209
5	4	LANAGRSSGSRRPLG	1570148	7.605663
5	4	QKEYMERQGKTPLGL	1568136	6.164739
5	4	ELLEFHYYLSSKLNK	1571760	9.085049
5	4	KYTVIITVHTGDQHQ	1021048	11.185423
5	4	APYHFDLSGHAFGSMAKKGE	208338	6.749176
5	4	DIEKKIAKMEKASSVFNVVNS	201830	7.617919
5	4	KTLILLETFVRVNPD	1573114	9.184414
5	4	EEVMNIVLIALSILA	1567793	10.477359
5	4	NMLTHSINSLISDNL	1570309	9.277276
5	4	EFENFMKAGAHPIMH	1571602	8.027364
5	4	MHHWLLFEMSRHSLE	1353740	9.657939
5	4	CFHEFLSSKLNKFVS	1571087	7.404457
5	4	KTLILLETFVRVNPE	1568496	10.256857
5	4	VHTGDQHQVGNETQG	1021064	6.466365
5	4	GYKVLVLNPSVAATLGFGAY	1314976	10.422411
5	4	MGQLISFFGEIPSII	1570267	9.173318
5	4	VDLFVFSTSFYLISI	1568348	8.855820
5	4	RFFVWGDEVPLLTKF	1574906	6.883664
5	4	LRTKLMTSRRVLEKE	1573883	8.624556
5	4	LLDILDTAGLEEYSAMRD	208600	8.642057
5	4	RRRVMIQSSGGKLRL	1575158	10.011460
5	4	IARFKMFPEVKEK	208497	7.630964
5	4	KLNNQFGSMPALTIA	1569031	9.804668
5	4	LDVSVIPTSGDVVVVATDAL	1022683	7.853553
5	4	FGYRKPLDNIKDNVGKMEDYIKK	208431	8.364312
5	4	YEYKVQQAMSNLVLG	1576694	9.515189
5	4	VIGLLPQNMVLTTQG	1577531	8.588341
5	4	GYKVLVLNPSV	1274467	7.659619
5	4	AYAAQGYKVLVLNPSVAA	1313411	9.879119
5	4	DCIMTSYQYLIIQNT	1567754	9.732878
5	4	PKYVKQNTLKLAT	201460	6.212023
5	4	SDDQISIMKLPLSTK	1575293	11.787879
5	4	YLGLLSQRTRDIYIS	1568376	8.270008
5	4	IQLVFSSMINPLVIT	1572699	8.694682
5	4	SWIRSCPDLKDCLID	1575902	8.406340
5	4	ISGYNFSLGAAVKAG	1568980	9.567333
5	4	LKGSETTVTERIFRE	1573577	7.901763
5	4	FLVKCQLQNPGVADL	1572049	9.560201
5	4	QSKLSRNFTKGVKKI	1574736	6.070982
5	4	QVVLSSMINPLVMST	1574775	11.869336
5	4	ILVLILAHPSKRSQK	1572652	8.884209
5	4	HEALNIALIAVSIIS	1569872	7.834579
5	4	PAAYAAQGYKVLVLNPSVAA	1022668	9.867031
5	4	SKLKLLKGSETTVTE	1575512	8.860099
5	4	AAYAAQGYKVLVLNPSVAAT	1314965	9.537263
5	4	KVEFTGDLVVKALGA	1573134	9.462487
5	4	SKTHLNFERSLKAFF	1570596	9.057348
5	4	CDGERPTLAFLQDVM	208349	6.820000
5	4	IYEPEDLGNCLNKSD	1570034	6.231089
5	4	NKVKSLRILNTRRKL	1574221	11.273338
5	4	IGCWYCRRRNGYRAL	205993	6.413593
5	4	SLINSMKTSFSSRLL	1568644	8.585645
5	4	EKDSPFKLSSSEPHC	1576953	8.895505
5	4	LQIILSGKMAHLRKV	1573841	9.475225
5	4	KTIAYDEEARR	1493502	6.417641
5	4	INSMKTSFSSRLLIN	1568461	7.801902
5	4	KRFFLPVFSDEVLAG	1572970	8.300614
5	4	PKFVKQNTLKLAT	201458	9.255800
5	4	KNLYDHALMSIISTF	1567978	10.640385
5	4	RQKIIYSGAVNLDDE	1575137	11.219264
5	4	WNRKELLVTFKNAHA	1021237	11.516326
5	4	FGSMPALTIACMTVQ	1568846	9.496454
5	4	TFKNAHAKKPEVVVL	1021253	9.130922
5	4	DASFKESFAIHLDYT	1571268	7.418977
5	4	DRTELLEMVCFHEFL	1571444	8.227630
5	4	CPAGHAVGIFRAAVCTRGVA	1022678	8.205424
5	4	YGQMKNGSTPMFNDINIYDL	208091	8.127233
5	4	RQCCHKAMENFTDDD	1575122	8.059348
5	4	GYKVLVLNPSVAAT	203811	10.098774
5	4	FRILSSISLALVNSM	1572106	8.482360
5	4	VLRTKLMTSRRVLER	1568669	8.569729
5	4	PSSGCYIHFFREPTD	1569257	8.281899
5	4	VLSYVIGLLPQDMVI	1569406	11.203852
5	4	IPSIIHEALNIALIA	1569968	8.287532
5	4	PSPIGYLGLLSQRTR	1568103	10.002347
5	4	KSYVKSKLKLLKGSE	1573094	7.536615
5	4	IISTFHLSIPNFNQY	1567902	10.026969
5	4	QLALHKMKSSDAREE	1574706	8.179304
5	4	VRVWDVKNAELLNNQ	1569424	8.599247
5	4	LLVTFKNAHAKKPEV	1021250	12.108854
5	4	WRSFLNKVKSLRILN	1576621	9.657939
5	4	DLGKKRFLLIRNSTW	1569568	10.834332
5	4	VLSYVIGLLPPDMVV	1569391	10.883700
5	4	VTDLFAAQPGLTSAV	1569455	9.094581
5	4	VSDPSKLNNQFGSMP	1569439	6.459172
5	4	LIKTLQSKLSRNFTK	1573497	10.798682
5	4	LLSYVIGLLPQGSVI	1577239	8.812681
5	4	TRRKLLLIFDALILL	1576152	6.623072
5	4	PEIWHHLSTLIKQPD	1574432	9.117445
5	4	VRKTIPDVIELAYQK	1576477	6.786698
5	5	ILDLCYQLSMRIANQ	1572603	10.188845
5	5	RESLESLWAPFGVLR	1574868	10.501572
5	5	RWLLIEILKASKSML	1575240	11.404151
5	5	GIIQPEQPAQL	1493488	6.159420
5	5	FGYGAKDVRCHARKAVTHIN	1022698	6.704060
5	5	SHIMSVLDMGQGILH	1568627	9.437238
5	5	TSSDDQITLIKTPSL	1576193	10.534250
5	5	EFESLFKCLSHISLS	1571618	8.262212
5	5	GSLIVNPSLNGFLSK	1572344	8.257584
5	5	KVFNTRRNTLLFLDL	1568511	8.596502
5	5	RLMSMKSVQNNTVLK	1577442	10.310409
5	5	QYDVIIQHPADMSWC	1570390	9.144716
5	5	GLDFNEMILLTMKNK	1021096	9.203388
5	5	GRYNCKCCWFADKNL	1569477	8.381143
5	5	LCQVFADATPTGWGL	208570	9.633338
5	5	RFHLIKNTFGLLFYQ	1574920	10.737503
5	5	SSDDQVSLIKIPCLS	1575778	7.400882
5	5	ENPVVHFFKAIVTPRTP	205347	10.742809
5	5	GVWAPFNVLKVIRSE	1572388	9.748306
5	5	DGDLKRLRDLNQAVN	1568733	8.132175
5	5	EEFVVEFDAPGIK	1353943	9.748306
5	5	KSRTLKSFFAWSLSD	1570127	9.025178
5	5	VHQIFGSAYTALFSG	1021269	9.829945
5	5	DIYISRRLLGTFTWT	1567774	8.443119
5	5	INISGYNLSLSAAVK	1577110	10.270984
5	5	LKALTTKHPSLNIIT	1577219	9.617493
5	5	SLGKMVHQIFGSAYT	1021266	10.701653
5	5	TQLVLSSMVNPLVLS	1576136	11.895395
5	5	NKEVDRLMSMKSIQK	1569185	10.919324
5	5	ILKGLYNFATCGLIG	1569931	10.441222
5	5	IKCFEKFLEPKVKFG	1572563	6.796148
5	5	CHFITKETPDRLTDQ	1571119	7.083870
5	5	GFVGLCRTLGSKCVR	1572239	9.013904
5	5	KSAFQSSIASGFVGL	1572995	8.731438
5	5	SFFEEVPNIIHEAIN	1570499	8.334657
5	5	TGLWPFIRINNLKVK	1576008	10.955720
5	5	RLIHSLSNVKNQSLG	1574989	9.361839
5	5	LSSKFNKFVSPKSVS	1573950	9.758159
5	5	GILHNLSDLYALITE	1572261	9.596006
5	5	VSLIAALKGMINLWK	1570801	9.717846
5	5	RNTLLFLDLIILNFV	1575088	7.118049
5	5	VMRYTIDKEFEKICR	1576405	6.818810
5	5	GQHTLPRCWLIRNGS	1569823	8.930759
5	5	KLNKFVSPKSVVGNF	1572919	8.471194
5	5	EEFVVAFDLPGIK	1353937	10.392341
5	5	LKGIQSLRKLSSVCL	1573561	9.940884
5	5	SIINHKFCNLSDAHK	1568272	8.721183
5	5	LSILAILKGLYNFAT	1570229	11.397601
5	5	SPILRFLYANVGEEA	1575662	11.830593
5	5	PCSGSWLRDIWDWICEVLSD	1022753	8.252230
5	5	LLDNRSNHYEEVIAS	1573621	6.677529
5	5	MRSPVFTDNSSPPVV	1022768	6.300439
5	5	RLLDILEAIKLIRKK	1575034	9.134340
5	5	PSHIMSVLDMGQGIL	1568590	8.722880
5	5	RFFLPIFSEFVLLAT	1574888	11.085575
5	5	TYSQLMTLKDAKMLQ	1577512	10.515871
5	5	GIRHLFGNYITNDSY	1569802	11.343209
5	5	ENPVVHFFKNAVTPRTP	205348	10.798682
5	5	EMILLTMKNKAWMVH	1021103	9.464892
5	5	VGNWQYFFPVIFSKASDSLQLVFGIELMEVD	209022	8.036251
5	5	FIRINNLKVKMAQED	1571948	9.448847
5	5	VSWVMKIGIGVLLTW	1021298	7.812593
5	5	FWYVNHTGFNVHSLP	1569779	8.219654
5	5	SGIDTNAYYVMTVGT	1021119	6.743343
5	5	TSFIRNCARKVFNDI	1576173	10.341821
5	5	NKFVSPKSVIGTFVA	1574173	7.992130
5	5	TKIMSSKRILERESV	1576066	7.253555
5	5	KIGIGVLLTWIGLNS	1021301	10.275770
5	5	TVGTKTFLVHREWFM	1021135	7.195544
5	5	KISVQYNLSHSYAVD	1570073	10.254536
5	5	RVNNSYSLIRLSHNS	1570461	10.236286
5	5	ENPVVHFFKNIVTPRTP	205350	10.798682
5	5	LKDLWDYMLNSTGGI	1573542	10.434884
5	5	VVPDGYKLTGNVLIL	1576525	9.916953
5	5	GVFHELPSLCRVNNS	1569841	10.564909
5	5	LLNNQFGTMPSLTLA	1569094	11.192266
5	5	LCHLITKETPDRLTD	1568528	6.768848
5	5	GSRGYRLQRKIEAIF	1572363	8.169306
5	5	ATERFRWLLIDLLRE	1571003	10.190920
5	5	IYRRRLMKQDFSVPQLPHS	208071	10.860447
5	5	QFKRASPILRFLYAN	1574590	10.732246
5	5	NAYYVMTVGTKTFLV	1021128	8.108467
5	5	ECYVQRFHLIKNTFG	1571541	10.028543
5	5	LGMNHVLQSIRRNYP	1573429	9.844729
5	5	QEQIGWMTNNPPI	208877	8.934892
5	5	WVFSSVQPPKVPILL	1576639	8.193595
5	5	RRIFGVFKNPCTSHG	1570444	9.844729
5	5	MFIRNCARKVFNDIK	1574019	8.663157
5	5	KVKFGHVSINPADIA	1573167	10.019163
5	5	WTGALVTPCAAEEQK	1274461	7.196298
5	5	KLKFNSVIVNPSLNG	1572900	10.732246
5	5	ALFSGVSWVMKIGIG	1021285	7.276159
5	5	DRVLDILEAVKLIRK	1571461	9.054349
5	5	RVNQLIRYSGYRETP	1575224	7.669678
5	5	YNFATCGLIGLVTFL	1570868	7.385061
5	5	TSTLQEQIGWMTN	208886	6.408433
5	5	RVSDVSVLMKEYDVS	1570476	7.791402
5	5	NVKCKTPTQLAETID	1574362	6.808342
5	5	TMKNKAWMVHRQWFF	1021112	7.210805
5	5	FRNQWLLESDHLISE	1569747	8.904700
5	5	RLTQSHPILNMIDTK	1569310	10.450858
5	5	PRCWLIRNGSYLNTS	1570353	8.750717
5	5	CTNFKTQLVLSSMVN	1571237	8.702836
5	5	RCYSLYIAENGELTE	1574811	9.176994
5	5	PKLEFGSLIVNPSLN	1574461	10.649404
5	5	QLVFNSISARALKAY	1557570	9.671494
5	5	PAEILRKSRRFAQALPVWAR	1022713	7.603142
5	5	GSAYTALFSGVSWVM	1021282	6.258360
5	5	QYIKANSKFIGITE	201462	6.511482
5	5	LDGVNLVASQPIFTG	1573299	8.564518
5	5	FGTMPSLTLACLTKQ	1568861	9.721568
5	5	NKFVSPKSVSGTFVA	1574188	7.319493
5	5	ENLPYLVAYQATVCARAQAP	1313486	10.261529
5	5	PKISFEPIPIHYCAPAGFAI	208912	7.867209
5	5	SLRKLSSVCLALTNS	1575599	10.254536
5	5	KPLLIAEDVEGEY	208545	7.740596
5	5	RVLDILVARRLLLKK	1575203	9.247426
5	5	SWLNLAAHHPLRMVL	1575918	8.752502
5	5	LDSSDTIWMDIEGPP	1577196	6.051047
5	5	LNKFVSPKSVIGRFV	1573783	9.247426
5	5	LIEDYFEALSLQLSG	1573478	9.346871
5	5	ENPVVHFFKNIVAPRTP	205349	10.644877
5	5	ASLFLHLVGIPTHRH	1567718	7.004424
