# Supplementary material for: Prediction of the binding affinities of peptides to class II MHC using a regularized thermodynamic model
Source: BMC Bioinformatics. 2010 Jan 20;11:41. doi: 10.1186/1471-2105-11-41 (PMC2828437; doi:10.1186/1471-2105-11-41)
Supplement: Additional file 2 — This zip archive contains tab-separated files with the 5-fold cross-validation sets for 16 different MHC allotypes created for this study and also a separate text file describing the table format. [file 1471-2105-11-41-S2.ZIP › IEDB_DRB1_0405_peptide_data.tab]

5	1	SIINHKFCNLSDAHK	1568280	9.509961
5	1	WIILGLNKIVRMYSPISI	1022137	11.500587
5	1	ILSHVKFNFGDFYSE	1572641	8.556787
5	1	EFSNFKVAFSRSLND	1571645	9.622991
5	1	NSVVQALTSLGLLYT	1569244	10.227370
5	1	LNKIVRMYSPTSI	208842	10.576833
5	1	RVYQEPQVSPPQRAET	204903	7.428238
5	1	VVFPASFFIKLPIILA	204963	9.551057
5	1	PKLEFGSLIVNPSLN	1574466	11.625605
5	1	GFIGLCKTLGSRCVR	1558287	9.548272
5	1	SGDVIVKAIGALEDI	1575380	9.398327
5	1	GVWAPFNVLKVIRSE	1572394	11.180904
5	1	PSHIMSVLDMGQGIL	1568595	9.255800
5	1	GQHTLPRCWLIRNGS	1569829	9.649623
5	1	DASFKESFAIHLDYT	1571274	8.791290
5	1	ITDAVGNDMPGGYCL	1570008	6.158285
5	1	LAVFQPSSGNYVHCF	1577184	9.414688
5	1	SKFMQEINIEEQEYQ	1575501	10.515871
5	1	RICCEPKKTTNAEFT	1570420	7.205673
5	1	RNEWILESDHLIAEM	1570436	8.489164
5	1	KSILLIMNANTLMGR	1573032	10.093468
5	1	SLRKLSSVCLALTNS	1575607	9.351818
5	1	LWTQSLRRELSGYCS	1569145	8.494894
5	1	VLDILTANKLIRQKL	1576345	8.911693
5	1	SPTEFTSISSNSGNL	1575705	10.065957
5	1	DEFFECFKYLLIQGH	1571320	10.501572
5	1	IAYQEDEFFECFKYL	1572491	8.258353
5	1	TAVAKCNEKHDEEFC	1568331	6.682740
5	1	IARAKMFPAVAEK	208491	10.336468
5	1	DSKHQLDMIITAVNS	1569607	9.939528
5	1	YFQCFKSILLIMNAN	1576764	10.044517
5	1	IHSLRRLYPSVFEKH	1572550	10.467280
5	1	GVWVLAEPTKGKNER	1572409	10.065957
5	1	VSIISILKGVINIWG	1570791	9.909188
5	1	NHVIQSVRRLYPKIF	1574143	7.949734
5	1	PSSGCYIHFFREPTD	1569263	9.346871
5	1	WIILGLNKIVRMYSPVSI	1021993	12.267003
5	1	QCCDLDPQARVAIKSLTERL	1021866	8.832828
5	1	NNVVQALTSLGLLYT	1569210	9.392973
5	1	ILDLCYQLSMRIANQ	1572609	9.318034
5	1	NSELIRRAKAAESLASD	1435346	8.215349
5	1	KSAFQSSVASGFIGF	1568487	10.097000
5	1	GEIYKRWIILGLNKI	206756	8.666234
5	1	LKALTTKHPSLNIIT	1577225	9.450608
5	1	DVEMTKEASREYEDK	1568773	8.508880
5	1	CFKYLLIQGHYDQKL	1568409	11.778449
5	1	WIILGLNKIVRMYSPTSI	1020763	11.455758
5	1	LGFSSEVLKLKDEVR	1573399	8.849459
5	1	NMLTHSINSLISDNL	1570315	10.463959
5	1	QGQMVHQAISPRTLN	206826	8.636165
5	1	SHELMTMTRPILRLL	1575442	9.180692
5	1	ASLFLHLVGIPTHRH	1567724	11.606693
5	1	RWLLIEILKASKSML	1575247	9.590755
5	1	EFRNDWILESDHLIS	1569639	9.005588
5	1	NKIVRMYSPTSIL	208851	9.514533
5	1	HEAINIALIAVSLIA	1569864	9.045444
5	1	VRKTIPDVIELAYQK	1576483	8.555509
5	1	TMTRPILRLLVLAVL	1576122	10.325905
5	1	QRILRKSKRNDGDLD	1577419	7.286330
5	1	FKVQFLFSSMIDPLI	1571998	10.808734
5	1	NKVKSLRILNTRRKL	1574229	8.736633
5	1	LSILAILKGLYNFAT	1570235	9.722502
5	1	NNQNFFWAVKPKVVR	1574322	9.677524
5	1	MGQLISFFGEIPSII	1570273	9.858716
5	1	TSSDDQITLIKTPSL	1576201	11.011976
5	1	NKNFFWAVKPKAVRQ	1574209	9.057348
5	1	EVFCQTIKLDSEEYH	1571852	9.868229
5	1	LLDILDTAGLEEYSAMRD	208602	8.182000
5	1	IKCFEKFLEPKVKFG	1572569	7.681062
5	1	QVCYNFKVQFLFSSM	1574764	9.787706
5	1	KQAFTFSPTYKAFLC	3990	9.101023
5	1	CTGMLKRRLGLMSLS	1571231	9.222996
5	1	KRWIILGLNKIVRMY	206784	8.630332
5	1	WIILGLNKIVRM	1020812	6.816176
5	1	HLFKTTVNSLISDQL	1557785	9.957398
5	1	LQFNQMMNPSHVKFL	1573815	11.049417
5	1	PVGEIYKRWIILGLNKIV	1022041	10.649404
5	1	ILGLNKIVRMY	1020819	7.977654
5	1	LLDNRSNHYEEVIAS	1573625	8.099011
5	1	YNFATCGLIGLVTFL	1570876	8.205424
5	1	KSEVYEKGLGKFVKT	1573016	8.574986
5	1	GVTYEIDLTNKN	208478	9.332275
5	1	FRKYTAFTIPSINNE	206742	9.268591
5	1	LDMIITAVNSLISDN	1570171	9.691545
5	1	HKGIVIKSKKKGSTP	1577080	8.169967
5	1	WAVKPKAVRQIEDQL	1576553	9.318034
5	1	ILKGVINIWGSGLLQ	1569952	9.935481
5	1	SDDQISIMKLPLSTK	1575299	8.232763
5	1	NKIVRMYSPTSI	1020831	11.039609
5	1	LLESLSSLGAHLDSD	1573643	10.508678
5	1	QKQITKIQNFRVYYR	206840	9.867031
5	1	GTSFVYVPSALNPAD	1497048	9.485120
5	1	NNEVLRLADELRQEQGN	1435370	6.531114
5	1	TCEICALKPKIIYCN	1575978	7.374746
5	1	CDGERPTLAFLQDVM	208351	7.917464
5	1	YFESFVREFVATART	1576714	10.212086
5	1	QGSVITVQGADDIKK	1577399	8.414316
5	1	ILKGLYNFATCGLIG	1569937	10.916451
5	1	LGIISHLLKTRDNSV	1573414	10.160539
5	1	ETVEKIVDQYREPVK	1571837	8.149168
5	1	WRSFLNKVKSLRILN	1576626	9.954613
5	1	RTLILLMLTNPTKRN	1575193	11.670529
5	1	EEVMNIVLIALSILA	1567801	9.578927
5	1	RNFQKVNPEGLIKEF	1557918	7.823483
5	1	IPIQLLPNTLVFQAK	1577131	9.832195
5	1	PRCWLIRNGSYLNTS	1570359	9.443014
5	1	SKSDDQIWLSQWFMN	1568294	8.325097
5	1	IGGWLLLEPWISPSV	1473044	9.332275
5	1	NSVIQALTSLGLLYT	1569229	10.280594
5	1	KIPTHRHIVGKPCPK	1567950	6.830142
5	1	SWIRSCPDLKDCLID	1575909	9.255800
5	1	RHIVGKPCPKPHRLN	1568199	6.848602
5	1	DLGKKRFLLIRNSTW	1569574	10.876292
5	1	GILHNLSDLYALITE	1572267	10.295312
5	1	SSIIFGAFPSLHSGCC	204915	9.281667
5	1	IISTFHLSIPNFNQY	1567910	9.533865
5	1	VTDLFAAQPGLTSAV	1569461	8.043138
5	1	ENLPYLVAYQATVCARAQAP	1313487	9.609729
5	1	GIRHLFGNYITNDSY	1569808	9.772237
5	1	NCEALSLVSHIVKWK	1574101	8.132795
5	1	KGSPEFDWILGWTIK	1570063	9.203388
5	1	LKGIQSLRKLSSVCL	1573567	9.510612
5	1	GSLIVNPSLNGFLSK	1572350	9.680998
5	1	QGVYMGNLSQSQLAK	1569285	8.942998
5	1	SHIMSVLDMGQGILH	1568633	8.648008
5	1	NKIVRMYSPISI	1022120	11.754020
5	1	WLLIEVLKGMKTTSE	1576608	10.419333
5	1	INLIGRGGDEALTGF	1572680	7.672504
5	1	NKSAFQSSVASGFIG	1568575	9.886493
5	2	YREEIYRKGLGNFVQ	1576833	10.042900
5	2	YKAAVDLSHFLKEKGGL	1022072	7.653007
5	2	SSVFNVVNSSIGLIM	204927	7.801902
5	2	YRKGLGNFVQTDRKS	1576853	8.793203
5	2	DMLKLFEFNKKAIET	1569589	8.151728
5	2	GHRGAINWQKGDTIK	1473133	6.944774
5	2	NLYIKSIQSLISDTQ	1574304	10.333809
5	2	MGQFISFMQEIPTFL	1568077	10.737503
5	2	PAEILRKSRRFAQALPVW	1021802	7.845889
5	2	SLELELIGSKRILDE	1575547	9.356807
5	2	RQANFLGKIWPSSKGR	1021945	9.124145
5	2	KQTLIAIHTLAIRYA	1473080	10.098774
5	2	VGPLTVNEKRRLKLI	3884	7.720277
5	2	PSINDLDEVISNKFH	1574524	9.117445
5	2	LMAFTAAVTS	1274484	8.372667
5	2	GFVGLCRTLGSKCVR	1572245	10.005369
5	2	YVDRFFKTLRAEQASQDV	1022144	12.254228
5	2	EIPSFRWTQSLRRGL	1568810	11.926668
5	2	NISGYNFSLGAAVKA	1558552	7.364609
5	2	CHTGVGPNMSCDDVV	1571144	6.258360
5	2	RLTQSHPILNMIDTK	1569316	10.886417
5	2	PSAEFRRTAPPSLYG	1577689	10.568857
5	2	TQLVLSSMVNPLVLS	1576142	10.207791
5	2	EKMFVSPTPGQRNPY	1576979	9.970097
5	2	LIAIHTLAIRYANRT	1473179	9.072575
5	2	FEFNKKAIETLNDNT	1569685	8.989303
5	2	QLVFNSISARALKAY	1557571	10.431741
5	2	EKPGNRNPYENLLYK	1568829	9.437238
5	2	GRPGNFLQSRPEPTA	1022065	8.249951
5	2	RAMFVEDIAMGYVVS	1574797	12.061510
5	2	EQARKFEEPIWSDFG	1576999	9.081905
5	2	LMTSPKWVQMCSRTL	1573770	9.711389
5	2	SSNLSWLSLDVSAAF	3945	10.487614
5	2	IPSIIHEALNIALIA	1569973	9.840141
5	2	EHLSSLRNLCELLGV	1571670	11.613713
5	2	HSNWRAMASDFNLPP	206770	10.560988
5	2	LLTKFVAAALHNIKC	1573702	9.497727
5	2	YVDRFFKTLRAEQATQDV	1022000	11.355204
5	2	GVAGLLVALAV	208465	7.860927
5	2	IARFKMFPEVKEK	208498	10.195092
5	2	LMFLQNLKLGDDQYV	1558182	7.816201
5	2	EKDSPFKLSSSEPHC	1576959	11.216866
5	2	KVEFTGDLVVKALGA	1573140	11.121055
5	2	FYKTLRAEQASQ	1020846	7.376453
5	2	LIRKKLMTSPKWVQM	1573523	10.622753
5	2	YVDRFFKTLRAEQATQEV	1021928	10.851398
5	2	LQLVGIQRAGLAPTG	1577280	9.615932
5	2	SDFYALISERFINYA	1575315	10.014529
5	2	WTQSLRRGLSAWTTS	1577583	7.650274
5	2	LKGSETTVTERIFRE	1573581	8.884209
5	2	AGLLGNVSTVLLGGV	204711	8.059896
5	2	CTNFKTQLVLSSMVN	1571246	10.166490
5	2	FSLECIMDVGEIQNK	1572133	10.924387
5	2	LTEWTSSNVMEERY	208618	10.487614
5	2	HFLLRGPFEASWAIK	1569894	8.602006
5	2	AYTSSDDQISLFDQS	1571051	9.528468
5	2	QTLIAIHTLAIRYAN	1473202	10.310409
5	2	TIIKALGALDSPREI	1576036	10.956487
5	2	CPLDHVNTLHFLTRG	1567744	10.275770
5	2	RFFLPIFSEFVLLAT	1574894	10.386508
5	2	KSYVKSKLKLLKGSE	1573099	9.239169
5	2	AGLLGVVSTVLLGGV	206164	8.067069
5	2	SKGSSSELSAQQKK	1473165	6.313173
5	2	RFYKTLRAEQAS	1020856	8.252230
5	2	FLHLVGFPTHRHIRG	1569736	10.627111
5	2	RLMSMKSVQNNTVLK	1577448	10.667869
5	2	EIDSADKSGCIHNHD	1568430	7.215981
5	2	YEYKVQQAMSNLVLG	1576699	9.836722
5	2	LDGALKAKQSAESKLEG	1435319	6.279890
5	2	SKEEKDTNGTDRAEI	1577729	6.074681
5	2	FDHDILPDKFYEEFC	1571892	8.501846
5	2	KVYLAWVPAHKGIGG	206812	9.155279
5	2	ESRLVVDFSQFSRGN	3915	8.909353
5	2	EKVYLAWVPAHKGIG	206728	10.216412
5	2	IYEPEDLGNCLNKSD	1570040	6.898601
5	2	RFHLIKNTFGLLFYQ	1574925	10.052671
5	2	CFKYILIQAGFDQRL	1571110	11.844387
5	2	KTYKNVYIDTYHN	1473153	7.737108
5	2	NLRLKGVTCRLFRQQ	1574271	8.845257
5	2	YVDRFYKTLRAEQASQEV	1020770	10.060939
5	2	NFSLGAAVKAGAALL	1558566	6.957432
5	2	KVTFLSQVHPSPLLT	1573186	9.475225
5	2	KNLYDHALMSIISTF	1567984	10.170492
5	2	RQANFLGKIWPSHKGR	1020779	8.281899
5	2	LDGVNLVASQPIFTG	1573303	9.984536
5	2	NLSNVLATITTGVLDI	204867	7.920051
5	2	DCCMEILGAVLEAVD	1571293	11.492873
5	2	KSAFQSSIASGFVGL	1573000	9.902795
5	2	LSKDGCTSAKGPDYK	1573915	7.716602
5	2	TILQRLGVLFGSRIA	1570697	9.097793
5	2	FYKTLRAEQASQE	1020839	9.513878
5	2	SKLKLLKGSETTVTE	1575519	10.131655
5	2	SMHLMLANAGRSSGS	1570620	9.579659
5	2	SSDDQVSLIKIPCLS	1575785	8.667779
5	2	RHYLHTLWKAGILYK	3900	7.861708
5	2	GWPYIGSRSQIIGRS	1568938	10.438044
5	2	APYHFDLSGHAFGSMAKKGE	208340	6.749176
5	2	TEDDFKNIAAAGLNHV	1473053	8.933187
5	2	RYFLMAFANQIHHID	1575264	10.491072
5	2	AMFVEDIAMGYVVSS	1570964	9.195725
5	2	RVLDILVARRLLLKK	1575209	8.649506
5	2	SLPLFTGQASFDLAA	1575589	9.719704
5	2	IKQTLIAIHTLAIRYANRTDV	1473196	10.742809
5	2	SVYLSDNGVMSEQGS	1575893	10.572831
5	2	QKRTLSLLQYARYPI	1574692	8.494894
5	2	RVNQLIRYSGYRETP	1575230	9.166036
5	2	SVGLGKVLIDILAGYGAGVA	1021784	6.926485
5	2	WEFVNTPPLVKLWYQ	206868	10.392341
5	2	LFLHLVGFPTHRHIQ	1570194	11.119027
5	2	CDPKRYFVPIFSEAV	1571072	10.146882
5	2	ECYVQRFHLIKNTFG	1571549	11.383125
5	2	GWPYIGSRSQILGRS	1568953	9.565899
5	2	WKSDMSKLLNLKSDL	1576588	9.409183
5	2	PALFFTFLANLNLTE	1574398	6.928869
5	2	ISGYNFSLGAAVKAG	1568986	8.305597
5	2	YARFQSQTTLKQKT	208756	10.016070
5	2	DKYNKQLMVSSCVTS	1571374	10.584919
5	2	CFHEFLSSKLNKFVS	1571092	9.341965
5	2	RFYKTLRAEQASQ	1022089	9.974391
5	2	PSLIKTLQSRMSKNF	1574539	11.647637
5	2	ELQHIILNASYITPY	1569658	9.443014
5	2	HEALNIALIAVSIIS	1569878	9.877899
5	2	KWVQMCSRTLKNSHQ	1573204	8.707783
5	2	LVPFVQWFVGLSPTV	3868	10.205655
5	2	LANAGRSSGSRRPLG	1570153	7.082833
5	2	SDFYGLISERFINYC	1575330	10.732246
5	2	FTTTLFLHLVGFPTH	1569770	10.054315
5	2	KLNNQFGSVPALTIA	1569052	10.859796
5	2	LVNLLIFHINGKIIKNS	206228	7.751188
5	3	KNLTGLVSAGPKAKS	1572951	8.523208
5	3	GKSSFCDICGEELPT	1577621	7.881191
5	3	VPILLNNPNLFWAVK	1576457	9.268591
5	3	DRVLDILEAVKLIRK	1571467	7.838325
5	3	VSLIAALKGMINLWK	1570807	9.529140
5	3	EIESCRKNSCECNFE	1571687	7.237156
5	3	KSRFFIWSQEVPLLT	1573064	10.460656
5	3	KPARLIVFPDLGVRVC	1021849	10.009931
5	3	THHYFVDLIGGAMLSL	204939	7.115635
5	3	SYTIVSSLGVDDVGT	1575947	11.288011
5	3	EEIITLNSYGSFQEF	1571583	9.495184
5	3	KYRWLNLSANGDLRL	1573234	11.175305
5	3	QVVLSSMINPLVMST	1574781	9.924822
5	3	QFGTMPSLTMACMAK	1558520	9.431519
5	3	SLINSMKTSFSSRLL	1568651	9.984536
5	3	EEYVEIRQVGDFH	1274401	10.238536
5	3	DQYKDLCHMHTGVVV	1568761	8.412311
5	3	FGTMPSLTLACLTKQ	1568866	9.862265
5	3	RRIFGVFKNPCTSHG	1570452	9.643055
5	3	ILVLILAHPSKRSQK	1572657	10.985588
5	3	KNKVNLLTHSINALI	1570112	10.463959
5	3	SILKWHLHKVVEVPI	1575476	11.129240
5	3	RLCFSKSKNTLMYEI	1574975	10.541766
5	3	RLKSLVNDLTDKNNLLE	1435354	7.532140
5	3	MDCIIFESASKARLP	1558661	6.839641
5	3	QLALHKMKSSDAREE	1574711	8.847354
5	3	KFDSQLARRHMARELH	1022012	5.883292
5	3	QVNTSKTGINENYAK	1568178	6.942569
5	3	FIRINNLKVKMAQED	1571956	8.551690
5	3	QEALNIALVAVSLIA	1568125	10.160539
5	3	SQDLELSWNLNGLQADLSS	208678	7.508548
5	3	SDGSWSTVSSEANAEDVVCC	1021813	9.870631
5	3	KVGEVCSFYADPKRY	1573157	8.377360
5	3	KVKSLKLLNTRRRQL	1557945	8.347055
5	3	EEDLNKLRDLNKEVD	1568794	8.476750
5	3	EEDIEIIPPIQEEEY	208396	9.144716
5	3	LLWDYMCISLSTAIE	1573718	10.285459
5	3	YQRSEEEKFPYIMGD	1576817	8.331163
5	3	YVVSSFDNIKVFLEG	1576881	11.930697
5	3	IPTFLQEALNIALVA	1567924	10.893266
5	3	KYLFNWAVRTKLKLTPIA	1021884	7.692671
5	3	QYIKANSKFIGITE	205463	7.876360
5	3	VMRYTIDKEFEKICR	1576412	8.401409
5	3	FWYVNHTGFNVHSLP	1569785	8.727999
5	3	LQMVGMRRPQQGASG	1569119	8.076019
5	3	SFFELDRWEKIRLRPGGK	1068615	6.677529
5	3	MYVGGVEHRLEAACNWTRGE	1021730	8.053895
5	3	YEAQILNYSKAKSSLES	1435337	10.691800
5	3	LRTKLMTSRRVLEKE	1573889	9.670637
5	3	NLMGKTLILLETFVR	1574253	9.501563
5	3	RSVQRNTVFKAGDLG	1569336	9.286092
5	3	YLILKNLTGLVSTGS	1576788	9.854016
5	3	IDQHVKLACSLPHGRL	1473071	9.758159
5	3	ASRELERFAVNPGLL	1020738	8.592407
5	3	GFIGFCKSMGSKCVR	1572210	9.647974
5	3	SWLNLAAHHPLRMVL	1575924	8.027364
5	3	KSRTLKSFFAWSLSD	1570133	10.302812
5	3	ATERFRWLLIDLLRE	1571012	10.913591
5	3	KVKFGHVSINPADIA	1573172	11.108988
5	3	IPVFLQEALNIALVA	1569990	10.168488
5	3	TILIKKYNLNRAMML	1576055	9.817720
5	3	SMVGLFSNNPHDLPL	1568311	9.281667
5	3	DYEYKVSKLVSRLVI	1558090	7.751188
5	3	CGKYLFNWAVRTKLKLTPIA	1313457	9.504134
5	3	TGLWPFIRINNLKVK	1576013	10.759019
5	3	SLFIGLKGDIRESTV	1575566	10.057618
5	3	ERFAVNPGLLETSEGCR	1020747	9.377200
5	3	VLRTKLMTSRRVLER	1568675	10.176546
5	3	LNKFISPKSVAGRFA	1558225	6.976124
5	3	YEEFCDAVYENDKLK	1576683	8.595134
5	3	EHREVLQWKFDSQLARRH	1068604	8.613173
5	3	PARLIVFPDLGVR	1021857	9.828823
5	3	LDSQLNRLKSLTDDLQR	1435329	10.601433
5	3	SIKAVYNFATCGIFA	1570572	8.774352
5	3	LERFAVNPGLL	1020802	6.238401
5	3	TDATSILGIGTVLDQAETAG	1021748	11.215671
5	3	KSLFFLDEPLKSVPL	1573048	10.672578
5	3	ERFALNPGLLETSEGCK	1021969	10.143038
5	3	LLNNQFGTMPSLTLA	1569101	10.218587
5	3	FRILSSISLALVNSM	1572112	9.700482
5	3	SMSYSWTGALVTPCAAEEQK	1021820	9.295042
5	3	IKDVLKYRWLNLSAN	1572586	9.826586
5	3	QKLLLEEGVPSHIMS	1574677	8.607563
5	3	INSMKTSFSSRLLIN	1568466	9.313363
5	3	NSFYYMKGGVNTFLI	1570333	9.602827
5	3	SLLNNQFGTMPSLTM	1558507	9.467307
5	3	KTLILLETFVRVNPE	1568502	11.370551
5	3	KGGRKPARLIVFPDLGVRVC	1313442	9.916953
5	3	LCHICWKPLPTSITV	1577642	11.246306
5	3	GRYNCKCCWFADKNL	1569483	8.627437
5	3	SSLGVDDVGTPELEL	1575820	7.664069
5	3	KTLILLETFVRVNPD	1573119	9.926143
5	3	LPINALSNSLLRHHNLVYST	1021838	8.884209
5	3	VDLFVFSTSFYLISI	1568356	10.199295
5	3	NVKCKTPTQLAETID	1574367	7.901763
5	3	IPQEWKPAITVKVLPA	204783	8.866577
5	3	SVCNKVKGLKVFNTR	1575868	10.051031
5	3	SPLLTEGFKLLSSLV	1575685	10.798682
5	3	ASRELERFALNPSLL	1021897	8.791290
5	3	KGKSAWYVDTEIINE	1572823	9.420245
5	3	FLLMYEMHRESLLKS	1572039	9.134340
5	3	FGYRKPLDNIKDNVGKMEDYIKK	208433	7.392040
5	3	EEREVLMWKFDSALARKH	1022096	9.880341
5	3	LRNVACQEAVKLKLI	1573871	8.234237
5	3	AQLGLRKKTKQSITE	1570987	7.184354
5	3	SGFIGFCKSMGSKCV	1575394	9.222996
5	3	DYLILKNLTGLVSAG	1571518	10.247625
5	3	VTPCAAEEQKLPINALSNSL	1021831	8.278705
5	3	RPGVSKKFLSLLTSS	1575111	7.018175
5	3	EHYTVLFSDLANSHQ	1558350	9.750263
5	3	RLKGKSCDDWLGGSV	1575011	8.081683
5	3	SSKLNKFISPKSVIG	1575802	9.124145
5	3	FQKTILKATTALKDV	1572096	10.360954
5	3	ERFALNPSLLETTEGCQQI	1021904	10.847562
5	3	WELGLSPQQICTNFK	1576568	8.716122
5	3	TPAETTVRLRAYMNTPGLPV	1313472	10.523154
5	3	DCIMTSYQYLIIQNT	1567760	11.155580
5	3	SRFFVMGEETPLLTK	1575743	9.045444
5	3	TPLTLVDICFWSTLF	1570735	6.184538
5	3	KLAFLVQTEPRMLLM	1572885	10.205655
5	3	GPDNPGEPLVLKEGI	1572318	8.595134
5	3	VSLIAVIKGIINLYK	1570837	10.102337
5	3	VGQMLMLVNDRLLDI	1576313	11.228954
5	3	KYNLNRAMMLDDLTM	1573219	9.382411
5	3	QEIDPLSYNYIPVNSN	204891	8.864410
5	3	TFALWRVSAEEY	1274494	9.641424
5	3	KFDSALARKHIARELH	1022113	6.434670
5	3	ASRELERFALNPGLL	1021952	8.115057
5	4	YKTLRAEQA	1020861	5.507161
5	4	YLGLLSQRTRDIYIS	1568382	9.700482
5	4	SNKFHIRLIKGELSN	1575633	10.259188
5	4	EVIPMFSALSEGA	208833	9.026888
5	4	LCHLITKETPDRLTD	1568532	7.650274
5	4	CIANGVSTKIVTRIS	1571174	7.923082
5	4	SGGNHMLLDGVSVVA	1575410	9.304131
5	4	GLLSYVIGLLPQNMV	1577052	9.443014
5	4	SCGLYKQPGVPVRWK	1568216	7.869186
5	4	KHDDAIVRLRNAGIV	1572857	10.834955
5	4	THRHIIGEGCPKPHR	1570681	7.686837
5	4	GFTRRFKFLLNISYL	1572231	10.711674
5	4	CIALDMMNENLGIIS	1571158	5.846965
5	4	EFESLFKCLSHISLS	1571624	8.623121
5	4	FNSLISIAQHLVSDR	1572076	9.420245
5	4	GTVANGVLQTFMRMA	1567867	10.737503
5	4	LMDVVYSIALHPIDE	1573736	10.389417
5	4	SRVLNYDFNKLTALA	1575768	8.169306
5	4	QEQIGWMTNNPPI	208878	9.179580
5	4	IIPDGYKLIDNSLIL	1557856	10.124187
5	4	KFDSRLAFHHMARELH	1020795	7.307215
5	4	SIAQHLVSDRPIMRY	1575457	8.251469
5	4	LASFTPVIQDQDLEM	1573272	10.742809
5	4	LNHVRIPIGYWAVNP	1473062	7.127138
5	4	VLKWHLHKAVEVPIS	1576367	9.911765
5	4	KPVSKMRMATPLLMQALP	208559	9.904068
5	4	SGLFQFFVFLALAGR	1568250	8.064853
5	4	PEREVLVWKFDSRLAFHH	1022160	8.340824
5	4	KLPKPPKPVSKMRMATPLL	208536	8.394576
5	4	VLSYVIGLLPPDMVV	1569397	10.993707
5	4	NIRYLVMAIVSDFSS	1574160	11.481490
5	4	RFFVWGDEVPLLTKF	1574912	8.879751
5	4	VDGRGNYNTDLLPDW	1576239	9.019514
5	4	AVGLFIRLLGGESDA	1571028	10.428614
5	4	QYDVIIQHPADMSWC	1570398	9.243283
5	4	KLNKFVSPKSVVGNF	1572926	8.192219
5	4	VLSYVIGLLPQDMVI	1569412	10.898108
5	4	RLIHSLSNVKNQSLG	1574995	10.813524
5	4	IQLVFSSMINPLVIT	1572707	11.245050
5	4	YDFNKLTALAVSQLT	1576669	9.144716
5	4	SSTVKLRQNEFGPAR	1575843	6.657137
5	4	LLSYVIGLLPQGSVI	1577244	9.861079
5	4	KRFFLPVFSDEVLAG	1572977	10.614132
5	4	SKMSVVMRNTTWEGQ	1570590	8.853692
5	4	KLIADSIDFNQVAQV	1569020	9.561620
5	4	ELGEWVFSAIKSPQA	1571733	11.660244
5	4	ELLDQSDVKEPGVSR	1571752	8.231291
5	4	VVPDGYKLTGNVLIL	1576531	10.614132
5	4	REEHYIVLSSELRLS	1574851	9.531835
5	4	GIQYLAGLSTLPGNPAIASL	1021759	11.084620
5	4	KGLHHLQIILSGKMA	1572838	11.504482
5	4	RQCCHKAMENFTDDD	1575128	8.804812
5	4	TRRKLLLIFDALILL	1576158	10.051031
5	4	DIYISRRLLGTFTWT	1567780	8.787484
5	4	SGRLKFLDVCVALDM	1575427	9.859896
5	4	WVFSSVQPPKVPILL	1576645	9.377200
5	4	VYYLTRDPTTPLARAAWETA	1021875	8.881976
5	4	LGMNHVLQSIRRNYP	1573433	11.034328
5	4	TLMGRYTHYKSRNLN	1576095	8.463502
5	4	PEVIPMFSALSEG	208860	10.325905
5	4	KPLLIAEDVEGEY	208546	7.346631
5	4	TNHLSKCQFDHVNTL	1570720	10.104127
5	4	YKLIDNSLILLECFV	1557869	10.505114
5	4	NKFVSPKSVIGTFVA	1574178	8.347951
5	4	AGDLGRDELMELASD	1576901	9.668076
5	4	LPKPPKPVSKMRMATPLLMQALPM	205450	9.042506
5	4	FKIMLKALSHLSLGL	1571976	10.184716
5	4	DRTELLEMVCFHEFL	1571453	8.675564
5	4	RHNWVNHAVPLAMKLI	206262	8.772499
5	4	ADSEITETYKEGDAV	1570904	8.455909
5	4	FERQYKELQTQAEDDRR	1435378	10.523154
5	4	GVLQTFMRMAWGGSY	1567886	9.075669
5	4	LQGLRYFIMAYVNQA	1573829	11.551242
5	4	LKSDLLRAGITLVPV	1573603	9.069498
5	4	TSTLQEQIGWMTN	208887	6.675287
5	4	PSPIGYLGLLSQRTR	1568109	10.935386
5	4	TESHVKISRTIYRGVSP	1435311	7.586033
5	4	LFKEKEVKKEIKDPL	1573362	6.879256
5	4	TSFIRNCARKVFNDI	1576179	8.546636
5	4	RESLESLWAPFGVLR	1574874	8.450546
5	4	LSSKFNKFVSPKSVS	1573956	9.398327
5	4	NKFVSPKSVSGTFVA	1574196	7.615858
5	4	LYKGVYELQTLELNM	1568064	9.813337
5	4	MGNSKSKSNPSSSSE	1577666	9.332275
5	4	LKDLWDYMLNSTGGI	1573550	10.051031
5	4	KISVQYNLSHSYAVD	1570079	9.361839
5	4	DSNIMNSINNVMDEIDFFEK	208380	10.691800
5	4	GVFHELPSLCRVNNS	1569847	9.448847
5	4	CHFITKETPDRLTDQ	1571128	7.634139
5	4	YFIMAYVNQAHHIQL	1576732	10.188845
5	4	LITPAEKVVYKLLRF	1558025	8.436826
5	4	SPALFLSFLYTLELK	1575656	11.524356
5	4	PEKEVLVWKFDSRLAFHH	1020786	8.070409
5	4	RCYSLYIAENGELTE	1574816	10.401201
5	4	RQAEPSLYGRHNCRC	1577709	6.042205
5	4	GLLYTVKYPNLSDLD	1568911	11.906928
5	4	FFVFLALAGRSCTEE	1567823	9.332275
5	4	HNWVNHAVPLAMKLI	204759	8.126311
5	4	QGLRYFIMAYVNQAH	1574614	10.950380
5	4	TGSDGKTTWCSQTDY	1570666	6.737567
5	4	RLKGVTCRPLKHKVE	1575026	9.114124
5	4	SDANTEYERLLSMLN	1568619	10.894645
5	4	RVSDVSVLMKEYDVS	1570484	7.873161
5	4	EFENFMKAGAHPIMH	1571608	8.417335
5	4	YFLMAYANQIHHVDL	1576747	11.167555
5	4	VIGLLPQNMVLTTQG	1577537	9.905344
5	4	LRLFDYNKNAIKTLN	1568044	9.598271
5	4	SKTHLNFERSLKAFF	1570604	11.355204
5	4	NQFGSVPAVTISCMT	1577341	9.673210
5	4	KQCFRKLPVNRPIDW	3975	10.081273
5	4	LQIILSGKMAHLRKV	1573847	8.093178
5	4	LNKFVSPKSVIGRFV	1573789	10.938355
5	4	LDSSDTIWMDIEGPP	1577202	9.066437
5	4	LAAIIFLFGPPTALRS	204807	6.986841
5	4	FIMAYVNQAHHIDLM	1571940	11.073273
5	4	SRTIYRGVSPSTTRLES	1435303	9.537263
5	4	MFIRNCARKVFNDIK	1574024	9.861079
5	4	KYKIAGGIAGGLALL	206216	6.277630
5	4	FLVKCQLQNPGVADL	1572057	8.624556
5	4	EPQGSTYAASSATSVD	204723	8.129081
5	4	PIVQNIQGQMVHQ	208869	7.277024
5	4	KTLNDETKKQVNLMG	1568001	8.220374
5	4	LAGLSTLPGNPAIASL	1021766	8.350646
5	4	GLAYKFVVPGAATPY	204747	7.899881
5	4	FMRMAWGGSYIALDS	1567840	11.652647
5	4	QKEYMERQGKTPLGL	1568144	7.238505
5	4	SPAIFQSSMTKILEP	206854	9.398327
5	4	EYDFNKLLVSAVSQI	1558072	9.834455
5	5	SHHYIRVGNETGLEL	1568265	10.184716
5	5	AGYLVGRKPLAFFSW	1569515	7.849708
5	5	SLYNTVATLYCVHQRIDV	1021921	10.077835
5	5	MLIESNLAGSNDNFL	1574050	8.314842
5	5	LVSFLLLAGRSCGMY	1570256	8.968270
5	5	VSLIAIIKGIVNLYK	1570823	9.940884
5	5	FRNQWLLESDHLISE	1569754	9.449433
5	5	FIFFLLLAGRSCSDG	1569704	9.975830
5	5	NKEVDRLMSMKSIQK	1569193	9.226997
5	5	TKIMSSKRILERESV	1576073	8.353354
5	5	VEKSQLLNEFNNLYA	1576264	9.530486
5	5	NANPDCKTILKALGPAA	1022048	7.385061
5	5	VPFNVAQAYCIGKLK	1576440	9.173318
5	5	SPILRFLYANVGEEA	1575669	10.798682
5	5	CDMLRLIDYNKAALS	1557766	8.862250
5	5	LIEDYFEALSLQLSG	1573482	9.975830
5	5	SLYNTVATLYCVHQRIEV	1020754	9.392973
5	5	HTLMSIVSSLHLSIR	1557705	10.508678
5	5	VRVWDVKNAELLNNQ	1569431	8.311463
5	5	SGLFQFIFFLLLAGR	1570540	7.172166
5	5	DGDLKRLRDLNQAVN	1568738	9.078779
5	5	RRRVMIQSSGGKLRL	1575164	8.043138
5	5	LMSTRRVLEREQIPT	1573754	7.374746
5	5	GYKVLVLNPSVAATLGFGAY	1314977	7.861317
5	5	KLCLMKAQPTSWPLQ	1567967	9.737656
5	5	EEALNVALAVVTLLA	1569623	7.958894
5	5	NLTNLLSARKLDSSK	1574286	7.741551
5	5	LHRVVLLESIAQFGD	1573465	9.676659
5	5	RVNNSYSLIRLSHNS	1570469	9.825470
5	5	LKAEAQMSIQLINKA	1568023	9.033778
5	5	KGGFMYLKELYNNVN	1572804	9.749284
5	5	HLRKVILSEISFHLV	1558120	9.443014
5	5	SSMHLIVQNAYKQMI	1570639	9.318034
5	5	PPLYATGRLSQAQLMPSPPM	208660	8.851572
5	5	IGHLLRGRNHFIYIV	1572531	10.821393
5	5	SGLFQLIFFLTLAGR	1570555	9.028030
5	5	FLIMRNLTNLLSARK	1572024	10.467280
5	5	TASKLLEDRVGLNHI	1575965	9.492652
5	5	ELLEFHYYLSSKLNK	1571766	10.721870
5	5	KLFEFNRNAIKTLQN	1570094	9.387668
5	5	MNYYGKQENWYSLKK	206241	8.820657
5	5	LTSQFFLPALPVFTWL	204819	8.274735
5	5	QLQPSLQTGSEELRSLY	1022024	7.460868
5	5	AFKIGLHTEFQTVSF	1567704	9.277276
5	5	KTAVQMAVFIHNFKR	206798	8.564518
5	5	MRKLAILSVSSFLFV	204855	7.898214
5	5	LHLYSHPIILGFRKI	3960	8.925934
5	5	VSFGVWIRTPPAYRPPNAPI	1497074	8.986633
5	5	LMIMKSNQKNMFLKV	1577263	10.572831
5	5	RLLDILEAIKLIRKK	1575040	8.059348
5	5	AYAAQGYKVLVLNPSVAA	1313426	9.843579
5	5	LIKTLQSKLSRNFTK	1573505	9.226997
5	5	LECFVRSTPASFEKK	1568550	11.100099
5	5	FIVFLLLAGRSCSYK	1569721	8.686641
5	5	CMTVQGGETMNSVIQ	1568718	9.117445
5	5	FTNFKVAYSKSLKEL	1572157	11.675740
5	5	VSDPSKLNNQFGSMP	1569445	7.166165
5	5	LAQILMDNDLAATND	1573256	9.687127
5	5	SLYNTVATLYCVHAGIEV	1021976	10.135425
5	5	KSVPLEMLLINLTTI	1573082	11.778449
5	5	TYSQLMTLKDAKMLQ	1577518	7.557187
5	5	KVFNTRRNTLLFLDL	1568517	8.761507
5	5	AGFFLLTRILTIPQS	3838	8.898936
5	5	RQKIIYSGAVNLDDE	1575143	11.457559
5	5	SGILQLFVFLVLAGR	1570525	8.281099
5	5	FESTGNLIAPEYGFKISY	208417	8.973458
5	5	EEDIEIIPIQEEEY	208388	9.144716
5	5	KLKFNSVIVNPSLNG	1572905	11.745115
5	5	KLNNQFGSMPALTIA	1569038	10.857847
5	5	GLDFSEVSNVQRLMR	1568894	9.260033
5	5	PEIWHHLSTLIKQPD	1574437	10.355424
5	5	KKTFDHTLMSIVSSL	1557692	10.055964
5	5	VNPIEGEPYVQGQLD	1473122	7.188308
5	5	FSLSAAVKAGASLID	1577029	7.585789
5	5	GSRGYRLQRKIEAIF	1572369	8.719491
5	5	DLLIEALSAMMLDRL	1571391	8.646515
5	5	LGAWVLGEPKMTKAL	1573382	8.875327
5	5	KSKYKLATSVLAGLL	204795	9.891461
5	5	PFLLAQFTSAICSVV	1497126	8.921149
5	5	NISGYNYSLSAAVKA	1577320	9.420245
5	5	AAYAAQGYKVLVLNPSVAAT	1314960	7.975751
5	5	INISGYNLSLSAAVK	1577116	10.515871
5	5	GEVPSTEDLVNLLPAILSPG	1021795	10.857847
5	5	RNTLLFLDLIILNFV	1575094	8.175285
5	5	QEYHRLIHSLAKTNN	1574581	8.976070
5	5	AANWILRGTSFVYVP	4020	7.811156
5	5	GYKVLVLNPSV	1274475	9.231027
5	5	RDIFLSQHHPSSLLL	1574833	8.581625
5	5	FGSMPALTIACMTVQ	1568852	8.523208
5	5	LLNEFNNLYADKVSV	1573680	9.980167
5	5	NYSLSAAVKAGATLL	1577365	7.148524
5	5	AEWDRVHPVHAGP	208824	6.675287
5	5	DSTVIRNLKNAGLIV	1571491	11.058478
5	5	YARFQRQTTLKAAA	208742	10.310409
5	5	LCQVFADATPTGWGL	4005	7.990666
5	5	QKFVDTILSENGVVA	1574658	8.694682
5	5	GYKVLVLNPSVAAT	203812	9.247426
5	5	PLGLLLKNLTTSSYV	1574488	10.951140
5	5	CQFLKVEKSQLLNEF	1571202	10.023834
5	5	VPKKKKDKDIPQSSE	1577559	8.497202
5	5	SRCYSIYLSINGVLE	1575726	10.914305
5	5	VGLVVQIDHVRMSTK	1576294	9.934138
5	5	LRKDYIKRQGSTPLA	1557813	9.005588
5	5	PDTIDFLIMRNLTNL	1574419	8.490305
5	5	VNTLRFLVKNAGYLV	1570774	10.180617
5	5	FATCFLIPLTSQFFLP	204735	8.235716
5	5	LGALTGTYVYNHLTPLRDWA	1021741	11.098141
5	5	DQEYHRLIHSLSKTS	1571426	8.834881
5	5	IVQNAYKQMIKSRTL	1570026	8.606169
5	5	ISGYNFSLSAAVKAG	1569001	9.632536
5	5	MFISDTPGERNPYEN	1569164	10.083000
5	5	RNLKNAGLIVGQMIL	1575077	8.316539
5	5	VLRTKLMSTRRVLER	1576390	8.370800
5	5	EVKSFQWTQALRREL	1558453	9.260033
5	5	QMSIQLINKAVNALI	1568158	8.945477
5	5	LTTSQTLLFNILGGWVAAQL	1021777	8.503012
5	5	QSKLSRNFTKGVKKI	1574741	8.022199
5	5	CSNSHVNTLRFLVKN	1569548	8.812681
5	5	LSLCNKIKGLKVFNT	1573934	6.372905
5	5	SCLDGKLCLMKAQPT	1568232	10.584919
5	5	RDHICLLRPLLWDYI	1558311	8.241667
5	5	RFKYLLNVSYLCHLV	1574942	10.172503
5	5	LLKILVLSILSSPTK	1573662	10.003856
5	5	QFKRASPILRFLYAN	1574596	8.576308
5	5	EPRAPWIEQEGPEYW	208404	8.578961
5	5	IKLPIILAFATCFLIP	204771	7.829745
5	5	AAEWDRVHPVHAG	208815	7.170744
5	5	LQSLTNLLSSNLSWL	3930	9.891461
