# Supplementary material for: Prediction of the binding affinities of peptides to class II MHC using a regularized thermodynamic model
Source: BMC Bioinformatics. 2010 Jan 20;11:41. doi: 10.1186/1471-2105-11-41 (PMC2828437; doi:10.1186/1471-2105-11-41)
Supplement: Additional file 2 — This zip archive contains tab-separated files with the 5-fold cross-validation sets for 16 different MHC allotypes created for this study and also a separate text file describing the table format. [file 1471-2105-11-41-S2.ZIP › IEDB_DRB1_0701_peptide_data.tab]

5	1	MDCIIFESASKARLP	1558664	9.215074
5	1	DTISSYFVGKMYF	1402845	7.901763
5	1	RQAEPSLYGRHNCRC	1577706	8.450546
5	1	IQLVFSSMINPLVIT	1572702	12.082081
5	1	SPTEFTSISSNSGNL	1575702	10.470621
5	1	YFVGKMYFNLIDT	1402899	7.787943
5	1	YFVGKMYFNLIDTKCYKL	1402658	9.295042
5	1	DAFVTALTEALRV	1420904	9.986000
5	1	CTGMLKRRLGLMSLS	1571225	9.828823
5	1	DALESIMTTKSVSFR	200078	9.710472
5	1	LYKGVYELQTLELNM	1568057	9.134340
5	1	MSAGESKHGLTNTASHTR	1402635	5.567988
5	1	LLKIWKNYMKIMNHL	209586	8.643539
5	1	TSSDDQITLIKTPSL	1576196	11.778449
5	1	SSIIFGAFPSLHSGCC	204916	7.584813
5	1	KHTDACCRTHDMCPDVMS	1402631	5.805682
5	1	KYKIAGGIAGGLALL	206217	7.291038
5	1	KLFEFNRNAIKTLQN	1570090	10.086469
5	1	QVVLSSMINPLVMST	1574778	10.589004
5	1	TISSYFVGKMYFN	1402860	7.901763
5	1	ELLEFHYYLSSKLNK	1571762	11.089413
5	1	SVYLSDNGVMSEQGS	1575885	7.205673
5	1	VDLFVFSTSFYLISI	1568351	9.308729
5	1	ESEFQAALSRKVAKL	208981	10.454106
5	1	RRRVMIQSSGGKLRL	1575161	13.301104
5	1	LSLCNKIKGLKVFNT	1573931	11.068609
5	1	REEHYIVLSSELRLS	1574849	11.592898
5	1	NKSSGPNELGRFKHTDAC	1402653	8.173951
5	1	YFNLIDTKCYKLE	1403043	8.845257
5	1	NLIDTKCYKLEHP	1403057	7.048636
5	1	SVIDCNTCVTQTVDFSLDPT	1314946	6.632701
5	1	THDMCPDVMSAGESKHGL	1402633	5.544996
5	1	SACLSPQAYQQGVTVDSIGMLPRFIPENQRTVAVY	1581810	9.042506
5	1	LRTKLMTSRRVLEKE	1573886	10.091711
5	1	SSYFVGKMYFNLI	1402890	7.945207
5	1	AGLLGVVSTVLLGGV	206165	9.768180
5	1	DASFKESFAIHLDYT	1571269	11.514335
5	1	RNFQKVNPEGLIKEF	1557920	10.658564
5	1	SMVGLFSNNPHDLPL	1568304	7.271854
5	1	PQCRLTPLSRLPFGMAPGPGPQPG	1397467	9.361839
5	1	IKCFEKFLEPKVKFG	1572566	8.654021
5	1	QSKLSRNFTKGVKKI	1574733	9.398327
5	1	TIIKALGALDSPREI	1576033	9.318034
5	1	GLTNTASHTRLSCDCDDK	1402638	7.754436
5	1	SADTISSYFVGKM	1402840	5.651877
5	1	ECYVQRFHLIKNTFG	1571543	9.887731
5	1	GPNELGRFKHTDACCRTH	1402654	8.438916
5	1	LDSQLNRLKSLTDDLQR	1435330	6.822519
5	1	MFISDTPGERNPYEN	1569160	7.113666
5	1	KMYFNLIDTKAYK	1404504	9.799314
5	1	QKQVQMMIMIKFMGV	209811	7.345171
5	1	PSAEFRRTAPPSLYG	1577686	12.051488
5	1	NANPDCKTILKALGPAA	1022055	5.919166
5	1	SHIMSVLDMGQGILH	1568630	9.199544
5	1	TVDKSKPKVYQWFDLRKY	1402652	7.332033
5	1	FNLIDTKCYKLEH	1403048	7.992130
5	1	GTLWCGHGNKSSGPNELG	1402629	5.718674
5	1	EDPYWGNGDRHSDYQPLGTQDQSLY	1397483	6.761139
5	1	GHRGAINWQKGDTIK	1473128	6.761798
5	1	SIAQHLVSDRPIMRY	1575454	9.500282
5	1	TCEICALKPKIIYCN	1575975	9.871836
5	1	ACCRTHDMCPDVMSAGES	1402632	5.494614
5	1	NQFGSVPAVTISCMT	1577337	11.233859
5	1	NLIDTKCYKLEHPVTGCG	1402645	6.910058
5	1	TASHTRLSCDCDDKFYDC	1402639	5.494614
5	1	MYFNLIDTKCYKL	1403024	8.541625
5	1	KMYFNLIDTKCYKLEHPV	1402659	9.448847
5	1	VDAQGTLSKIFKLGGRDSRS	200242	8.024260
5	1	KLCLMKAQPTSWPLQ	1567962	10.438044
5	1	VRVWDVKNAELLNNQ	1569427	9.366915
5	1	LDGALKAKQSAESKLEG	1435320	6.288056
5	1	IIYPGTLWCGHGNKSSGP	1402614	5.508572
5	1	RLTQSHPILNMIDTK	1569312	11.999239
5	1	IDTKCYKLEHPVT	1403071	6.260903
5	1	VLRTKLMTSRRVLER	1568671	9.582598
5	1	GEGAVQWMNRLIAFASRGNHV	205864	8.983974
5	1	TISSYFVGKMYFNLIDTK	1402657	8.845257
5	1	NLYIKSIQSLISDTQ	1574301	10.853969
5	1	NSADTISSYFVGKMYFNL	1402644	5.567988
5	1	FNSLISIAQHLVSDR	1572072	10.530528
5	1	QLALHKMKSSDAREE	1574703	8.428540
5	1	PVTGCGERTEGRCLHYTV	1402648	6.105141
5	1	DKFYDCLKNSADTISSYF	1402642	7.664069
5	1	TRLSCDCDDKFYDCLKNS	1402640	5.567988
5	1	LRNVACQEAVKLKLI	1573865	10.413227
5	1	SRFFVMGEETPLLTK	1575740	10.076123
5	1	QKLLLEEGVPSHIMS	1574672	10.039679
5	1	NVKCKTPTQLAETID	1574361	8.785589
5	1	KTSLYNLRRGTALAIPQCRLTPLSRL	1397466	11.742176
5	1	KLIADSIDFNQVAQV	1569016	6.913152
5	1	VPILLNNPNLFWAVK	1576453	7.972908
5	1	GPGEGAVQWMNRLIAFASRG	205871	7.019568
5	1	FERQYKELQTQAEDDRR	1435379	6.276923
5	1	SQQPYLQLQPFPQPQLPYSQ	205840	7.262352
5	1	RFHLIKNTFGLLFYQ	1574923	12.092644
5	1	CPDVMSAGESKHGLTNTA	1402634	5.474280
5	1	KSAFQSSIASGFVGL	1572998	12.379798
5	1	CLHYTVDKSKPKVYQWFD	1402651	7.038946
5	1	SCLDGKLCLMKAQPT	1568225	9.764151
5	1	SSNLSWLSLDVSAAF	3946	7.148177
5	1	FESTGNLIAPEYGFKISY	208419	8.501846
5	1	AMFVEDIAMGYVVSS	1570958	9.836722
5	1	ISSYFVGKMYFNL	1402886	8.043138
5	1	ESKHGLTNTASHTRLSCD	1402656	8.360637
5	1	ENLPYLVAYQATVCARAQAP	1313488	8.873127
5	1	RTLILLMLTNPTKRN	1575190	8.446290
5	1	LLDILDTAGLEEYSAMRD	208604	7.572745
5	1	ELQHIILNASYITPY	1569653	11.817116
5	1	GVIYIMIISKKMMRK	209350	8.534189
5	1	PEIWHHLSTLIKQPD	1574429	10.921489
5	1	LDSSDTIWMDIEGPP	1577198	8.132795
5	1	SYFVGKMYFNLID	1402894	7.495422
5	1	SLELELIGSKRILDE	1575538	11.214478
5	1	RVSDVSVLMKEYDVS	1570477	10.168488
5	1	NSADTISSYFVGK	1402836	6.145587
5	1	VGKMYFNLIDTKC	1403005	7.217282
5	1	KMYFNLIDTKCYK	1403013	9.719704
5	1	GQHTLPRCWLIRNGS	1569826	8.218934
5	1	RDIFLSQHHPSSLLL	1574825	11.404151
5	1	YFLMAYANQIHHVDL	1576744	12.036771
5	1	CGERTEGRCLHYTVDKSK	1402649	6.473648
5	1	CDCDDKFYDCLKNSADTI	1402641	6.260903
5	1	MRKLAILSVSSFLFV	204856	8.507114
5	1	CFHEFLSSKLNKFVS	1571088	11.520327
5	1	CDMLRLIDYNKAALS	1557768	8.895505
5	1	TKCYKLEHPVTGCGERTE	1402646	5.591919
5	1	APQIPPNWHIPSIQDAATPYHPPATPNNMGL	1581822	7.573941
5	1	GKMYFNLIDTKCY	1403012	7.787943
5	1	KVTFLSQVHPSPLLT	1573182	12.621857
5	1	AVGLFIRLLGGESDA	1571022	6.761020
5	1	VWGIKQLQARVLAVERYLKD	208925	9.063391
5	1	EHYTVLFSDLANSHQ	1558353	9.130922
5	1	YEEFCDAVYENDKLK	1576680	6.599898
5	1	TKCYKLEHPVTGC	1403077	5.805682
5	1	YRKGLGNFVQTDRKS	1576850	9.057348
5	1	KLEHPVTGCGERTEGRCL	1402647	5.552560
5	1	NYELSKKAVIFTPIY	209740	7.099857
5	1	ADSEITETYKEGDAV	1570899	6.993651
5	1	DCLKNSADTISSYFVGKM	1402643	5.567988
5	1	SDGSWSTVSSEANAEDVVCC	1021811	7.223832
5	1	PSHIMSVLDMGQGIL	1568587	9.382411
5	1	HFNMLKNKMQSSFFM	209378	7.412580
5	1	RAMFVEDIAMGYVVS	1574795	11.334372
5	1	YQRSEEEKFPYIMGD	1576814	7.336805
5	1	KLNNQFGSMPALTIA	1569034	12.474969
5	1	SQDLELSWNLNGLQAY	208689	6.896939
5	1	AGLLGNVSTVLLGGV	204712	9.768180
5	1	TPLTLVDICFWSTLF	1570730	6.825449
5	1	EFESLFKCLSHISLS	1571620	10.686935
5	1	LIDTKCYKLEHPV	1403065	5.651877
5	1	YRWMCLRRFIIFLFI	1356107	7.636797
5	1	KILEPGPGPGFRKYT	208130	6.375069
5	1	PICPGYRWMCLRRFI	1356105	7.316399
5	1	LLKILVLSILSSPTK	1573659	10.597261
5	1	KISVQYNLSHSYAVD	1570074	11.990220
5	1	LIKTLQSKLSRNFTK	1573500	8.847354
5	1	FGSMPALTIACMTVQ	1568849	10.672578
5	1	LTQYFVQENYLEYRQVPG	209009	6.786885
5	1	LMAFTAAVTS	1274487	8.935624
5	1	PRCWLIRNGSYLNTS	1570354	8.645025
5	1	YREEIYRKGLGNFVQ	1576830	8.877535
5	1	GFVGLCRTLGSKCVR	1572242	8.928342
5	1	DRVLDILEAVKLIRK	1571462	10.143038
5	1	TEGRCLHYTVDKSKPKVY	1402650	6.642295
5	1	ADTISSYFVGKMY	1402843	6.511482
5	1	FATCFLIPLTSQFFLP	204736	9.448847
5	1	LGRFKHTDACCRTHDMCP	1402655	9.173318
5	2	NKEVDRLMSMKSIQK	1569188	9.420245
5	2	NKFVSPKSVIGTFVA	1574172	11.070470
5	2	LLWDYMCISLSTAIE	1573712	10.953425
5	2	FLIMRNLTNLLSARK	1572020	9.692433
5	2	VLFLQMMNVNLQKQL	209986	6.848532
5	2	SGDVIVKAIGALEDI	1575372	11.253903
5	2	EFRNDWILESDHLIS	1569634	9.534543
5	2	ALWRVSAEEY	1274510	6.883369
5	2	DCIMTSYQYLIIQNT	1567757	7.963528
5	2	SGLFQFFVFLALAGR	1568243	6.308677
5	2	WLLIEVLKGMKTTSE	1576605	8.206832
5	2	SKFMQEINIEEQEYQ	1575492	7.430108
5	2	LQQYPLGQGSFRPSQQNPQA	205789	7.262352
5	2	YKLIDNSLILLECFV	1557871	11.046726
5	2	NHLINTPKIMPHHII	209701	8.374540
5	2	SIVSPFIPLLPIFFC	1356119	9.579659
5	2	TFALWRVSAEEY	1274499	8.143448
5	2	NIRYLVMAIVSDFSS	1574154	10.207791
5	2	PSPIGYLGLLSQRTR	1568104	9.137779
5	2	DMLKLFEFNKKAIET	1569586	7.443368
5	2	RNEWILESDHLIAEM	1570429	7.767610
5	2	LWWSTMYLTHHYFVDL	204844	7.067096
5	2	AGDLLAIETDKATI	1410476	7.155517
5	2	LLESLSSLGAHLDSD	1573640	8.888701
5	2	EYDFNKLLVSAVSQI	1558074	10.635927
5	2	NKFVSPKSVSGTFVA	1574191	10.672578
5	2	LLDNRSNHYEEVIAS	1573619	8.118077
5	2	KLNNQFGSVPALTIA	1569048	13.103855
5	2	KPLLIIAEDVEGE	1493496	6.679035
5	2	SLLNNQFGTMPSLTM	1558510	9.448847
5	2	RFFVWGDEVPLLTKF	1574904	8.327689
5	2	ILKGVINIWGSGLLQ	1569947	10.341821
5	2	KSVPLEMLLINLTTI	1573074	9.668076
5	2	PDTIDFLIMRNLTNL	1574411	10.843119
5	2	KQCFRKLPVNRPIDW	3976	9.729084
5	2	NSFYYMKGGVNTFLI	1570328	10.711674
5	2	DKYNKQLMVSSCVTS	1571369	10.000842
5	2	NLTNLLSARKLDSSK	1574283	8.870935
5	2	ILSHVKFNFGDFYSE	1572632	7.525491
5	2	TEDDFKNIAAAGLNHV	1473054	9.843579
5	2	SWLNLAAHHPLRMVL	1575921	11.441546
5	2	IFSKASDSLQLVFGIE	208991	9.832195
5	2	PVGEIYKRWIILGLNKIV	1022034	8.175953
5	2	AFKIGLHTEFQTVSF	1567701	8.556787
5	2	KHDDAIVRLRNAGIV	1572849	10.088211
5	2	HFLLRGPFEASWAIK	1569891	9.743441
5	2	QKQLLTNHLINTPKI	209803	7.228860
5	2	SDFYALISERFINYA	1575312	11.597461
5	2	WIILGLNKIVRMYSPVSI	1021986	8.849459
5	2	SGGNHMLLDGVSVVA	1575402	9.162428
5	2	LIEDYFEALSLQLSG	1573476	11.176421
5	2	FGTMPSLTLACLTKQ	1568863	9.554557
5	2	MLIESNLAGSNDNFL	1574044	9.847037
5	2	YARFQRQTTLKAAA	208744	6.932865
5	2	IKQTLIAIHTLAIRYANRTDV	1473200	10.454106
5	2	KNHVLFLQMMNVNLQ	209475	8.262212
5	2	IGHLLRGRNHFIYIV	1572528	12.527374
5	2	LITPAEKVVYKLLRF	1558027	8.564518
5	2	LIAIHTLAIRYANRT	1473172	10.742809
5	2	SDANTEYERLLSMLN	1568611	8.776210
5	2	VGNWQYFFPVIFSKASDSLQLVFGIELMEVD	209023	9.692433
5	2	FTNFKVAYSKSLKEL	1572154	11.642669
5	2	QEALNIALVAVSLIA	1568122	10.890517
5	2	KFDSALARKHIARELH	1022105	7.631492
5	2	KWVQMCSRTLKNSHQ	1573201	9.916953
5	2	LSSKFNKFVSPKSVS	1573953	11.300296
5	2	IPPYCTIAPFGIFGTN	205768	9.222996
5	2	LLKYRAREPVTKAEMLGSVVGNWQ	209003	8.119897
5	2	EEREVLMWKFDSALARKH	1022103	7.963528
5	2	WIILGLNKIVRMYSPTSI	1020765	9.403730
5	2	CFKYLLIQGHYDQKL	1568403	8.724581
5	2	LIRKKLMTSPKWVQM	1573520	9.581127
5	2	FKKLKNHVLFLQMMN	209269	10.742809
5	2	ELGEWVFSAIKSPQA	1571728	9.702285
5	2	VPFNVAQAYCIGKLK	1576436	10.074416
5	2	ITQFILEHRAKGSCKYALPLRIPPSACLSPQ	1581581	10.363739
5	2	RLCFSKSKNTLMYEI	1574967	11.652647
5	2	KFDSQLARRHMARELH	1022019	8.222542
5	2	VSIISILKGVINIWG	1570786	9.836722
5	2	EKVYLAWVPAHKGIG	206729	10.454106
5	2	QFEEIRNLALQTLPAMCNVY	205809	8.403376
5	2	LHRVVLLESIAQFGD	1573462	8.897790
5	2	LLNNQFGTMPSLTLA	1569097	12.087339
5	2	RVLDILVARRLLLKK	1575206	10.975198
5	2	PRYISLIPVNVVAD	7297	10.261529
5	2	PKYVKQNTLKLAT	200163	8.986633
5	2	KRWIILGLNKIVRMY	206785	8.667779
5	2	RHIVGKPCPKPHRLN	1568192	9.130922
5	2	QIYFESYVRPFVATT	1574636	10.618426
5	2	SPALFLSFLYTLELK	1575651	11.170864
5	2	ALWNLHGQALFLGIVL	1397470	9.332275
5	2	DCCMEILGAVLEAVD	1571288	7.865239
5	2	NKIVRMYSPISI	1022128	8.868752
5	2	RLMSMKSVQNNTVLK	1577444	10.934647
5	2	PAEILRKSRRFAQALPVW	1021804	9.900257
5	2	KGSPEFDWILGWTIK	1570058	10.686935
5	2	MGQFISFMQEIPTFL	1568072	10.537996
5	2	GPSLYSIVSPFIPLL	1356117	10.154647
5	2	KQTLIAIHTLAIRYA	1473081	10.873621
5	2	NKIVRMYSPTSIL	208852	8.860744
5	2	LKSDLLRAGITLVPV	1573597	9.858716
5	2	LKAEAQMSIQLINKA	1568020	9.199544
5	2	AERTVTVRRVGPGGRAV	1435387	6.890712
5	2	IDQHVKLACSLPHGRL	1473072	9.497727
5	2	QFGTMPSLTMACMAK	1558523	7.023767
5	2	IIPDGYKLIDNSLIL	1557858	11.202683
5	2	IPVFLQEALNIALVA	1569985	10.847562
5	2	QTLIAIHTLAIRYAN	1473204	11.742176
5	2	SSTVKLRQNEFGPAR	1575834	6.627819
5	2	QKEYMERQGKTPLGL	1568139	8.032575
5	2	KNLYDHALMSIISTF	1567979	10.519501
5	2	GEIYKRWIILGLNKI	206757	9.066437
5	2	HEAINIALIAVSLIA	1569859	10.922212
5	2	EFENFMKAGAHPIMH	1571604	11.269399
5	2	KIPTHRHIVGKPCPK	1567947	7.109316
5	2	QMSIQLINKAVNALI	1568153	12.066585
5	2	RSVQRNTVFKAGDLG	1569332	8.365234
5	2	SFSCIAIGIITLYLG	1021142	9.584073
5	2	YFFPVIFSKASDSLQL	209032	9.701383
5	2	EHREVLQWKFDSQLARRH	1068605	6.652147
5	2	YLGLLSQRTRDIYIS	1568377	10.972037
5	2	LGIISHLLKTRDNSV	1573408	10.315529
5	2	EPQGSTYAASSATSVD	204724	9.472778
5	2	KVYLAWVPAHKGIGG	206813	9.107537
5	2	NPKFENIAEGLRALLARSHVERTTDE	1397465	9.091386
5	2	QGSVQPQQLPQFEEIRNLAL	205814	9.188160
5	2	LNKFVSPKSVIGRFV	1573786	11.417474
5	2	VSLIAALKGMINLWK	1570802	9.078779
5	2	FVNQHLCGSHLVEAL	208451	6.892580
5	2	RVNNSYSLIRLSHNS	1570462	10.199295
5	2	NVNLQKQLLTNHLIN	209732	8.444174
5	2	WIILGLNKIVRM	1020815	6.568921
5	2	PSSGCYIHFFREPTD	1569259	6.543612
5	2	VMRYTIDKEFEKICR	1576407	9.409183
5	2	ILGLNKIVRMY	1020816	7.095396
5	2	SWIRSCPDLKDCLID	1575900	7.383329
5	2	NKIVRMYSPTSI	1020834	8.526846
5	2	SDDQISIMKLPLSTK	1575296	9.980167
5	2	IPTFLQEALNIALVA	1567919	11.820456
5	2	PSLIKTLQSRMSKNF	1574536	10.549379
5	2	FEFNKKAIETLNDNT	1569683	7.184354
5	2	TAVAKCNEKHDEEFC	1568324	9.868229
5	2	EEDLNKLRDLNKEVD	1568791	6.028329
5	2	QGSVITVQGADDIKK	1577395	7.713556
5	2	LGMNHVLQSIRRNYP	1573427	9.827703
5	2	RLKGVTCRPLKHKVE	1575018	8.256049
5	2	LMIMKSNQKNMFLKV	1577258	12.136908
5	2	EFSNFKVAFSRSLND	1571641	12.125525
5	2	ENITSGFLGPLLVLQ	1356078	6.749176
5	2	EEALNVALAVVTLLA	1569620	8.542874
5	2	FFVFLALAGRSCTEE	1567818	9.356807
5	2	IAYQEDEFFECFKYL	1572488	6.749176
5	2	PKISFEPIPIHYCAPAGFAI	208913	8.655534
5	2	SDFYGLISERFINYC	1575327	11.109985
5	2	AGDLGRDELMELASD	1576898	5.887321
5	2	TGSDGKTTWCSQTDY	1570659	6.903157
5	2	ASLFLHLVGIPTHRH	1567719	7.324164
5	2	DEFFECFKYLLIQGH	1571315	9.533865
5	2	GPDNPGEPLVLKEGI	1572315	6.507587
5	2	EKPGNRNPYENLLYK	1568825	6.434670
5	2	AIGIITLYLGAVVQA	1021150	6.030046
5	2	KLNKFVSPKSVVGNF	1572922	11.289363
5	2	MYVGGVEHRLEAACNWTRGE	1021732	7.254943
5	2	LNKIVRMYSPTSI	208843	8.089706
5	2	LMTSPKWVQMCSRTL	1573767	11.462995
5	2	WEFVNTPPLVKLWYQ	206869	10.560988
5	2	WIILGLNKIVRMYSPISI	1022129	9.097793
5	3	KMMNMEAANLAEVRS	1021204	7.897590
5	3	RHNWVNHAVPLAMKLI	206263	10.310409
5	3	KSKFNILSSPLFNNF	209488	9.701383
5	3	LKALTTKHPSLNIIT	1577221	11.417474
5	3	EEVMNIVLIALSILA	1567794	10.964988
5	3	INSMKTSFSSRLLIN	1568458	11.404151
5	3	KGGFMYLKELYNNVN	1572800	8.663157
5	3	LDMIITAVNSLISDN	1570168	7.997036
5	3	SRCYSIYLSINGVLE	1575723	11.109985
5	3	QKFVDTILSENGVVA	1574655	9.002843
5	3	NKSAFQSSVASGFIG	1568571	12.511917
5	3	LQFNQMMNPSHVKFL	1573812	11.166456
5	3	QKKYIYNLIMNTQNK	209795	6.645135
5	3	QEYHRLIHSLAKTNN	1574578	9.828823
5	3	NNVVQALTSLGLLYT	1569207	11.613713
5	3	WKSDMSKLLNLKSDL	1576584	9.489502
5	3	GIIQPEQPAQL	1493489	6.672467
5	3	PIYNVLPTTSLVLGKNQTLAT	1369599	13.498352
5	3	IYNVLPTTSLVL	1369607	13.629165
5	3	LKGSETTVTERIFRE	1573575	8.741875
5	3	AYTSSDDQISLFDQS	1571045	9.514533
5	3	CFKYILIQAGFDQRL	1571105	10.512264
5	3	SSDDQVSLIKIPCLS	1575776	9.158843
5	3	FNNFTVSFWLRVPKVSASHLEQY	200122	9.778375
5	3	LPINALSNSLLRHHNLVYST	1021840	9.910475
5	3	HNWVNHAVPLAMKLI	204760	9.692433
5	3	QPPSLPITVYYAVLERACRSVLLNAPSEAPQIVR	1581637	9.127524
5	3	AANWILRGTSFVYVP	4021	9.930127
5	3	DTEVHNVWATQACVPTDPNP	208901	7.309345
5	3	DSKHQLDMIITAVNS	1569604	6.948304
5	3	GTVANGVLQTFMRMA	1567864	8.636165
5	3	KSYVKSKLKLLKGSE	1573091	10.627111
5	3	SVCNKVKGLKVFNTR	1575865	10.846926
5	3	YFESFVREFVATART	1576712	9.636559
5	3	LAGLSTLPGNPAIASL	1021768	6.303172
5	3	DIYISRRLLGTFTWT	1567775	7.371348
5	3	GVWVLAEPTKGKNER	1572406	8.478988
5	3	VSTVVTATGLALSLLL	1397484	7.777011
5	3	LTEWTSSNVMEERY	208620	9.372035
5	3	IGGWLLLEPWISPSV	1473045	7.756066
5	3	VVPDGYKLTGNVLIL	1576527	11.778449
5	3	RFYKTLRAEQASQ	1022082	7.982440
5	3	LLSYVIGLLPQGSVI	1577241	9.731927
5	3	DYEYKVSKLVSRLVI	1558092	9.861079
5	3	EHLSSLRNLCELLGV	1571665	8.250710
5	3	YVDRFFKTLRAEQATQEV	1021935	8.348848
5	3	EVIPMFSALSEGA	208834	6.515805
5	3	VLDILTANKLIRQKL	1576341	10.287907
5	3	KLKFNSVIVNPSLNG	1572897	11.319932
5	3	LTEWGSGNRTYGPVFMCL	1397485	8.064300
5	3	VAFRAGLVMEAGSKVT	7305	8.636165
5	3	LVPFVQWFVGLSPTV	3869	7.510156
5	3	FIMAYVNQAHHIDLM	1571934	10.706642
5	3	LCNFKKNIIALLIIP	209527	8.603390
5	3	SLINSMKTSFSSRLL	1568642	11.642669
5	3	SKLKLLKGSETTVTE	1575510	8.688240
5	3	NSVVQALTSLGLLYT	1569241	11.378378
5	3	AENNLQITEHKRLQLAN	1435363	10.154647
5	3	GIRHLFGNYITNDSY	1569803	11.389515
5	3	QYIKANSKFIGITE	200201	10.261529
5	3	WLSLLVPFVQWFVGL	1356113	7.636797
5	3	QGLRYFIMAYVNQAH	1574611	10.701653
5	3	YCYLATVSDLSTKAA	1021228	10.009931
5	3	GLLSYVIGLLPQNMV	1577049	10.473980
5	3	PATYGIIVPVLTSLF	209756	9.255800
5	3	LLTKFVAAALHNIKC	1573699	11.494792
5	3	RRIFGVFKNPCTSHG	1570445	9.251598
5	3	EAANLAEVRSYCYLA	1021219	10.287907
5	3	KSAFQSSVASGFIGF	1568484	12.777505
5	3	IIFIFRRDLLCPLGAL	1397469	9.120785
5	3	YVDRFFKTLRAEQASQDV	1022152	8.169967
5	3	LMFLQNLKLGDDQYV	1558184	9.045444
5	3	VLKWHLHKAVEVPIS	1576363	11.652647
5	3	YKTLRAEQA	1020862	6.091620
5	3	RLKGKSCDDWLGGSV	1575003	8.778074
5	3	IISTFHLSIPNFNQY	1567903	11.376805
5	3	LCHLITKETPDRLTD	1568526	7.588237
5	3	EGVVLLLVGALVL	7328	9.657939
5	3	YNFATCGLIGLVTFL	1570871	8.599247
5	3	NSVIQALTSLGLLYT	1569226	11.754020
5	3	LFKEKEVKKEIKDPL	1573356	8.195665
5	3	SIINHKFCNLSDAHK	1568273	9.650450
5	3	QVCYNFKVQFLFSSM	1574756	8.456988
5	3	VSLIAVIKGIINLYK	1570833	9.398327
5	3	KRFFLPVFSDEVLAG	1572973	11.490961
5	3	RQANFLGKIWPSHKGR	1020781	6.942569
5	3	PTIDVKMMNMEAANL	1021203	8.233499
5	3	SMEYKKDFLITARKP	209896	8.247680
5	3	FLVKCQLQNPGVADL	1572051	8.200525
5	3	EIDSADKSGCIHNHD	1568425	6.900116
5	3	LMDVVYSIALHPIDE	1573730	10.982371
5	3	FYKTLRAEQASQE	1020841	7.725834
5	3	TIAWFRMGGNCAIPITVMEYTECSYNKS	1582457	10.031703
5	3	APQIVRGASEDVRKQPYNLTIAWFRMGG	1581579	11.335835
5	3	EVWREEAYHAADIKD	200116	6.212023
5	3	TDATSILGIGTVLDQAETAG	1021750	7.547955
5	3	GVLQTFMRMAWGGSY	1567879	8.613173
5	3	RQANFLGKIWPSSKGR	1021938	5.883292
5	3	GIQYLAGLSTLPGNPAIASL	1021757	7.642689
5	3	LSILAILKGLYNFAT	1570230	8.577633
5	3	EVFCQTIKLDSEEYH	1571847	7.945207
5	3	EDNLGFLMHAPAFETAGTYLRLVKINDWTEITQF	1581799	8.774352
5	3	VIGLLPQNMVLTTQG	1577533	8.140295
5	3	MFIRNCARKVFNDIK	1574018	11.474022
5	3	NSELIRRAKAAESLASD	1435347	8.670881
5	3	VTPCAAEEQKLPINALSNSL	1021829	8.505352
5	3	EKDSPFKLSSSEPHC	1576955	9.996350
5	3	VKNVIGPFMKAVCVE	204952	8.601315
5	3	VLSYVIGLLPQDMVI	1569409	9.743441
5	3	VNPIEGEPYVQGQLD	1473120	8.254519
5	3	QRILRKSKRNDGDLD	1577415	6.923320
5	3	VPFVQWFVGLSPTVW	1356115	9.173318
5	3	RLIHSLSNVKNQSLG	1574987	11.241296
5	3	TYSQLMTLKDAKMLQ	1577515	10.124187
5	3	FYKTLRAEQASQ	1020844	7.295190
5	3	YVDRFYKTLRAEQASQEV	1020768	8.958030
5	3	LDGVNLVASQPIFTG	1573297	10.811124
5	3	LNKFISPKSVAGRFA	1558228	10.682110
5	3	GWPYIGSRSQILGRS	1568949	11.141736
5	3	ETVEKIVDQYREPVK	1571832	6.894831
5	3	RFFLPIFSEFVLLAT	1574891	11.645147
5	3	TPAETTVRLRAYMNTPGLPV	1313473	10.392341
5	3	YVDRFFKTLRAEQATQDV	1022007	8.317389
5	3	DQEYHRLIHSLSKTS	1571421	9.751244
5	3	TSFIRNCARKVFNDI	1576176	11.914744
5	3	CHFITKETPDRLTDQ	1571122	7.056504
5	3	LRLFDYNKNAIKTLN	1568041	9.466703
5	3	FMRMAWGGSYIALDS	1567837	10.759019
5	3	SMSYSWTGALVTPCAAEEQK	1021822	9.805745
5	3	LQGLRYFIMAYVNQA	1573823	11.602058
5	3	SVRFSWLSLLVPFVQ	1356111	9.448847
5	3	SGFIGFCKSMGSKCV	1575391	10.883700
5	3	GWPYIGSRSQIIGRS	1568934	12.346001
5	3	RHYLHTLWKAGILYK	3901	9.738616
5	3	TLMGRYTHYKSRNLN	1576092	11.542838
5	3	YGIIVPVLTSLFNKV	210029	9.748306
5	3	GEVPSTEDLVNLLPAILSPG	1021793	7.064480
5	3	QEIDPLSYNYIPVNSN	204892	7.573462
5	3	SHHYIRVGNETGLEL	1568258	10.069326
5	3	SIKAVYNFATCGIFA	1570566	10.887780
5	3	FKVQFLFSSMIDPLI	1571994	11.477744
5	3	SFFEEVPNIIHEAIN	1570500	9.695996
5	3	KKNIIALLIIPPKIH	209467	8.511244
5	3	SSKLNKFISPKSVIG	1575799	11.557626
5	3	KILEPFRKYTAFTIP	208117	9.141237
5	3	RFYKTLRAEQAS	1020855	8.160777
5	3	VLSYVIGLLPPDMVV	1569394	10.530528
5	3	YFIMAYVNQAHHIQL	1576729	10.988822
5	3	QKQITKIQNFRVYYR	206841	10.261529
5	3	AEVRSYCYLATVSDL	1021224	9.747330
5	3	ILKGLYNFATCGLIG	1569932	11.173080
5	3	DQYKDLCHMHTGVVV	1568756	10.912166
5	3	NLRLKGVTCRLFRQQ	1574266	9.028030
5	3	VGQMLMLVNDRLLDI	1576310	11.763062
5	3	ALLIIPPKIHISIEL	209174	10.929495
5	3	ADLVPTATLLDTY	7320	8.398471
5	3	GFIGFCKSMGSKCVR	1572207	10.515871
5	3	QGVYMGNLSQSQLAK	1569281	7.062476
5	3	QKRTLSLLQYARYPI	1574684	9.619059
5	3	KTYKNVYIDTYHN	1473146	6.915483
5	3	NCEALSLVSHIVKWK	1574095	8.812681
5	3	GLAYKFVVPGAATPY	204748	9.148216
5	3	FRKYTAFTIPSINNE	206743	10.154647
5	3	RICCEPKKTTNAEFT	1570413	9.069498
5	3	YEALIKLLPFSKRIR	210021	7.351688
5	3	TILQRLGVLFGSRIA	1570692	9.184414
5	3	RPGVSKKFLSLLTSS	1575103	9.461888
5	4	HKGIVIKSKKKGSTP	1577076	6.632605
5	4	ASRELERFALNPGLL	1021959	8.283503
5	4	LQIILSGKMAHLRKV	1573844	10.858496
5	4	LNHVRIPIGYWAVNP	1473063	7.598880
5	4	WELGLSPQQICTNFK	1576564	8.012004
5	4	VNTLRFLVKNAGYLV	1570769	11.334372
5	4	LDSWWTSLNFLGGSP	1356101	9.211153
5	4	PARLIVFPDLGVR	1021858	7.115854
5	4	KPVSQMRMATPLLMRPM	201640	10.285459
5	4	GKNERELATLHHLNP	1572285	7.499624
5	4	MGNSKSKSNPSSSSE	1577663	6.411150
5	4	QLQPSLQTGSEELRSLY	1022031	7.476875
5	4	AQLGLRKKTKQSITE	1570981	7.689747
5	4	LPKPPKPVSKMRMATPLLMGALPM	201657	9.986000
5	4	TMTRPILRLLVLAVL	1576119	11.359766
5	4	FIFFLLLAGRSCSDG	1569701	6.894080
5	4	FNQMIFVSSIFISFY	209317	8.191532
5	4	VVFPASFFIKLPIILA	204964	6.772192
5	4	NKNFFWAVKPKAVRQ	1574203	11.436304
5	4	MGQLISFFGEIPSII	1570270	9.243283
5	4	YLPKPPKPVSKLRLATPLLLQALPL	201686	10.363739
5	4	SYTIVSSLGVDDVGT	1575938	10.759019
5	4	LERFAVNPGLL	1020800	7.897590
5	4	YVVSSFDNIKVFLEG	1576878	6.996326
5	4	WAVKPKAVRQIEDQL	1576549	8.298963
5	4	NKSLGACPIRTQPRWNYYDSFSAVSEDNLGF	1581580	10.422411
5	4	FQKTILKATTALKDV	1572092	10.686935
5	4	LSKDGCTSAKGPDYK	1573909	7.857422
5	4	KSLFFLDEPLKSVPL	1573045	11.100099
5	4	FDHDILPDKFYEEFC	1571887	6.238401
5	4	RQKIIYSGAVNLDDE	1575135	11.899214
5	4	ENEYATGAVRPFQAA	209218	7.159045
5	4	KTLILLETFVRVNPD	1573111	9.512569
5	4	INLIGRGGDEALTGF	1572672	8.081683
5	4	EEIITLNSYGSFQEF	1571577	8.726288
5	4	RLLDILEAIKLIRKK	1575037	10.696706
5	4	LFLLYILFLVKMNAL	209552	7.171201
5	4	THRHIIGEGCPKPHR	1570676	7.561858
5	4	ASRELERFAVNPGLL	1020736	9.361839
5	4	NISGYNYSLSAAVKA	1577316	11.862099
5	4	CSNSHVNTLRFLVKN	1569545	8.716122
5	4	NNQNFFWAVKPKVVR	1574316	10.618426
5	4	FIRINNLKVKMAQED	1571951	10.956487
5	4	RCYSLYIAENGELTE	1574808	8.669328
5	4	HSNWRAMASDFNLPP	206771	8.539136
5	4	YFQCFKSILLIMNAN	1576759	9.825470
5	4	LTSQFFLPALPVFTWL	204820	9.904068
5	4	GVFHELPSLCRVNNS	1569842	11.125133
5	4	SFFELDRWEKIRLRPGGK	1068611	5.952841
5	4	VSFGVWIRTPPAYRPPNAPI	1497078	9.594501
5	4	FRILSSISLALVNSM	1572109	10.597261
5	4	KTAVQMAVFIHNFKR	206799	7.759013
5	4	NHVIQSVRRLYPKIF	1574137	10.009931
5	4	QYDVIIQHPADMSWC	1570393	7.893447
5	4	FIVFLLLAGRSCSYK	1569716	9.166036
5	4	ERFALNPSLLETTEGCQQI	1021911	7.386798
5	4	LASFTPVIQDQDLEM	1573266	9.048398
5	4	TILIKKYNLNRAMML	1576046	12.008399
5	4	LMSTRRVLEREQIPT	1573748	8.395547
5	4	LVSFLLLAGRSCGMY	1570251	9.199544
5	4	GTSFVYVPSALNPAD	1497050	9.485120
5	4	VGLVVQIDHVRMSTK	1576290	8.314842
5	4	SRVLNYDFNKLTALA	1575762	9.188160
5	4	FAEVLKDAIKDLVMTKPAPTCNIR	1397468	9.788751
5	4	TGLWPFIRINNLKVK	1576011	12.586163
5	4	KPARLIVFPDLGVRVC	1021847	8.691452
5	4	KPVSKMRMATPLLMQALP	208561	10.154647
5	4	DTPYLDITYHFVMQRLPL	200097	9.572377
5	4	YEYKVQQAMSNLVLG	1576696	12.684207
5	4	VLRTKLMSTRRVLER	1576387	9.110821
5	4	ILFLVKMNALRRLPV	209420	9.788751
5	4	YDFNKLTALAVSQLT	1576666	10.923661
5	4	SLPLFTGQASFDLAA	1575585	11.489054
5	4	SPILRFLYANVGEEA	1575665	8.808733
5	4	ASRELERFALNPSLL	1021890	8.106089
5	4	INISGYNLSLSAAVK	1577113	10.907207
5	4	FSLSAAVKAGASLID	1577026	11.914744
5	4	SSMHLIVQNAYKQMI	1570632	9.341965
5	4	GFTRRFKFLLNISYL	1572228	11.566247
5	4	RPFFHPVGEADYFEYHQEGGPDGEPD	1397474	8.027883
5	4	DLPVLDQLTDPPGVRRVYHIQAGLPDPFQPPS	1581631	8.976070
5	4	NMLTHSINSLISDNL	1570312	10.564909
5	4	VTDLFAAQPGLTSAV	1569458	8.877535
5	4	SLYNTVATLYCVHAGIEV	1021983	9.255800
5	4	SPLLTEGFKLLSSLV	1575682	9.832195
5	4	TQLVLSSMVNPLVLS	1576139	11.583879
5	4	PFLLAQFTSAICSVV	1497130	8.752502
5	4	FWYVNHTGFNVHSLP	1569782	9.653766
5	4	LPKPPKPVSKMRMATPLLMQALPM	205451	9.986000
5	4	SVGLGKVLIDILAGYGAGVA	1021786	6.014774
5	4	QFKRASPILRFLYAN	1574593	10.716750
5	4	RVNQLIRYSGYRETP	1575222	9.551756
5	4	YKAAVDLSHFLKEKGGL	1022079	6.726184
5	4	RESLESLWAPFGVLR	1574871	8.211075
5	4	TSLNFLGGSPVCLGQ	1356103	7.861317
5	4	CTNFKTQLVLSSMVN	1571240	10.508678
5	4	LGAWVLGEPKMTKAL	1573379	9.088209
5	4	ANKIVYTVKVEPHTG	1021187	7.774310
5	4	AGYLVGRKPLAFFSW	1569512	9.207257
5	4	KTLILLETFVRVNPE	1568499	9.668928
5	4	RWLLIEILKASKSML	1575243	11.368998
5	4	FSLECIMDVGEIQNK	1572130	7.927441
5	4	LQLVGIQRAGLAPTG	1577276	8.462411
5	4	HLRKVILSEISFHLV	1558122	10.831225
5	4	PIVQNIQGQMVHQ	208870	6.493396
5	4	KVGEVCSFYADPKRY	1573149	8.565816
5	4	KGLHHLQIILSGKMA	1572830	10.849477
5	4	SCFEIKCTKPESCSGEAVTV	200235	6.618364
5	4	ITDAVGNDMPGGYCL	1570005	7.451081
5	4	DIEKKIAKMEKASSVFNVVNS	200085	9.081905
5	4	QKILIKIPVTKNIIT	209787	8.466786
5	4	QEQIGWMTNNPPI	208879	7.383035
5	4	ERFAVNPGLLETSEGCR	1020749	7.437648
5	4	SAFLESQSMNKIGDD	209866	8.478988
5	4	LTRILTIPQSLDSWW	1356097	9.448847
5	4	SRTIYRGVSPSTTRLES	1435304	9.821029
5	4	CMTVQGGETMNSVIQ	1568715	8.571039
5	4	SSVFNVVNSSIGLIM	204928	10.098774
5	4	LWTQSLRRELSGYCS	1569141	8.124777
5	4	IPQEWKPAITVKVLPA	204784	9.832195
5	4	MNALRRLPVICSFLV	209672	8.519593
5	4	DLGKKRFLLIRNSTW	1569569	10.328528
5	4	SKMSVVMRNTTWEGQ	1570583	8.483489
5	4	SLYNTVATLYCVHQRIDV	1021914	8.978693
5	4	TVKVEPHTGDYVAAN	1021188	7.254943
5	4	KLAFLVQTEPRMLLM	1572881	12.125525
5	4	KLPKPPKPVSKMRMATPLL	208538	8.371733
5	4	KSILLIMNANTLMGR	1573029	9.980167
5	4	NYSLSAAVKAGATLL	1577360	12.285222
5	4	QVNTSKTGINENYAK	1568172	6.466365
5	4	GVAGLLVALAV	208467	7.687418
5	4	DLLIEALSAMMLDRL	1571386	11.686303
5	4	RFKYLLNVSYLCHLV	1574939	11.294804
5	4	KGGRKPARLIVFPDLGVRVC	1313443	8.556787
5	4	SSLGVDDVGTPELEL	1575811	6.560363
5	4	SGLFQFIFFLLLAGR	1570533	7.639468
5	4	SCGLYKQPGVPVRWK	1568211	7.738374
5	4	IVQNAYKQMIKSRTL	1570021	10.999459
5	4	EQARKFEEPIWSDFG	1576995	6.854887
5	4	LGFSSEVLKLKDEVR	1573393	8.747165
5	4	LKELIKVGLPSFENL	209578	8.458069
5	4	RYFLMAFANQIHHID	1575262	11.955471
5	4	KYNLNRAMMLDDLTM	1573216	11.308631
5	4	TSTLQEQIGWMTN	208888	6.399561
5	4	PALFFTFLANLNLTE	1574390	10.168488
5	4	ISGYNFSLSAAVKAG	1568998	11.930697
5	4	DPIELNATLSAVA	7289	10.261529
5	4	GMLPVCPLIPGSTTT	1356109	7.992130
5	4	PSINDLDEVISNKFH	1574516	9.346871
5	4	LLNEFNNLYADKVSV	1573674	8.431634
5	4	SLYNTVATLYCVHQRIEV	1020752	9.595253
5	4	ILDLCYQLSMRIANQ	1572606	10.732246
5	4	TESHVKISRTIYRGVSP	1435312	8.828743
5	4	NLMGKTLILLETFVR	1574247	9.601305
5	4	GRYNCKCCWFADKNL	1569480	7.781087
5	4	AGFFLLTRILTIPQS	3839	10.929495
5	4	TIPQSLDSWWTSLNF	1356099	7.257728
5	4	CQFLKVEKSQLLNEF	1571196	10.071018
5	4	VEKSQLLNEFNNLYA	1576260	9.734785
5	4	ERFALNPGLLETSEGCK	1021962	6.379108
5	4	IHSLRRLYPSVFEKH	1572547	8.460236
5	4	PPLYATGRLSQAQLMPSPPM	208662	9.075669
5	4	VPKKKKDKDIPQSSE	1577555	6.357677
5	4	SHELMTMTRPILRLL	1575438	11.635295
5	4	ATERFRWLLIDLLRE	1571006	8.285111
5	4	EVKSFQWTQALRREL	1558456	11.914744
5	5	DRSIALTFLAVGGVL	1021156	10.216412
5	5	TVGTKTFLVHREWFM	1021138	11.450388
5	5	NLSNVLATITTGVLDI	204868	8.649506
5	5	THHYFVDLIGGAMLSL	204940	7.658788
5	5	GSAYTALFSGVSWVM	1021277	10.275770
5	5	GSLIVNPSLNGFLSK	1572347	9.313363
5	5	IPSIIHEALNIALIA	1569971	8.683455
5	5	VYYLTRDPTTPLARAAWETA	1021876	8.505352
5	5	SGRLKFLDVCVALDM	1575424	10.593118
5	5	KSRFFIWSQEVPLLT	1573061	11.942953
5	5	FLHLVGFPTHRHIRG	1569731	11.077031
5	5	PLGLLLKNLTTSSYV	1574480	10.972826
5	5	KVKSLKLLNTRRRQL	1557947	9.211153
5	5	LCHICWKPLPTSITV	1577640	9.409183
5	5	SGIDTNAYYVMTVGT	1021123	9.808986
5	5	VHQIFGSAYTALFSG	1021275	10.055964
5	5	YILLKKILSSRFNQM	210037	10.907913
5	5	IKDVLKYRWLNLSAN	1572583	9.788751
5	5	KSRTLKSFFAWSLSD	1570128	12.323451
5	5	CGKYLFNWAVRTKLKLTPIA	1313458	9.290550
5	5	AVFEAALTKAITA	1420916	10.154647
5	5	DYLILKNLTGLVSAG	1571514	8.719491
5	5	GYKVLVLNPSVAAT	203813	9.313363
5	5	KSKYKLATSVLAGLL	204796	10.622753
5	5	SLGKMVHQIFGSAYT	1021260	9.707730
5	5	GLDFSEVSNVQRLMR	1568890	9.207257
5	5	VKYAVFEAALTKA	1420910	7.861317
5	5	AAYAAQGYKVLVLNPSVAAT	1314962	9.472778
5	5	DRTELLEMVCFHEFL	1571447	8.167986
5	5	GKSSFCDICGEELPT	1577618	8.064853
5	5	NFSLGAAVKAGAALL	1558569	9.372035
5	5	ELLDQSDVKEPGVSR	1571747	7.115854
5	5	KENIKYEVAIFVHGP	1021075	9.450020
5	5	ICGIVYWMRRHTQKAPKRIRLPHIRED	1581832	8.857956
5	5	DKFKIFEAAFSES	1420894	8.505352
5	5	KFDSRLAFHHMARELH	1020797	9.660457
5	5	YEVAIFVHGPTTVES	1021076	9.191930
5	5	LLVTFKNAHAKKPEV	1021245	9.451785
5	5	PKLEFGSLIVNPSLN	1574459	9.277276
5	5	GFIGLCKTLGSRCVR	1558290	9.593750
5	5	LGALTGTYVYNHLTPLRDWA	1021739	9.356807
5	5	CIALDMMNENLGIIS	1571153	8.945477
5	5	KKTFDHTLMSIVSSL	1557694	10.759019
5	5	LKGIQSLRKLSSVCL	1573564	12.092644
5	5	SPAIFQSSMTKILEP	206855	9.674932
5	5	WMGINARDRSIALTF	1021323	10.473980
5	5	FIHFFTWGTMFVPKY	209256	8.518393
5	5	LANAGRSSGSRRPLG	1570151	6.726184
5	5	WVFSSVQPPKVPILL	1576642	12.371164
5	5	GYKVLVLNPSVAATLGFGAY	205875	10.310409
5	5	LQSLTNLLSSNLSWL	3931	9.127524
5	5	GVWAPFNVLKVIRSE	1572391	10.067639
5	5	RDHICLLRPLLWDYI	1558314	7.923082
5	5	LAAIIFLFGPPTALRS	204808	7.344361
5	5	PLKAEIAQRLEDV	200175	9.019514
5	5	KGKSAWYVDTEIINE	1572815	10.055964
5	5	PEKEVLVWKFDSRLAFHH	1020784	9.466099
5	5	DSTVIRNLKNAGLIV	1571487	9.180692
5	5	VLVMLVLLILAYRRRWRRLTV	1397471	9.649623
5	5	TFKNAHAKKPEVVVL	1021259	8.330292
5	5	LFLHLVGFPTHRHIQ	1570189	11.392736
5	5	YEAQILNYSKAKSSLES	1435338	10.798682
5	5	TASKLLEDRVGLNHI	1575956	9.361839
5	5	KPLLIAEDVEGEY	208547	7.542031
5	5	SLFIGLKGDIRESTV	1575561	8.688240
5	5	NKVKSLRILNTRRKL	1574224	11.112983
5	5	LTTSQTLLFNILGGWVAAQL	1021775	8.362471
5	5	SLRKLSSVCLALTNS	1575602	10.759019
5	5	DGDLKRLRDLNQAVN	1568735	7.026584
5	5	CDPKRYFVPIFSEAV	1571067	10.580862
5	5	IKLPIILAFATCFLIP	204772	7.889744
5	5	RQCCHKAMENFTDDD	1575120	6.939316
5	5	GLDFNEMILLTMKNK	1021092	6.212023
5	5	TMKNKAWMVHRQWFF	1021109	11.918692
5	5	VSLIAIIKGIVNLYK	1570818	9.372035
5	5	AAEWDRVHPVHAG	208816	7.975324
5	5	GILHNLSDLYALITE	1572264	9.781469
5	5	VRKTIPDVIELAYQK	1576479	8.542874
5	5	WRSFLNKVKSLRILN	1576623	12.678388
5	5	KSEVYEKGLGKFVKT	1573013	8.516001
5	5	AIFVHGPTTVESHGN	1021091	8.372667
5	5	DASLPPRTWNGFLAP	1473143	6.299349
5	5	KNKVNLLTHSINALI	1570109	9.934138
5	5	PTHRHLKGEACPLPH	1570369	8.022199
5	5	WTQSLRRGLSAWTTS	1577580	10.170492
5	5	RNLKNAGLIVGQMIL	1575069	11.053930
5	5	VHTGDQHQVGNETQG	1021060	6.131111
5	5	SKEEKDTNGTDRAEI	1577726	7.203125
5	5	LVNLLIFHINGKIIK	204832	9.022339
5	5	SGILQLFVFLVLAGR	1570518	6.604460
5	5	GRPGNFLQSRPEPTA	1022058	8.884209
5	5	QRTVAVYSLKIAGWHGPKAPYTSTLLPPEL	1581582	10.392341
5	5	LVNLLIFHINGKIIKNS	206229	8.888701
5	5	GALLLWMGINARDRS	1021319	8.275527
5	5	ILVLILAHPSKRSQK	1572650	9.915651
5	5	GSRGYRLQRKIEAIF	1572366	8.064853
5	5	AVGGVLLFLSVNVHA	1021172	8.103130
5	5	AYAAQGYKVLVLNPSVAA	1313427	9.066437
5	5	QGQMVHQAISPRTLN	206827	8.560640
5	5	KVEFTGDLVVKALGA	1573132	9.920874
5	5	NAYYVMTVGTKTFLV	1021125	12.305555
5	5	FLLMYEMHRESLLKS	1572035	10.355424
5	5	SILKWHLHKVVEVPI	1575473	12.403765
5	5	KYTVIITVHTGDQHQ	1021044	9.226997
5	5	FTTTLFLHLVGFPTH	1569765	11.026494
5	5	ARDRSIALTFLAVGG	1021338	8.441014
5	5	LRKDYIKRQGSTPLA	1557815	10.727035
5	5	CPLDHVNTLHFLTRG	1567739	10.667869
5	5	SNKFHIRLIKGELSN	1575624	10.216412
5	5	CIANGVSTKIVTRIS	1571168	10.104127
5	5	KYRWLNLSANGDLRL	1573231	12.017705
5	5	ITVHTGDQHQVGNET	1021059	6.586421
5	5	HEALNIALIAVSIIS	1569875	9.117445
5	5	AEWDRVHPVHAGP	208825	6.857427
5	5	LYYLFNQHIKKELYH	209642	6.735044
5	5	HTLMSIVSSLHLSIR	1557707	11.884085
5	5	NISGYNFSLGAAVKA	1558555	10.798682
5	5	ISGYNFSLGAAVKAG	1568983	10.895336
5	5	FRNQWLLESDHLISE	1569748	11.071403
5	5	MNYYGKQENWYSLKK	206242	7.318253
5	5	LAVFQPSSGNYVHCF	1577181	11.166456
5	5	SGLFQLIFFLTLAGR	1570548	8.683455
5	5	QLQPFPQPELPYP	1493435	5.668071
5	5	LECFVRSTPASFEKK	1568544	11.724848
5	5	SKSDDQIWLSQWFMN	1568288	8.560640
5	5	PHHTALRQAILCWGELMTLA	3623	8.328555
5	5	LKDLWDYMLNSTGGI	1573545	10.229586
5	5	EKMFVSPTPGQRNPY	1576975	8.681868
5	5	LAQILMDNDLAATND	1573250	6.186780
5	5	KVKFGHVSINPADIA	1573164	10.494552
5	5	RNTLLFLDLIILNFV	1575086	7.816201
5	5	DVEMTKEASREYEDK	1568770	6.925692
5	5	FKIMLKALSHLSLGL	1571973	11.186558
5	5	APYHFDLSGHAFGSMAKKGE	208341	6.749176
5	5	EIPSFRWTQSLRRGL	1568806	13.322423
5	5	LTFLAVGGVLLFLSV	1021171	7.945207
5	5	NVKYLVIVFLIFFDL	204880	8.293220
5	5	IPIQLLPNTLVFQAK	1577127	10.905095
5	5	SKYALVDASLKMADPNRFRGKDLPVLDQL	1581624	8.675564
5	5	IYEPEDLGNCLNKSD	1570037	7.443368
5	5	YLILKNLTGLVSTGS	1576785	9.063391
5	5	KYLFNWAVRTKLKLTPIA	1021883	9.425855
5	5	HLFKTTVNSLISDQL	1557787	11.981338
5	5	TNHLSKCQFDHVNTL	1570715	8.329423
5	5	PEREVLVWKFDSRLAFHH	1022153	8.776210
5	5	KQAFTFSPTYKAFLC	3991	9.510612
5	5	SKTHLNFERSLKAFF	1570599	9.991892
5	5	ALFSGVSWVMKIGIG	1021291	10.653966
5	5	QYENLKYTVIITVHT	1021043	9.984536
5	5	KVFNTRRNTLLFLDL	1568514	10.512264
5	5	QCCDLDPQARVAIKSLTERL	1021865	9.631734
5	5	TKIMSSKRILERESV	1576065	10.231811
5	5	KIGIGVLLTWIGLNS	1021302	6.883664
5	5	EMILLTMKNKAWMVH	1021106	9.461289
5	5	IARAKMFPAVAEK	208493	7.695609
5	5	GGSILQTNFKSLSSTEF	1397472	9.986000
5	5	KNLTGLVSAGPKAKS	1572948	8.459151
5	5	VSWVMKIGIGVLLTW	1021292	8.154943
5	5	WNRKELLVTFKNAHA	1021243	8.640578
5	5	GLLYTVKYPNLSDLD	1568907	9.495819
5	5	YSGPLKAEIAQRLEDV	201913	9.019514
5	5	DSNIMNSINNVMDEIDFFEK	208382	8.738375
5	5	KCIEWEKAQHGA	1503848	11.098141
5	5	TQGLLGALLLWMGIN	1021310	5.845709
5	5	GYKVLVLNPSV	1274468	7.855097
5	5	SMHLMLANAGRSSGS	1570615	8.636165
