# Supplementary material for: Prediction of the binding affinities of peptides to class II MHC using a regularized thermodynamic model
Source: BMC Bioinformatics. 2010 Jan 20;11:41. doi: 10.1186/1471-2105-11-41 (PMC2828437; doi:10.1186/1471-2105-11-41)
Supplement: Additional file 2 — This zip archive contains tab-separated files with the 5-fold cross-validation sets for 16 different MHC allotypes created for this study and also a separate text file describing the table format. [file 1471-2105-11-41-S2.ZIP › IEDB_DRB1_0802_peptide_data.tab]

5	1	NKNFFWAVKPKAVRQ	1574212	11.099119
5	1	IVQNAYKQMIKSRTL	1570031	7.618435
5	1	SIKAVYNFATCGIFA	1570575	6.807694
5	1	LKSDLLRAGITLVPV	1573606	7.462845
5	1	TKIMSSKRILERESV	1576075	8.530506
5	1	PSLIKTLQSRMSKNF	1574544	9.039582
5	1	RFFVWGDEVPLLTKF	1574916	7.791402
5	1	PEIWHHLSTLIKQPD	1574441	10.182663
5	1	WIILGLNKIVRMYSPISI	1022135	10.031703
5	1	YFIMAYVNQAHHIQL	1576737	8.364312
5	1	SSKLNKFISPKSVIG	1575807	7.430108
5	1	GEIYKRWIILGLNKI	206758	9.719704
5	1	VSFGVWIRTPPAYRPPNAPI	1497079	9.609729
5	1	LQIILSGKMAHLRKV	1573852	7.893447
5	1	SVYLSDNGVMSEQGS	1575896	6.492260
5	1	QFKRASPILRFLYAN	1574601	7.578507
5	1	SCGLYKQPGVPVRWK	1568219	7.873161
5	1	FMRMAWGGSYIALDS	1567844	6.791719
5	1	ELLEFHYYLSSKLNK	1571771	8.064853
5	1	TAVAKCNEKHDEEFC	1568333	5.916327
5	1	KSEVYEKGLGKFVKT	1573021	5.845709
5	1	AANWILRGTSFVYVP	4022	9.002843
5	1	TNHLSKCQFDHVNTL	1570723	6.018133
5	1	EYDFNKLLVSAVSQI	1558078	9.075669
5	1	WIILGLNKIVRMYSPVSI	1021991	10.071018
5	1	SPLLTEGFKLLSSLV	1575690	7.623623
5	1	RSVQRNTVFKAGDLG	1569341	8.129698
5	1	VLKWHLHKAVEVPIS	1576372	9.008347
5	1	QGLRYFIMAYVNQAH	1574619	9.508012
5	1	QYIKANSKFIGITE	205465	9.867031
5	1	NKIVRMYSPISI	1022122	9.510612
5	1	DRVLDILEAVKLIRK	1571472	7.142760
5	1	PVGEIYKRWIILGLNKIV	1022039	9.277276
5	1	EIDSADKSGCIHNHD	1568432	5.990174
5	1	QRILRKSKRNDGDLD	1577424	8.627437
5	1	VVPDGYKLTGNVLIL	1576536	8.142185
5	1	KVTFLSQVHPSPLLT	1573191	8.350646
5	1	SGFIGFCKSMGSKCV	1575399	8.240920
5	1	NNQNFFWAVKPKVVR	1574325	10.847562
5	1	LNKFISPKSVAGRFA	1558231	7.885248
5	1	EFSNFKVAFSRSLND	1571650	7.893447
5	1	ILKGVINIWGSGLLQ	1569957	6.240859
5	1	QGQMVHQAISPRTLN	206828	6.932625
5	1	GTVANGVLQTFMRMA	1567871	8.812681
5	1	KSRTLKSFFAWSLSD	1570138	6.539498
5	1	FSLECIMDVGEIQNK	1572138	7.644846
5	1	KFDSQLARRHMARELH	1022014	7.689747
5	1	NHLINTPKIMPHHII	209702	7.947013
5	1	IKCFEKFLEPKVKFG	1572574	7.305699
5	1	SIINHKFCNLSDAHK	1568282	6.847908
5	1	WVFSSVQPPKVPILL	1576650	6.731848
5	1	ILSHVKFNFGDFYSE	1572643	7.085949
5	1	GVIYIMIISKKMMRK	209351	9.264297
5	1	GVLQTFMRMAWGGSY	1567888	7.076652
5	1	SKEEKDTNGTDRAEI	1577734	6.303172
5	1	HFNMLKNKMQSSFFM	209379	9.088209
5	1	ENEYATGAVRPFQAA	209219	6.426871
5	1	EHREVLQWKFDSQLARRH	1068600	7.378164
5	1	YREEIYRKGLGNFVQ	1576839	8.935624
5	1	LGFSSEVLKLKDEVR	1573402	7.777688
5	1	DIYISRRLLGTFTWT	1567785	8.516001
5	1	VSIISILKGVINIWG	1570796	7.233127
5	1	INSMKTSFSSRLLIN	1568470	10.564909
5	1	SRCYSIYLSINGVLE	1575731	7.139328
5	1	LHLYSHPIILGFRKI	3962	8.229824
5	1	RESLESLWAPFGVLR	1574879	6.162580
5	1	QVCYNFKVQFLFSSM	1574768	10.605636
5	1	HQAISPRTLNSPAIF	208103	6.517453
5	1	YRKGLGNFVQTDRKS	1576858	7.468817
5	1	LANAGRSSGSRRPLG	1570156	6.667244
5	1	QKILIKIPVTKNIIT	209788	7.626234
5	1	VPKKKKDKDIPQSSE	1577565	7.704514
5	1	RLLDILEAIKLIRKK	1575045	8.828743
5	1	FWYVNHTGFNVHSLP	1569789	8.124777
5	1	DASFKESFAIHLDYT	1571279	6.560363
5	1	RLCFSKSKNTLMYEI	1574978	9.791900
5	1	LCHICWKPLPTSITV	1577648	10.572831
5	1	RTLILLMLTNPTKRN	1575198	7.474850
5	1	LGIISHLLKTRDNSV	1573417	8.839009
5	1	WAVKPKAVRQIEDQL	1576560	9.686248
5	1	QLALHKMKSSDAREE	1574713	6.488490
5	1	KRWIILGLNKIVRMY	206786	9.867031
5	1	VGQMLMLVNDRLLDI	1576318	7.725834
5	1	RDHICLLRPLLWDYI	1558317	6.407866
5	1	SHIMSVLDMGQGILH	1568638	6.382235
5	1	KPLLIAEDVEGEY	208548	6.756610
5	1	RNFQKVNPEGLIKEF	1557924	7.559518
5	1	IKLPIILAFATCFLIP	204773	7.471424
5	1	LQFNQMMNPSHVKFL	1573820	7.025643
5	1	SMHLMLANAGRSSGS	1570625	6.427853
5	1	SGLFQLIFFLTLAGR	1570557	6.122997
5	1	AFKIGLHTEFQTVSF	1567708	7.126915
5	1	SLINSMKTSFSSRLL	1568653	9.821029
5	1	SSMHLIVQNAYKQMI	1570642	6.033494
5	1	FKVQFLFSSMIDPLI	1572003	7.044740
5	1	NFISGIQYLAGLSTLPGNPA	205885	9.657939
5	1	PSHIMSVLDMGQGIL	1568597	6.931264
5	1	QKKYIYNLIMNTQNK	209796	6.583984
5	1	KYKIAGGIAGGLALL	206218	10.135425
5	1	LLTKFVAAALHNIKC	1573707	9.372035
5	1	KGLHHLQIILSGKMA	1572840	9.260033
5	1	RHYLHTLWKAGILYK	3902	10.047765
5	1	LQGLRYFIMAYVNQA	1573832	7.954296
5	1	VSLIAALKGMINLWK	1570812	8.706129
5	1	FIMAYVNQAHHIDLM	1571943	10.949621
5	1	LITPAEKVVYKLLRF	1558031	8.413313
5	1	GFIGFCKSMGSKCVR	1572215	8.135284
5	1	WKSDMSKLLNLKSDL	1576593	9.484496
5	1	REEHYIVLSSELRLS	1574857	6.385378
5	1	ELLDQSDVKEPGVSR	1571755	9.120785
5	1	FESTGNLIAPEYGFKISY	208420	6.934874
5	1	SPILRFLYANVGEEA	1575674	7.681062
5	2	DMLKLFEFNKKAIET	1569593	8.535422
5	2	KTLNDETKKQVNLMG	1568004	6.388538
5	2	LIKTLQSKLSRNFTK	1573507	7.647554
5	2	HLFKTTVNSLISDQL	1557791	8.652512
5	2	GIRHLFGNYITNDSY	1569813	6.207352
5	2	NKSAFQSSVASGFIG	1568578	6.308677
5	2	IIPDGYKLIDNSLIL	1557862	7.707513
5	2	VWGIKQLQARVLAVERYLKD	208926	8.252992
5	2	SNKFHIRLIKGELSN	1575635	8.232027
5	2	LKELIKVGLPSFENL	209579	7.864059
5	2	KSAFQSSVASGFIGF	1568492	7.392040
5	2	KSVPLEMLLINLTTI	1573086	9.736697
5	2	YLGLLSQRTRDIYIS	1568387	5.891378
5	2	SKMSVVMRNTTWEGQ	1570592	6.424474
5	2	SKLKLLKGSETTVTE	1575521	6.016451
5	2	LRKDYIKRQGSTPLA	1557819	9.568050
5	2	RFFLPIFSEFVLLAT	1574899	7.543393
5	2	TYSQLMTLKDAKMLQ	1577523	7.698562
5	2	LQLVGIQRAGLAPTG	1577285	11.757018
5	2	KYRWLNLSANGDLRL	1573239	6.934471
5	2	MNYYGKQENWYSLKK	206243	8.462411
5	2	NHVIQSVRRLYPKIF	1574149	12.772385
5	2	AYTSSDDQISLFDQS	1571053	6.543612
5	2	LLKIWKNYMKIMNHL	209587	9.286092
5	2	RLMSMKSVQNNTVLK	1577454	10.589004
5	2	RLKGKSCDDWLGGSV	1575014	7.512415
5	2	CTNFKTQLVLSSMVN	1571248	8.836942
5	2	GVWAPFNVLKVIRSE	1572399	10.631503
5	2	SCLDGKLCLMKAQPT	1568234	6.284303
5	2	FIHFFTWGTMFVPKY	209257	7.788288
5	2	RVNQLIRYSGYRETP	1575233	11.215671
5	2	TPAETTVRLRAYMNTPGLPV	1313474	8.216780
5	2	QKRTLSLLQYARYPI	1574694	9.251598
5	2	DKYNKQLMVSSCVTS	1571376	7.812593
5	2	VLRTKLMTSRRVLER	1568680	9.366915
5	2	GVFHELPSLCRVNNS	1569852	6.715017
5	2	KNLYDHALMSIISTF	1567989	6.790460
5	2	GFVGLCRTLGSKCVR	1572250	9.767170
5	2	VIGLLPQNMVLTTQG	1577542	8.171956
5	2	ASLFLHLVGIPTHRH	1567729	8.100185
5	2	SSTVKLRQNEFGPAR	1575845	7.489174
5	2	KQCFRKLPVNRPIDW	3977	8.179304
5	2	VLSYVIGLLPQDMVI	1569417	6.805753
5	2	KSYVKSKLKLLKGSE	1573101	10.331163
5	2	ISGYNFSLSAAVKAG	1569006	7.710527
5	2	VLDILTANKLIRQKL	1576350	9.158843
5	2	VSDPSKLNNQFGSMP	1569450	7.218586
5	2	SLYNTVATLYCVHAGIEV	1021978	6.248296
5	2	EFENFMKAGAHPIMH	1571613	6.627819
5	2	LGAWVLGEPKMTKAL	1573387	6.137271
5	2	QLQPSLQTGSEELRSLY	1022026	5.919166
5	2	LMDVVYSIALHPIDE	1573739	8.426487
5	2	LRTKLMTSRRVLEKE	1573894	7.798381
5	2	KSAFQSSIASGFVGL	1573006	6.466365
5	2	KLPKPPKPVSKMRMATPLL	208539	8.235716
5	2	RQAEPSLYGRHNCRC	1577714	6.116985
5	2	KNKVNLLTHSINALI	1570115	9.443014
5	2	YDFNKLTALAVSQLT	1576674	8.426487
5	2	ASRELERFALNPSLL	1021894	6.354679
5	2	FLIMRNLTNLLSARK	1572029	8.800916
5	2	LSKDGCTSAKGPDYK	1573918	5.963487
5	2	LPKPPKPVSKMRMATPLLMQALPM	205452	8.893228
5	2	GEGAVQWMNRLIAFASRGNHV	205865	9.180692
5	2	LMFLQNLKLGDDQYV	1558188	8.164042
5	2	KLNNQFGSVPALTIA	1569058	9.944969
5	2	FGSMPALTIACMTVQ	1568857	6.962471
5	2	SLYNTVATLYCVHQRIDV	1021918	6.182305
5	2	NVKYLVIVFLIFFDL	204881	6.811137
5	2	LAVFQPSSGNYVHCF	1577189	6.260903
5	2	GILHNLSDLYALITE	1572272	7.905965
5	2	SYTIVSSLGVDDVGT	1575949	7.233127
5	2	RFKYLLNVSYLCHLV	1574947	8.331163
5	2	LVPFVQWFVGLSPTV	3870	9.683617
5	2	TQLVLSSMVNPLVLS	1576147	6.372905
5	2	ASRELERFALNPGLL	1021954	6.966703
5	2	KCLVISQVSNSDSYK	209441	6.409211
5	2	FSLSAAVKAGASLID	1577034	7.510264
5	2	KLCLMKAQPTSWPLQ	1567972	8.111453
5	2	ERFALNPGLLETSEGCK	1021967	6.125015
5	2	IKDVLKYRWLNLSAN	1572591	8.791290
5	2	KGSPEFDWILGWTIK	1570068	5.951336
5	2	IEKKIAKMEKASY	208523	8.541625
5	2	KPVSKMRMATPLLMQALP	208562	9.778375
5	2	SGGNHMLLDGVSVVA	1575414	8.059348
5	2	FKKLKNHVLFLQMMN	209270	8.312306
5	2	WELGLSPQQICTNFK	1576573	7.230456
5	2	DYEYKVSKLVSRLVI	1558096	7.590695
5	2	QSKLSRNFTKGVKKI	1574743	8.918771
5	2	EKPGNRNPYENLLYK	1568834	7.215981
5	2	NYELSKKAVIFTPIY	209741	9.247426
5	2	SLPLFTGQASFDLAA	1575594	6.599898
5	2	LKGSETTVTERIFRE	1573584	6.137271
5	2	KLNNQFGSMPALTIA	1569043	6.792981
5	2	ERFALNPSLLETTEGCQQI	1021907	5.983784
5	2	FEFNKKAIETLNDNT	1569689	6.577606
5	2	LLSYVIGLLPQGSVI	1577250	9.802521
5	2	LLKILVLSILSSPTK	1573667	7.376453
5	2	KLIADSIDFNQVAQV	1569025	7.757702
5	2	DRTELLEMVCFHEFL	1571455	6.388538
5	2	HLRKVILSEISFHLV	1558126	9.777348
5	2	HFLLRGPFEASWAIK	1569897	9.437238
5	2	NQFGSVPAVTISCMT	1577346	8.414316
5	2	NLTNLLSARKLDSSK	1574291	9.382411
5	2	VLSYVIGLLPPDMVV	1569402	7.008972
5	2	VKNVIGPFMKAVCVE	204953	7.649321
5	2	ESEFQAALSRKVAKL	208982	9.366915
5	2	PSPIGYLGLLSQRTR	1568114	6.761618
5	2	GLLSYVIGLLPQNMV	1577057	7.561858
5	2	EEALNVALAVVTLLA	1569629	7.290743
5	2	FQKTILKATTALKDV	1572101	7.559518
5	2	EVFCQTIKLDSEEYH	1571854	7.716602
5	2	YKAAVDLSHFLKEKGGL	1022074	7.354645
5	3	FGTMPSLTLACLTKQ	1568871	8.448414
5	3	QMSIQLINKAVNALI	1568163	8.081683
5	3	PHHTALRQAILCWGELMTLA	3624	9.033778
5	3	WLLIEVLKGMKTTSE	1576613	8.134038
5	3	EKMFVSPTPGQRNPY	1576985	8.925934
5	3	RDIFLSQHHPSSLLL	1574835	11.321360
5	3	FGYRKPLDNIKDNVGKMEDYIKK	208436	7.678195
5	3	LLDNRSNHYEEVIAS	1573628	6.016451
5	3	MLIESNLAGSNDNFL	1574053	6.305918
5	3	QKEYMERQGKTPLGL	1568147	6.955761
5	3	GYKVLVLNPSVAAT	203814	10.363739
5	3	PSINDLDEVISNKFH	1574528	7.869186
5	3	ENLPYLVAYQATVCARAQAP	1313489	7.561389
5	3	ILDLCYQLSMRIANQ	1572614	6.637430
5	3	AAYAAQGYKVLVLNPSVAAT	1314963	9.748306
5	3	NLRLKGVTCRLFRQQ	1574273	8.228360
5	3	FTNFKVAYSKSLKEL	1572162	10.372174
5	3	NSVIQALTSLGLLYT	1569234	6.255828
5	3	EKDSPFKLSSSEPHC	1576965	7.395561
5	3	PFLLAQFTSAICSVV	1497131	8.135284
5	3	LYYLFNQHIKKELYH	209643	7.763957
5	3	KSKYKLATSVLAGLL	204797	9.910475
5	3	VRVWDVKNAELLNNQ	1569436	7.103923
5	3	VMRYTIDKEFEKICR	1576417	8.070409
5	3	RLIHSLSNVKNQSLG	1574998	7.174583
5	3	GLDFSEVSNVQRLMR	1568899	7.827159
5	3	KGKSAWYVDTEIINE	1572825	7.210805
5	3	SSNLSWLSLDVSAAF	3947	8.062094
5	3	GYKVLVLNPSV	1274471	10.929495
5	3	GVWVLAEPTKGKNER	1572415	9.120785
5	3	LGMNHVLQSIRRNYP	1573436	6.770670
5	3	VPILLNNPNLFWAVK	1576462	8.681868
5	3	KVYLAWVPAHKGIGG	206814	9.054349
5	3	DCIMTSYQYLIIQNT	1567764	7.561858
5	3	VVFPASFFIKLPIILA	204965	8.472301
5	3	YFQCFKSILLIMNAN	1576766	8.265318
5	3	IARAKMFPAVAEK	208494	6.835212
5	3	QVNTSKTGINENYAK	1568181	6.137271
5	3	LQSLTNLLSSNLSWL	3932	8.400428
5	3	FTTTLFLHLVGFPTH	1569775	6.473648
5	3	THRHIIGEGCPKPHR	1570684	7.559518
5	3	KSRFFIWSQEVPLLT	1573069	7.534374
5	3	VGPLTVNEKRRLKLI	3886	7.115416
5	3	LLNNQFGTMPSLTLA	1569106	7.523292
5	3	LKAEAQMSIQLINKA	1568026	6.903920
5	3	CSNSHVNTLRFLVKN	1569552	9.219021
5	3	YEALIKLLPFSKRIR	210022	9.104271
5	3	CQFLKVEKSQLLNEF	1571204	6.627819
5	3	KVEFTGDLVVKALGA	1573142	9.215074
5	3	GYKVLVLNPSVAATLGFGAY	205876	9.579659
5	3	RLKGVTCRPLKHKVE	1575030	9.754198
5	3	TGLWPFIRINNLKVK	1576019	7.595642
5	3	AYAAQGYKVLVLNPSVAA	1313428	6.383333
5	3	DVEMTKEASREYEDK	1568779	7.002615
5	3	QEALNIALVAVSLIA	1568128	7.683943
5	3	LFLHLVGFPTHRHIQ	1570199	7.428238
5	3	LASFTPVIQDQDLEM	1573275	6.955761
5	3	NSVVQALTSLGLLYT	1569249	6.764620
5	3	FIRINNLKVKMAQED	1571958	10.807542
5	3	QFGTMPSLTMACMAK	1558526	6.990988
5	3	MFISDTPGERNPYEN	1569169	6.756254
5	3	DLGKKRFLLIRNSTW	1569579	8.201920
5	3	KILEPFRKYTAFTIP	208118	8.582962
5	3	ETVEKIVDQYREPVK	1571839	6.627819
5	3	RQKIIYSGAVNLDDE	1575146	8.329423
5	3	NVNLQKQLLTNHLIN	209733	6.680389
5	3	KSILLIMNANTLMGR	1573037	6.950779
5	3	IPVFLQEALNIALVA	1569995	6.109062
5	3	YGIIVPVLTSLFNKV	210030	8.234976
5	3	SDDQISIMKLPLSTK	1575304	7.030360
5	3	CIALDMMNENLGIIS	1571160	6.935276
5	3	LVNLLIFHINGKIIKNS	206230	8.255284
5	3	SWLNLAAHHPLRMVL	1575929	6.709513
5	3	VEKSQLLNEFNNLYA	1576269	8.651007
5	3	MGQFISFMQEIPTFL	1568082	7.362937
5	3	SDFYGLISERFINYC	1575335	7.945207
5	3	EEDLNKLRDLNKEVD	1568800	6.720574
5	3	CDMLRLIDYNKAALS	1557772	10.011460
5	3	PALFFTFLANLNLTE	1574400	6.924110
5	3	LLESLSSLGAHLDSD	1573648	6.672364
5	3	IPQEWKPAITVKVLPA	204785	7.893447
5	3	GFTRRFKFLLNISYL	1572236	5.949835
5	3	SLLNNQFGTMPSLTM	1558513	8.761507
5	3	SDFYALISERFINYA	1575320	7.462845
5	3	MTLYQIQVMKRNQKQ	209686	9.151737
5	3	LTSQFFLPALPVFTWL	204821	8.519593
5	3	GRYNCKCCWFADKNL	1569488	7.940715
5	3	DSTVIRNLKNAGLIV	1571496	7.861317
5	3	RNLKNAGLIVGQMIL	1575080	8.452685
5	3	NNVVQALTSLGLLYT	1569215	6.427853
5	3	AGYLVGRKPLAFFSW	1569519	11.655169
5	3	LLNEFNNLYADKVSV	1573683	8.339055
5	3	EKVYLAWVPAHKGIG	206730	10.135425
5	3	PLGLLLKNLTTSSYV	1574490	9.727196
5	3	FRKYTAFTIPSINNE	206744	8.227630
5	3	PATYGIIVPVLTSLF	209757	9.101023
5	3	QKLLLEEGVPSHIMS	1574679	6.375998
5	3	RVNNSYSLIRLSHNS	1570471	6.303172
5	3	TLMGRYTHYKSRNLN	1576100	8.658571
5	3	FLLMYEMHRESLLKS	1572044	7.547955
5	3	LVNLLIFHINGKIIK	204833	7.797679
5	3	NMLTHSINSLISDNL	1570318	6.824115
5	3	FLHLVGFPTHRHIRG	1569741	7.505985
5	3	SGRLKFLDVCVALDM	1575432	7.068509
5	3	VPFNVAQAYCIGKLK	1576447	9.449433
5	3	LWTQSLRRELSGYCS	1569150	8.875327
5	3	QKQVQMMIMIKFMGV	209812	9.097793
5	3	VNTLRFLVKNAGYLV	1570777	11.003602
5	3	NVKCKTPTQLAETID	1574370	7.608195
5	3	EFESLFKCLSHISLS	1571629	7.295190
5	3	GLLYTVKYPNLSDLD	1568916	10.803391
5	4	SGDVIVKAIGALEDI	1575383	9.957398
5	4	EEVMNIVLIALSILA	1567803	7.175796
5	4	LFLLYILFLVKMNAL	209553	6.700326
5	4	LKALTTKHPSLNIIT	1577230	8.743633
5	4	LSILAILKGLYNFAT	1570240	7.940715
5	4	HSNWRAMASDFNLPP	206772	7.704514
5	4	ALWRVSAEEY	1274513	7.271997
5	4	YEEFCDAVYENDKLK	1576689	6.184538
5	4	RVLDILVARRLLLKK	1575215	9.690659
5	4	SPTEFTSISSNSGNL	1575710	6.677529
5	4	VGNWQYFFPVIFSKASDSLQLVFGIELMEVD	209024	8.199132
5	4	YNFATCGLIGLVTFL	1570879	6.258360
5	4	YFESFVREFVATART	1576720	10.372174
5	4	YQRSEEEKFPYIMGD	1576823	6.009771
5	4	KQAFTFSPTYKAFLC	3992	8.613173
5	4	LDIYQKLYIKQEEQK	209536	7.990179
5	4	KVFNTRRNTLLFLDL	1568522	8.699561
5	4	DYLILKNLTGLVSAG	1571523	8.048492
5	4	WRSFLNKVKSLRILN	1576632	10.564909
5	4	FIVFLLLAGRSCSYK	1569726	8.268440
5	4	MDCIIFESASKARLP	1558667	9.403730
5	4	KGGFMYLKELYNNVN	1572807	6.427853
5	4	DCCMEILGAVLEAVD	1571295	6.360691
5	4	VSLIAVIKGIINLYK	1570840	9.072575
5	4	TFALWRVSAEEY	1274500	7.888105
5	4	CFKYILIQAGFDQRL	1571112	8.830782
5	4	KNLTGLVSAGPKAKS	1572956	6.637430
5	4	CMTVQGGETMNSVIQ	1568724	8.757889
5	4	KYNLNRAMMLDDLTM	1573224	6.842384
5	4	SRFFVMGEETPLLTK	1575748	7.722740
5	4	LMTSPKWVQMCSRTL	1573775	7.728944
5	4	SILKWHLHKVVEVPI	1575481	7.172166
5	4	CHFITKETPDRLTDQ	1571130	7.893447
5	4	SGLFQFFVFLALAGR	1568252	6.417775
5	4	HEAINIALIAVSLIA	1569869	5.917745
5	4	RYFLMAFANQIHHID	1575270	8.265318
5	4	SLFIGLKGDIRESTV	1575568	6.191290
5	4	RLTQSHPILNMIDTK	1569322	8.344377
5	4	FKIMLKALSHLSLGL	1571982	11.730568
5	4	LHRVVLLESIAQFGD	1573470	7.287797
5	4	FNQMIFVSSIFISFY	209318	6.455467
5	4	LIRKKLMTSPKWVQM	1573528	7.885248
5	4	GKNERELATLHHLNP	1572293	6.114994
5	4	TMTRPILRLLVLAVL	1576127	7.561858
5	4	DLLIEALSAMMLDRL	1571396	6.202717
5	4	SGILQLFVFLVLAGR	1570527	6.221478
5	4	GWPYIGSRSQILGRS	1568958	11.068609
5	4	LQMVGMRRPQQGASG	1569124	11.088451
5	4	YFFPVIFSKASDSLQL	209033	7.781769
5	4	IQLVFSSMINPLVIT	1572712	7.065485
5	4	FIFFLLLAGRSCSDG	1569708	6.331227
5	4	NANPDCKTILKALGPAA	1022050	8.255284
5	4	SHELMTMTRPILRLL	1575447	9.013904
5	4	SFFELDRWEKIRLRPGGK	1068609	7.977654
5	4	KWVQMCSRTLKNSHQ	1573209	9.075669
5	4	VRKTIPDVIELAYQK	1576488	6.273788
5	4	SGLFQFIFFLLLAGR	1570542	6.295011
5	4	CGKYLFNWAVRTKLKLTPIA	1313459	8.558069
5	4	EVKSFQWTQALRREL	1558459	8.455909
5	4	NCEALSLVSHIVKWK	1574104	9.624571
5	4	PSSGCYIHFFREPTD	1569268	8.860099
5	4	GWPYIGSRSQIIGRS	1568943	11.429387
5	4	AVGLFIRLLGGESDA	1571030	8.740123
5	4	TSFIRNCARKVFNDI	1576184	8.595134
5	4	MFIRNCARKVFNDIK	1574027	9.558785
5	4	HEALNIALIAVSIIS	1569882	7.166165
5	4	SWIRSCPDLKDCLID	1575911	6.016451
5	4	NIRYLVMAIVSDFSS	1574163	6.177864
5	4	KLKFNSVIVNPSLNG	1572909	11.003602
5	4	DGDLKRLRDLNQAVN	1568744	8.354260
5	4	FRILSSISLALVNSM	1572117	7.214683
5	4	LVSFLLLAGRSCGMY	1570261	6.768848
5	4	EHYTVLFSDLANSHQ	1558356	8.925934
5	4	CFHEFLSSKLNKFVS	1571098	8.070409
5	4	KRFFLPVFSDEVLAG	1572982	6.424474
5	4	ILKGLYNFATCGLIG	1569942	6.927278
5	4	TILIKKYNLNRAMML	1576057	7.178228
5	4	RQANFLGKIWPSSKGR	1021943	9.124145
5	4	HKGIVIKSKKKGSTP	1577085	9.713226
5	4	HFFLFLLYILFLVKM	209367	6.353454
5	4	FFVFLALAGRSCTEE	1567828	6.054622
5	4	LIEDYFEALSLQLSG	1573485	8.787484
5	4	SDANTEYERLLSMLN	1568622	8.586991
5	4	YEYKVQQAMSNLVLG	1576705	10.737503
5	4	QEYHRLIHSLAKTNN	1574586	5.922019
5	4	YILLKKILSSRFNQM	210038	10.454106
5	4	SLELELIGSKRILDE	1575549	6.260903
5	4	EQARKFEEPIWSDFG	1577004	6.221478
5	4	RWLLIEILKASKSML	1575252	8.427513
5	4	RRRVMIQSSGGKLRL	1575169	7.310261
5	4	VDLFVFSTSFYLISI	1568359	6.881456
5	4	CDPKRYFVPIFSEAV	1571077	6.348727
5	4	DQEYHRLIHSLSKTS	1571431	8.219654
5	4	SPAIFQSSMTKILEP	206856	7.404995
5	4	MNALRRLPVICSFLV	209673	8.877535
5	4	RFHLIKNTFGLLFYQ	1574931	9.107537
5	4	WEFVNTPPLVKLWYQ	206870	8.714445
5	4	FRNQWLLESDHLISE	1569759	6.556130
5	4	RRIFGVFKNPCTSHG	1570454	8.395547
5	4	LCHLITKETPDRLTD	1568535	7.243933
5	4	YLILKNLTGLVSTGS	1576793	8.994682
5	4	TASKLLEDRVGLNHI	1575967	6.093532
5	4	IPSIIHEALNIALIA	1569976	7.588237
5	4	RNTLLFLDLIILNFV	1575097	6.198120
5	4	TIIKALGALDSPREI	1576041	6.880722
5	4	ILFLVKMNALRRLPV	209421	10.422411
5	4	ECYVQRFHLIKNTFG	1571551	7.218586
5	4	KSKFNILSSPLFNNF	209489	9.203388
5	4	PEREVLVWKFDSRLAFHH	1022158	9.768180
5	4	AGFFLLTRILTIPQS	3840	9.077222
5	4	QVVLSSMINPLVMST	1574786	6.817491
5	5	GQHTLPRCWLIRNGS	1569833	8.554233
5	5	YFLMAYANQIHHVDL	1576752	8.305597
5	5	INISGYNLSLSAAVK	1577121	7.070534
5	5	SIAQHLVSDRPIMRY	1575462	7.302677
5	5	WTQSLRRGLSAWTTS	1577588	8.524418
5	5	NFSLGAAVKAGAALL	1558572	7.016323
5	5	GKSSFCDICGEELPT	1577626	6.959946
5	5	RPGVSKKFLSLLTSS	1575114	9.856361
5	5	GRPGNFLQSRPEPTA	1022063	7.655753
5	5	NKFVSPKSVIGTFVA	1574181	9.655432
5	5	KGGRKPARLIVFPDLGVRVC	1313444	7.362102
5	5	FDHDILPDKFYEEFC	1571894	5.982198
5	5	ISGYNFSLGAAVKAG	1568991	7.489174
5	5	QYDVIIQHPADMSWC	1570401	7.722740
5	5	TCEICALKPKIIYCN	1575983	7.112576
5	5	CHTGVGPNMSCDDVV	1571146	5.961954
5	5	ITDAVGNDMPGGYCL	1570011	6.212023
5	5	PRCWLIRNGSYLNTS	1570364	7.307215
5	5	EEIITLNSYGSFQEF	1571585	6.445046
5	5	KLAFLVQTEPRMLLM	1572890	5.845709
5	5	GTSFVYVPSALNPAD	1497051	8.216780
5	5	SPALFLSFLYTLELK	1575658	7.516741
5	5	VGLVVQIDHVRMSTK	1576299	9.500282
5	5	KFDSALARKHIARELH	1022111	8.534189
5	5	LRNVACQEAVKLKLI	1573874	7.598131
5	5	NISGYNYSLSAAVKA	1577325	7.493332
5	5	VLRTKLMSTRRVLER	1576395	8.804812
5	5	LMSTRRVLEREQIPT	1573757	6.632605
5	5	RAMFVEDIAMGYVVS	1574803	8.364312
5	5	INLIGRGGDEALTGF	1572684	7.231790
5	5	KTLILLETFVRVNPE	1568507	6.916262
5	5	LNKFVSPKSVIGRFV	1573794	9.045444
5	5	IGHLLRGRNHFIYIV	1572536	8.459151
5	5	AQLGLRKKTKQSITE	1570989	8.027364
5	5	DSKHQLDMIITAVNS	1569611	6.963315
5	5	GPDNPGEPLVLKEGI	1572323	6.223866
5	5	LKGIQSLRKLSSVCL	1573572	8.787484
5	5	LDGVNLVASQPIFTG	1573306	7.628857
5	5	NSFYYMKGGVNTFLI	1570338	8.149168
5	5	SLRKLSSVCLALTNS	1575609	7.116951
5	5	SMEYKKDFLITARKP	209897	6.817689
5	5	KVKSLKLLNTRRRQL	1557951	9.051366
5	5	YARFQSQTTLKQKT	208760	9.788751
5	5	VSLIAIIKGIVNLYK	1570826	9.051366
5	5	EEREVLMWKFDSALARKH	1022098	7.992130
5	5	DEFFECFKYLLIQGH	1571322	8.277909
5	5	SSVFNVVNSSIGLIM	204929	8.169306
5	5	MGNSKSKSNPSSSSE	1577671	8.834881
5	5	YVDRFFKTLRAEQATQDV	1022002	9.750263
5	5	RHNWVNHAVPLAMKLI	206264	9.971525
5	5	GSLIVNPSLNGFLSK	1572355	8.266877
5	5	TILQRLGVLFGSRIA	1570702	8.213921
5	5	KTLILLETFVRVNPD	1573121	7.653007
5	5	QGSVITVQGADDIKK	1577405	7.968199
5	5	LDMIITAVNSLISDN	1570174	6.945839
5	5	KKNIIALLIIPPKIH	209468	9.184414
5	5	KSLFFLDEPLKSVPL	1573053	6.375998
5	5	KIPTHRHIVGKPCPK	1567956	8.017079
5	5	GFIGLCKTLGSRCVR	1558293	9.708643
5	5	GSRGYRLQRKIEAIF	1572374	10.900195
5	5	YVVSSFDNIKVFLEG	1576887	8.070409
5	5	CIANGVSTKIVTRIS	1571176	8.220374
5	5	HTLMSIVSSLHLSIR	1557711	8.818652
5	5	QKQITKIQNFRVYYR	206842	9.617493
5	5	PSAEFRRTAPPSLYG	1577694	10.419333
5	5	LSLCNKIKGLKVFNT	1573939	8.646515
5	5	IHSLRRLYPSVFEKH	1572555	9.268591
5	5	MGQLISFFGEIPSII	1570276	7.373044
5	5	ELGEWVFSAIKSPQA	1571735	9.811158
5	5	ALLIIPPKIHISIEL	209175	6.644399
5	5	EHLSSLRNLCELLGV	1571672	7.794881
5	5	IPIQLLPNTLVFQAK	1577136	7.881191
5	5	CTGMLKRRLGLMSLS	1571233	11.817116
5	5	SKTHLNFERSLKAFF	1570607	9.466099
5	5	NLMGKTLILLETFVR	1574256	9.231027
5	5	EIPSFRWTQSLRRGL	1568816	10.178578
5	5	GLAYKFVVPGAATPY	204749	10.407183
5	5	KKTFDHTLMSIVSSL	1557698	9.286092
5	5	FNSLISIAQHLVSDR	1572081	7.650274
5	5	RCYSLYIAENGELTE	1574818	7.893447
5	5	SSDDQVSLIKIPCLS	1575787	6.113010
5	5	CPLDHVNTLHFLTRG	1567749	6.496054
5	5	NISGYNFSLGAAVKA	1558558	7.945207
5	5	KLFEFNRNAIKTLQN	1570100	7.295190
5	5	KVKFGHVSINPADIA	1573174	8.456988
5	5	VTDLFAAQPGLTSAV	1569466	6.876336
5	5	LRLFDYNKNAIKTLN	1568047	8.269224
5	5	SVCNKVKGLKVFNTR	1575873	8.646515
5	5	YVDRFFKTLRAEQATQEV	1021930	9.512569
5	5	QGVYMGNLSQSQLAK	1569290	9.482010
5	5	HNWVNHAVPLAMKLI	204761	9.674932
5	5	PPLYATGRLSQAQLMPSPPM	208663	8.761507
5	5	YVDRFFKTLRAEQASQDV	1022146	9.919564
5	5	QIYFESYVRPFVATT	1574646	10.831845
5	5	KVGEVCSFYADPKRY	1573159	6.913928
5	5	SKSDDQIWLSQWFMN	1568297	6.173456
5	5	RFYKTLRAEQASQ	1022087	10.019163
5	5	NLYIKSIQSLISDTQ	1574309	8.756088
5	5	IAYQEDEFFECFKYL	1572496	7.701531
5	5	LSSKFNKFVSPKSVS	1573961	8.197743
5	5	ILVLILAHPSKRSQK	1572659	8.714445
5	5	AMFVEDIAMGYVVSS	1570966	7.133653
5	5	KTAVQMAVFIHNFKR	206800	7.884841
5	5	LTQYFVQENYLEYRQVPG	209010	7.076754
5	5	SKIMKLPKLPISNGK	209889	9.392973
5	5	PKLEFGSLIVNPSLN	1574468	7.066491
5	5	LAAIIFLFGPPTALRS	204809	6.929029
5	5	KLNKFVSPKSVVGNF	1572931	7.918756
5	5	CFKYLLIQGHYDQKL	1568411	6.704060
5	5	KHDDAIVRLRNAGIV	1572859	8.475635
5	5	ATERFRWLLIDLLRE	1571014	7.140470
