# Supplementary material for: Prediction of the binding affinities of peptides to class II MHC using a regularized thermodynamic model
Source: BMC Bioinformatics. 2010 Jan 20;11:41. doi: 10.1186/1471-2105-11-41 (PMC2828437; doi:10.1186/1471-2105-11-41)
Supplement: Additional file 2 — This zip archive contains tab-separated files with the 5-fold cross-validation sets for 16 different MHC allotypes created for this study and also a separate text file describing the table format. [file 1471-2105-11-41-S2.ZIP › IEDB_DRB1_0901_peptide_data.tab]

5	1	SPILRFLYANVGEEA	1575671	12.583695
5	1	SWIRSCPDLKDCLID	1575908	8.895505
5	1	DSTVIRNLKNAGLIV	1571493	7.857422
5	1	INISGYNLSLSAAVK	1577117	12.564314
5	1	ELLEFHYYLSSKLNK	1571768	9.774276
5	1	SLELELIGSKRILDE	1575546	10.691800
5	1	SRFFVMGEETPLLTK	1575745	11.561921
5	1	MDCIIFESASKARLP	1558663	10.176546
5	1	QLALHKMKSSDAREE	1574715	9.648798
5	1	SDFYALISERFINYA	1575317	12.159165
5	1	WTQSLRRGLSAWTTS	1577585	10.609868
5	1	VTDLFAAQPGLTSAV	1569463	10.663198
5	1	IPQEWKPAITVKVLPA	204786	9.286092
5	1	HEAINIALIAVSLIA	1569866	6.609058
5	1	EIDSADKSGCIHNHD	1568427	6.647200
5	1	RICCEPKKTTNAEFT	1570418	7.523292
5	1	QKQITKIQNFRVYYR	206843	8.421385
5	1	NKIVRMYSPISI	1022123	9.173318
5	1	MFIRNCARKVFNDIK	1574030	10.928762
5	1	EKPGNRNPYENLLYK	1568831	7.229126
5	1	SDANTEYERLLSMLN	1568618	9.785619
5	1	GEIYKRWIILGLNKI	206759	8.464594
5	1	IHSLRRLYPSVFEKH	1572551	11.081762
5	1	KQAFTFSPTYKAFLC	3993	9.243283
5	1	TYSQLMTLKDAKMLQ	1577520	6.503717
5	1	FKIMLKALSHLSLGL	1571977	12.003801
5	1	TILIKKYNLNRAMML	1576054	11.985762
5	1	YNFATCGLIGLVTFL	1570874	8.658571
5	1	DRVLDILEAVKLIRK	1571469	7.508120
5	1	AQLGLRKKTKQSITE	1570984	7.580924
5	1	SSDDQVSLIKIPCLS	1575784	8.201222
5	1	PTHRHLKGEACPLPH	1570374	8.070409
5	1	PSLIKTLQSRMSKNF	1574540	12.956528
5	1	VPFNVAQAYCIGKLK	1576442	6.623072
5	1	PVGEIYKRWIILGLNKIV	1022038	9.515846
5	1	TAVAKCNEKHDEEFC	1568329	6.752115
5	1	LITPAEKVVYKLLRF	1558026	9.251598
5	1	VSLIAVIKGIINLYK	1570835	8.958030
5	1	RLTQSHPILNMIDTK	1569318	9.219021
5	1	RVLDILVARRLLLKK	1575212	11.310032
5	1	SLFIGLKGDIRESTV	1575564	8.660096
5	1	WIILGLNKIVRMYSPVSI	1021990	8.171292
5	1	RLMSMKSVQNNTVLK	1577450	6.870539
5	1	SKMSVVMRNTTWEGQ	1570588	8.120505
5	1	EEVMNIVLIALSILA	1567799	6.766428
5	1	CHTGVGPNMSCDDVV	1571141	7.125800
5	1	VSDPSKLNNQFGSMP	1569447	7.164973
5	1	RVNQLIRYSGYRETP	1575229	9.483874
5	1	LMIMKSNQKNMFLKV	1577261	6.981328
5	1	ILKGLYNFATCGLIG	1569939	8.507702
5	1	NKIVRMYSPTSIL	208853	8.913572
5	1	ASRELERFALNPGLL	1021955	7.716602
5	1	VSFGVWIRTPPAYRPPNAPI	1497080	7.763296
5	1	LIKTLQSKLSRNFTK	1573503	8.907022
5	1	KRWIILGLNKIVRMY	206787	9.768180
5	1	VKNVIGPFMKAVCVE	204954	8.187087
5	1	NSFYYMKGGVNTFLI	1570335	6.308677
5	1	EEREVLMWKFDSALARKH	1022099	9.048398
5	1	ENLPYLVAYQATVCARAQAP	1313490	7.537065
5	1	PALFFTFLANLNLTE	1574402	7.458898
5	1	YFQCFKSILLIMNAN	1576762	6.496054
5	1	CSNSHVNTLRFLVKN	1569549	7.655753
5	1	RSVQRNTVFKAGDLG	1569338	8.399449
5	1	LNKIVRMYSPTSI	208844	6.897943
5	1	LPKPPKPVSKMRMATPLLMQALPM	205454	9.821029
5	1	SVCNKVKGLKVFNTR	1575870	11.347679
5	1	LCHICWKPLPTSITV	1577644	10.162516
5	1	LNKFISPKSVAGRFA	1558227	10.742809
5	1	RRRVMIQSSGGKLRL	1575166	11.540755
5	1	GVWAPFNVLKVIRSE	1572395	10.876292
5	1	EEIITLNSYGSFQEF	1571581	9.460092
5	1	NVKCKTPTQLAETID	1574373	8.868752
5	1	RDIFLSQHHPSSLLL	1574837	10.828751
5	1	VNTLRFLVKNAGYLV	1570772	8.352450
5	1	QSKLSRNFTKGVKKI	1574745	8.804812
5	1	WRSFLNKVKSLRILN	1576628	9.535901
5	1	RNLKNAGLIVGQMIL	1575076	6.271188
5	1	ERFALNPSLLETTEGCQQI	1021908	7.454976
5	1	RWLLIEILKASKSML	1575249	9.226997
5	1	VLKWHLHKAVEVPIS	1576369	12.061510
5	1	KFDSALARKHIARELH	1022110	7.400882
5	1	THRHIIGEGCPKPHR	1570679	6.401353
5	1	SSKLNKFISPKSVIG	1575804	11.504482
5	1	PEREVLVWKFDSRLAFHH	1022157	8.935624
5	1	ERFALNPGLLETSEGCK	1021966	7.279047
5	1	NKVKSLRILNTRRKL	1574227	9.366915
5	1	SDFYGLISERFINYC	1575332	12.602466
5	1	TSFIRNCARKVFNDI	1576181	13.741938
5	1	GLAYKFVVPGAATPY	204750	9.315694
5	1	CDPKRYFVPIFSEAV	1571074	7.043771
5	1	WELGLSPQQICTNFK	1576570	7.037985
5	1	LSILAILKGLYNFAT	1570237	9.890215
5	1	SGDVIVKAIGALEDI	1575379	10.737503
5	1	YEEFCDAVYENDKLK	1576685	8.506526
5	1	PSAEFRRTAPPSLYG	1577691	10.954954
5	1	SSTVKLRQNEFGPAR	1575842	7.972908
5	1	CIALDMMNENLGIIS	1571155	9.028030
5	1	QFKRASPILRFLYAN	1574597	11.708018
5	1	RLIHSLSNVKNQSLG	1574994	10.148814
5	1	TNHLSKCQFDHVNTL	1570718	6.766428
5	1	LGIISHLLKTRDNSV	1573420	8.409318
5	1	DLLIEALSAMMLDRL	1571393	9.313363
5	1	LMAFTAAVTS	1274488	9.173318
5	1	FGSMPALTIACMTVQ	1568853	10.158568
5	1	EIPSFRWTQSLRRGL	1568812	10.911455
5	1	KLNNQFGSMPALTIA	1569040	12.061510
5	1	HFLLRGPFEASWAIK	1569900	9.372035
5	1	SLPLFTGQASFDLAA	1575591	11.959704
5	1	ASRELERFALNPSLL	1021893	8.032575
5	1	KYNLNRAMMLDDLTM	1573221	10.701653
5	1	WIILGLNKIVRMYSPISI	1022134	8.615998
5	2	SIKAVYNFATCGIFA	1570571	10.369349
5	2	TMTRPILRLLVLAVL	1576124	10.842487
5	2	AGLLGVVSTVLLGGV	206167	9.243283
5	2	ATERFRWLLIDLLRE	1571009	9.571654
5	2	LDMIITAVNSLISDN	1570177	9.735740
5	2	WAVKPKAVRQIEDQL	1576555	8.834881
5	2	PFLLAQFTSAICSVV	1497132	7.913179
5	2	SGLFQFIFFLLLAGR	1570538	6.295011
5	2	KSLFFLDEPLKSVPL	1573050	6.960786
5	2	FIFFLLLAGRSCSDG	1569705	6.913928
5	2	VLSYVIGLLPQDMVI	1569414	10.918605
5	2	VPKKKKDKDIPQSSE	1577561	6.652147
5	2	SKSDDQIWLSQWFMN	1568293	7.787943
5	2	SVYLSDNGVMSEQGS	1575892	9.448847
5	2	DLGKKRFLLIRNSTW	1569576	6.911603
5	2	FLVKCQLQNPGVADL	1572055	7.910198
5	2	VLRTKLMTSRRVLER	1568677	7.013556
5	2	SPLLTEGFKLLSSLV	1575687	10.523154
5	2	FNSLISIAQHLVSDR	1572078	6.956596
5	2	GRPGNFLQSRPEPTA	1022062	10.360954
5	2	HLRKVILSEISFHLV	1558121	10.775690
5	2	RVSDVSVLMKEYDVS	1570482	8.076019
5	2	LVSFLLLAGRSCGMY	1570258	6.543612
5	2	VIGLLPQNMVLTTQG	1577539	9.940884
5	2	SCGLYKQPGVPVRWK	1568214	7.005331
5	2	CMTVQGGETMNSVIQ	1568720	7.541125
5	2	ISGYNFSLGAAVKAG	1568987	11.604371
5	2	FSLECIMDVGEIQNK	1572134	7.954296
5	2	QGQMVHQAISPRTLN	206829	9.356807
5	2	NNVVQALTSLGLLYT	1569212	11.604371
5	2	GWPYIGSRSQILGRS	1568955	6.784203
5	2	NISGYNFSLGAAVKA	1558554	11.182031
5	2	VSLIAIIKGIVNLYK	1570821	6.831489
5	2	IYEPEDLGNCLNKSD	1570046	7.102850
5	2	KQCFRKLPVNRPIDW	3978	7.135350
5	2	LKALTTKHPSLNIIT	1577227	6.779863
5	2	DIYISRRLLGTFTWT	1567782	9.127524
5	2	DASFKESFAIHLDYT	1571276	8.037833
5	2	RQANFLGKIWPSSKGR	1021942	5.883292
5	2	RHYLHTLWKAGILYK	3903	9.281667
5	2	RQCCHKAMENFTDDD	1575127	8.001983
5	2	VLSYVIGLLPPDMVV	1569399	11.362828
5	2	LLTKFVAAALHNIKC	1573703	11.424252
5	2	FLLMYEMHRESLLKS	1572041	6.627819
5	2	AGLLGNVSTVLLGGV	204714	9.243283
5	2	TPLTLVDICFWSTLF	1570733	7.914461
5	2	SIAQHLVSDRPIMRY	1575459	9.943604
5	2	RCYSLYIAENGELTE	1574820	10.372174
5	2	VMRYTIDKEFEKICR	1576414	8.037833
5	2	KNKVNLLTHSINALI	1570118	9.587776
5	2	KISVQYNLSHSYAVD	1570081	10.243063
5	2	KKTFDHTLMSIVSSL	1557693	10.256857
5	2	TKIMSSKRILERESV	1576072	10.214245
5	2	SLINSMKTSFSSRLL	1568650	11.241296
5	2	LMDVVYSIALHPIDE	1573742	9.974391
5	2	VRVWDVKNAELLNNQ	1569433	8.486887
5	2	KLAFLVQTEPRMLLM	1572887	6.677529
5	2	LQFNQMMNPSHVKFL	1573816	11.609024
5	2	SHELMTMTRPILRLL	1575444	7.905965
5	2	LRNVACQEAVKLKLI	1573877	9.151737
5	2	LRTKLMTSRRVLEKE	1573890	8.314842
5	2	LASFTPVIQDQDLEM	1573278	9.251598
5	2	LKDLWDYMLNSTGGI	1573548	9.698683
5	2	INSMKTSFSSRLLIN	1568469	10.770080
5	2	HTLMSIVSSLHLSIR	1557706	6.484744
5	2	ALWRVSAEEY	1274521	8.309781
5	2	DKYNKQLMVSSCVTS	1571371	9.774276
5	2	FIVFLLLAGRSCSYK	1569723	6.826786
5	2	TFALWRVSAEEY	1274506	8.485752
5	2	DMLKLFEFNKKAIET	1569590	8.955498
5	2	LLSYVIGLLPQGSVI	1577246	7.873161
5	2	PSSGCYIHFFREPTD	1569265	9.203388
5	2	YVVSSFDNIKVFLEG	1576883	6.949128
5	2	SGLFQLIFFLTLAGR	1570553	6.375998
5	2	GLLSYVIGLLPQNMV	1577053	10.460656
5	2	KGGFMYLKELYNNVN	1572803	7.784505
5	2	FEFNKKAIETLNDNT	1569686	7.716602
5	2	NSVVQALTSLGLLYT	1569246	11.308631
5	2	AVGLFIRLLGGESDA	1571025	7.923082
5	2	LVNLLIFHINGKIIKNS	206231	8.374540
5	2	ETVEKIVDQYREPVK	1571834	7.021897
5	2	LVNLLIFHINGKIIK	204834	8.603390
5	2	EQARKFEEPIWSDFG	1577001	7.518917
5	2	NNQNFFWAVKPKVVR	1574328	11.368998
5	2	KYKIAGGIAGGLALL	206219	8.828743
5	2	WVFSSVQPPKVPILL	1576646	11.830593
5	2	KGGRKPARLIVFPDLGVRVC	1313445	6.807176
5	2	PEIWHHLSTLIKQPD	1574440	10.862404
5	2	NFSLGAAVKAGAALL	1558568	11.650137
5	2	SILKWHLHKVVEVPI	1575478	11.887831
5	2	GLLYTVKYPNLSDLD	1568913	7.655753
5	2	LAQILMDNDLAATND	1573262	7.936257
5	2	QKEYMERQGKTPLGL	1568142	7.719663
5	2	LIEDYFEALSLQLSG	1573488	11.135455
5	2	SGFIGFCKSMGSKCV	1575396	10.667869
5	2	AYTSSDDQISLFDQS	1571048	6.847214
5	2	GFIGFCKSMGSKCVR	1572212	7.075628
5	2	VLDILTANKLIRQKL	1576347	6.879989
5	2	KGKSAWYVDTEIINE	1572827	8.909353
5	2	GWPYIGSRSQIIGRS	1568940	6.834872
5	2	KLNNQFGSVPALTIA	1569054	6.731848
5	2	EEALNVALAVVTLLA	1569624	6.985699
5	2	NKNFFWAVKPKAVRQ	1574215	11.262893
5	2	KSVPLEMLLINLTTI	1573085	6.342835
5	2	RQAEPSLYGRHNCRC	1577711	6.080273
5	2	NSVIQALTSLGLLYT	1569231	11.168656
5	2	ILKGVINIWGSGLLQ	1569954	9.657939
5	2	NKEVDRLMSMKSIQK	1569191	8.432669
5	2	GKSSFCDICGEELPT	1577623	7.949734
5	2	KSEVYEKGLGKFVKT	1573018	7.472832
5	3	PHHTALRQAILCWGELMTLA	3625	7.818921
5	3	LKGSETTVTERIFRE	1573587	8.843167
5	3	HNWVNHAVPLAMKLI	204762	10.422411
5	3	SKLKLLKGSETTVTE	1575518	10.691800
5	3	KTAVQMAVFIHNFKR	206801	7.542031
5	3	HSNWRAMASDFNLPP	206773	8.179304
5	3	QYIKANSKFIGITE	205467	9.625362
5	3	YKAAVDLSHFLKEKGGL	1022075	5.919166
5	3	CFKYILIQAGFDQRL	1571107	9.069498
5	3	DVEMTKEASREYEDK	1568775	8.561930
5	3	ILDLCYQLSMRIANQ	1572611	6.999911
5	3	CFHEFLSSKLNKFVS	1571094	7.076652
5	3	SIINHKFCNLSDAHK	1568278	8.914043
5	3	IGHLLRGRNHFIYIV	1572533	6.623072
5	3	KWVQMCSRTLKNSHQ	1573206	6.743343
5	3	EKDSPFKLSSSEPHC	1576961	8.240174
5	3	PSPIGYLGLLSQRTR	1568111	7.399103
5	3	LGAWVLGEPKMTKAL	1573384	8.113853
5	3	AGDLGRDELMELASD	1576903	6.990988
5	3	YVDRFFKTLRAEQATQDV	1022003	9.045444
5	3	LMTSPKWVQMCSRTL	1573771	12.304025
5	3	CHFITKETPDRLTDQ	1571125	7.564208
5	3	KSYVKSKLKLLKGSE	1573103	10.716750
5	3	LIRKKLMTSPKWVQM	1573525	9.141237
5	3	RNEWILESDHLIAEM	1570434	8.868752
5	3	KVEFTGDLVVKALGA	1573144	10.025400
5	3	NANPDCKTILKALGPAA	1022051	7.109316
5	3	KSAFQSSIASGFVGL	1573002	8.376419
5	3	LLESLSSLGAHLDSD	1573645	7.751188
5	3	VGNWQYFFPVIFSKASDSLQLVFGIELMEVD	209025	9.286092
5	3	LKGIQSLRKLSSVCL	1573569	9.665525
5	3	EFRNDWILESDHLIS	1569641	7.901763
5	3	TGSDGKTTWCSQTDY	1570664	6.503717
5	3	LLDNRSNHYEEVIAS	1573631	8.464594
5	3	SLRKLSSVCLALTNS	1575605	9.763148
5	3	NLYIKSIQSLISDTQ	1574305	11.138587
5	3	QVNTSKTGINENYAK	1568176	6.985699
5	3	RQKIIYSGAVNLDDE	1575142	11.109985
5	3	SDDQISIMKLPLSTK	1575301	8.989303
5	3	CIANGVSTKIVTRIS	1571171	9.939528
5	3	LCHLITKETPDRLTD	1568538	8.473410
5	3	KVKSLKLLNTRRRQL	1557946	9.313363
5	3	LFKEKEVKKEIKDPL	1573360	8.168645
5	3	TGLWPFIRINNLKVK	1576016	11.736343
5	3	IKCFEKFLEPKVKFG	1572570	9.057348
5	3	LSSKFNKFVSPKSVS	1573957	11.208551
5	3	HKGIVIKSKKKGSTP	1577082	6.677529
5	3	TLMGRYTHYKSRNLN	1576097	10.553223
5	3	TPAETTVRLRAYMNTPGLPV	1313475	7.882000
5	3	TQLVLSSMVNPLVLS	1576144	11.710789
5	3	PRCWLIRNGSYLNTS	1570361	6.973540
5	3	SGRLKFLDVCVALDM	1575429	9.268591
5	3	EHREVLQWKFDSQLARRH	1068606	7.710527
5	3	SSMHLIVQNAYKQMI	1570638	6.647200
5	3	LNKFVSPKSVIGRFV	1573790	13.540895
5	3	NKFVSPKSVIGTFVA	1574184	10.911455
5	3	KLKFNSVIVNPSLNG	1572908	10.798682
5	3	MGQLISFFGEIPSII	1570279	10.410197
5	3	SSIIFGAFPSLHSGCC	204918	8.186066
5	3	HLFKTTVNSLISDQL	1557786	11.307233
5	3	GQHTLPRCWLIRNGS	1569830	8.925934
5	3	VRKTIPDVIELAYQK	1576485	8.648008
5	3	LHRVVLLESIAQFGD	1573467	9.832195
5	3	KLFEFNRNAIKTLQN	1570096	9.827703
5	3	LAVFQPSSGNYVHCF	1577186	12.428754
5	3	KLNKFVSPKSVVGNF	1572928	8.167327
5	3	YVDRFFKTLRAEQASQDV	1022147	8.978693
5	3	IPIQLLPNTLVFQAK	1577132	10.039679
5	3	LDSSDTIWMDIEGPP	1577204	6.590879
5	3	SPALFLSFLYTLELK	1575654	9.913058
5	3	CTNFKTQLVLSSMVN	1571243	8.355166
5	3	FIRINNLKVKMAQED	1571953	8.200525
5	3	IFSKASDSLQLVFGIE	208993	8.702836
5	3	ADSEITETYKEGDAV	1570902	7.115854
5	3	QLQPSLQTGSEELRSLY	1022027	6.934471
5	3	SMVGLFSNNPHDLPL	1568310	6.810290
5	3	VLRTKLMSTRRVLER	1576392	7.073585
5	3	KSRFFIWSQEVPLLT	1573066	7.031307
5	3	AFKIGLHTEFQTVSF	1567705	8.162081
5	3	YLGLLSQRTRDIYIS	1568384	7.968199
5	3	FRILSSISLALVNSM	1572114	7.390288
5	3	SKTHLNFERSLKAFF	1570602	6.976988
5	3	NKFVSPKSVSGTFVA	1574194	10.460656
5	3	MGNSKSKSNPSSSSE	1577668	8.928342
5	3	NHVIQSVRRLYPKIF	1574148	9.813337
5	3	YEYKVQQAMSNLVLG	1576701	11.673129
5	3	SFFEEVPNIIHEAIN	1570505	8.933187
5	3	YVDRFFKTLRAEQATQEV	1021931	7.090129
5	3	RDHICLLRPLLWDYI	1558313	6.986577
5	3	TASKLLEDRVGLNHI	1575964	9.097793
5	3	VVFPASFFIKLPIILA	204966	7.700342
5	3	FATCFLIPLTSQFFLP	204738	6.899964
5	3	KFDSQLARRHMARELH	1022015	7.367969
5	3	SRCYSIYLSINGVLE	1575728	10.904392
5	3	IVQNAYKQMIKSRTL	1570028	6.792981
5	3	GRYNCKCCWFADKNL	1569485	7.672504
5	3	RHNWVNHAVPLAMKLI	206265	10.098774
5	3	AGFFLLTRILTIPQS	3841	9.778375
5	3	DQYKDLCHMHTGVVV	1568759	9.631734
5	3	ASLFLHLVGIPTHRH	1567726	6.879256
5	3	NQFGSVPAVTISCMT	1577343	11.602058
5	3	WEFVNTPPLVKLWYQ	206871	10.000842
5	3	LMSTRRVLEREQIPT	1573760	6.846522
5	3	QRILRKSKRNDGDLD	1577421	6.243328
5	3	RFFVWGDEVPLLTKF	1574911	11.238807
5	3	QKRTLSLLQYARYPI	1574696	6.618364
5	3	EHLSSLRNLCELLGV	1571667	7.704514
5	3	YFFPVIFSKASDSLQL	209034	9.207257
5	3	RFYKTLRAEQASQ	1022086	8.511244
5	3	TCEICALKPKIIYCN	1575980	9.264297
5	4	GVWVLAEPTKGKNER	1572410	8.288341
5	4	KILEPFRKYTAFTIP	208119	8.688240
5	4	YLILKNLTGLVSTGS	1576789	7.845889
5	4	PSHIMSVLDMGQGIL	1568599	9.500922
5	4	SKFMQEINIEEQEYQ	1575500	7.865239
5	4	KIPTHRHIVGKPCPK	1567955	7.369656
5	4	MRKLAILSVSSFLFV	204858	8.312306
5	4	CFKYLLIQGHYDQKL	1568406	10.347225
5	4	YREEIYRKGLGNFVQ	1576835	10.052671
5	4	YFIMAYVNQAHHIQL	1576733	13.464194
5	4	EFESLFKCLSHISLS	1571626	7.218586
5	4	LLKILVLSILSSPTK	1573664	8.930759
5	4	LGFSSEVLKLKDEVR	1573405	8.586991
5	4	QGSVITVQGADDIKK	1577401	6.751526
5	4	GYKVLVLNPSVAATLGFGAY	205877	10.392341
5	4	LTSQFFLPALPVFTWL	204822	9.674932
5	4	RNFQKVNPEGLIKEF	1557919	10.366537
5	4	LMFLQNLKLGDDQYV	1558183	9.533865
5	4	QKLLLEEGVPSHIMS	1574675	9.356807
5	4	GYKVLVLNPSVAAT	203816	8.875327
5	4	KHDDAIVRLRNAGIV	1572861	10.425504
5	4	YKLIDNSLILLECFV	1557870	5.939433
5	4	FIMAYVNQAHHIDLM	1571937	11.043157
5	4	NMLTHSINSLISDNL	1570321	10.534250
5	4	GKNERELATLHHLNP	1572289	7.097516
5	4	GTSFVYVPSALNPAD	1497052	8.986633
5	4	EVKSFQWTQALRREL	1558455	10.727035
5	4	VWGIKQLQARVLAVERYLKD	208927	7.630964
5	4	QEALNIALVAVSLIA	1568131	7.543393
5	4	LSKDGCTSAKGPDYK	1573921	7.857422
5	4	GFIGLCKTLGSRCVR	1558289	9.647152
5	4	EFSNFKVAFSRSLND	1571647	11.203852
5	4	IPTFLQEALNIALVA	1567926	6.586421
5	4	GILHNLSDLYALITE	1572268	8.059348
5	4	AMFVEDIAMGYVVSS	1570961	10.086469
5	4	GLDFSEVSNVQRLMR	1568896	8.928342
5	4	RHIVGKPCPKPHRLN	1568197	6.755660
5	4	INLIGRGGDEALTGF	1572683	8.561930
5	4	RYFLMAFANQIHHID	1575267	13.071845
5	4	FWYVNHTGFNVHSLP	1569786	8.267658
5	4	GPDNPGEPLVLKEGI	1572319	7.305699
5	4	AGYLVGRKPLAFFSW	1569516	8.173285
5	4	EHYTVLFSDLANSHQ	1558352	10.454106
5	4	QVVLSSMINPLVMST	1574783	11.858513
5	4	KTLNDETKKQVNLMG	1568007	7.241213
5	4	VDLFVFSTSFYLISI	1568354	8.188110
5	4	FQKTILKATTALKDV	1572098	6.896336
5	4	LKSDLLRAGITLVPV	1573609	7.059483
5	4	DEFFECFKYLLIQGH	1571317	9.104271
5	4	PKLEFGSLIVNPSLN	1574470	10.016070
5	4	KGSPEFDWILGWTIK	1570065	6.923320
5	4	GIRHLFGNYITNDSY	1569810	8.274735
5	4	CGKYLFNWAVRTKLKLTPIA	1313460	7.166285
5	4	MNYYGKQENWYSLKK	206244	6.285392
5	4	DRTELLEMVCFHEFL	1571450	7.725834
5	4	NLRLKGVTCRLFRQQ	1574269	8.347055
5	4	SNKFHIRLIKGELSN	1575632	10.854614
5	4	IPVFLQEALNIALVA	1569992	6.221478
5	4	LFAAFPSFAGLRPTFDTRLM	1350837	4.467690
5	4	GFTRRFKFLLNISYL	1572233	6.906214
5	4	KNLYDHALMSIISTF	1567986	8.256816
5	4	KSKYKLATSVLAGLL	204798	10.195092
5	4	QMSIQLINKAVNALI	1568160	6.910058
5	4	RFFLPIFSEFVLLAT	1574896	9.760149
5	4	GYKVLVLNPSV	1274470	6.824849
5	4	RLCFSKSKNTLMYEI	1574974	7.480946
5	4	RAMFVEDIAMGYVVS	1574800	11.372108
5	4	KNLTGLVSAGPKAKS	1572953	8.244666
5	4	CDMLRLIDYNKAALS	1557767	9.640611
5	4	SMHLMLANAGRSSGS	1570622	6.826117
5	4	SWLNLAAHHPLRMVL	1575926	11.410775
5	4	LQGLRYFIMAYVNQA	1573835	11.144902
5	4	QYDVIIQHPADMSWC	1570396	9.437238
5	4	LECFVRSTPASFEKK	1568548	11.516326
5	4	AAYAAQGYKVLVLNPSVAAT	1314957	8.935624
5	4	MLIESNLAGSNDNFL	1574056	9.377200
5	4	LWTQSLRRELSGYCS	1569147	10.413227
5	4	GSLIVNPSLNGFLSK	1572351	8.361553
5	4	IKLPIILAFATCFLIP	204774	7.561858
5	4	SHIMSVLDMGQGILH	1568635	10.380732
5	4	SSLGVDDVGTPELEL	1575819	6.731848
5	4	YRKGLGNFVQTDRKS	1576854	9.965833
5	4	AANWILRGTSFVYVP	4023	8.806769
5	4	ELLDQSDVKEPGVSR	1571749	7.340009
5	4	GVFHELPSLCRVNNS	1569849	8.184029
5	4	KSRTLKSFFAWSLSD	1570135	8.168645
5	4	RLKGKSCDDWLGGSV	1575010	7.945207
5	4	KYRWLNLSANGDLRL	1573236	8.232027
5	4	NIRYLVMAIVSDFSS	1574166	10.360954
5	4	KVGEVCSFYADPKRY	1573161	8.849459
5	4	IIPDGYKLIDNSLIL	1557857	11.183159
5	4	VGLVVQIDHVRMSTK	1576296	6.568921
5	4	DCIMTSYQYLIIQNT	1567761	6.411150
5	4	RESLESLWAPFGVLR	1574876	9.387668
5	4	LANAGRSSGSRRPLG	1570159	7.701531
5	4	QGLRYFIMAYVNQAH	1574615	7.757702
5	4	AYAAQGYKVLVLNPSVAA	1313429	7.375428
5	4	DYLILKNLTGLVSAG	1571520	7.098579
5	4	WKSDMSKLLNLKSDL	1576590	8.628883
5	4	SSVFNVVNSSIGLIM	204930	9.724375
5	4	LKAEAQMSIQLINKA	1568029	9.680998
5	4	IKDVLKYRWLNLSAN	1572588	7.525491
5	4	FRKYTAFTIPSINNE	206745	10.000842
5	4	SPAIFQSSMTKILEP	206857	10.098774
5	4	LSLCNKIKGLKVFNT	1573935	6.828126
5	4	SFFELDRWEKIRLRPGGK	1068612	5.952841
5	4	LRKDYIKRQGSTPLA	1557814	10.331163
5	4	IAYQEDEFFECFKYL	1572492	8.192907
5	4	SYTIVSSLGVDDVGT	1575946	10.912166
5	4	RLLDILEAIKLIRKK	1575042	10.568857
5	5	KTLILLETFVRVNPE	1568504	8.165354
5	5	ECYVQRFHLIKNTFG	1571547	6.838957
5	5	RVNNSYSLIRLSHNS	1570467	9.308729
5	5	YFESFVREFVATART	1576716	11.226516
5	5	SRVLNYDFNKLTALA	1575766	8.873127
5	5	SLYNTVATLYCVHAGIEV	1021979	7.453026
5	5	ILVLILAHPSKRSQK	1572661	10.580862
5	5	ELGEWVFSAIKSPQA	1571730	10.597261
5	5	LQSLTNLLSSNLSWL	3933	8.236456
5	5	DYEYKVSKLVSRLVI	1558091	9.882794
5	5	QVCYNFKVQFLFSSM	1574767	6.388538
5	5	EFENFMKAGAHPIMH	1571610	6.258360
5	5	GSRGYRLQRKIEAIF	1572370	8.810703
5	5	LHLYSHPIILGFRKI	3963	7.841717
5	5	ELQHIILNASYITPY	1569660	6.421115
5	5	FKVQFLFSSMIDPLI	1572000	9.545501
5	5	SSNLSWLSLDVSAAF	3948	6.947810
5	5	ESEFQAALSRKVAKL	208983	9.016702
5	5	VSLIAALKGMINLWK	1570809	8.204722
5	5	REEHYIVLSSELRLS	1574854	11.432835
5	5	GFVGLCRTLGSKCVR	1572246	7.885248
5	5	EVFCQTIKLDSEEYH	1571849	9.366915
5	5	PKISFEPIPIHYCAPAGFAI	208915	8.881976
5	5	VGQMLMLVNDRLLDI	1576315	11.024767
5	5	KVTFLSQVHPSPLLT	1573188	9.519803
5	5	QFGTMPSLTMACMAK	1558522	8.303931
5	5	QKFVDTILSENGVVA	1574660	8.881976
5	5	RFKYLLNVSYLCHLV	1574944	9.235083
5	5	TSSDDQITLIKTPSL	1576199	9.599786
5	5	KSAFQSSVASGFIGF	1568489	8.239428
5	5	KLCLMKAQPTSWPLQ	1567969	9.863453
5	5	ILSHVKFNFGDFYSE	1572645	6.459172
5	5	LLNNQFGTMPSLTLA	1569103	12.827579
5	5	FLHLVGFPTHRHIRG	1569738	7.079734
5	5	TIIKALGALDSPREI	1576038	11.976947
5	5	NLTNLLSARKLDSSK	1574287	9.387668
5	5	KLIADSIDFNQVAQV	1569022	6.531356
5	5	YFLMAYANQIHHVDL	1576748	12.092644
5	5	NKSAFQSSVASGFIG	1568574	11.346185
5	5	RRIFGVFKNPCTSHG	1570450	9.251598
5	5	FLIMRNLTNLLSARK	1572026	8.391671
5	5	SHHYIRVGNETGLEL	1568263	8.581625
5	5	ISGYNFSLSAAVKAG	1569002	12.299456
5	5	FSLSAAVKAGASLID	1577030	13.060625
5	5	EIESCRKNSCECNFE	1571684	6.345774
5	5	RFHLIKNTFGLLFYQ	1574928	9.011119
5	5	KVKFGHVSINPADIA	1573176	9.767170
5	5	LVPFVQWFVGLSPTV	3871	10.144957
5	5	GVLQTFMRMAWGGSY	1567884	10.195092
5	5	LFLHLVGFPTHRHIQ	1570196	6.814863
5	5	EYDFNKLLVSAVSQI	1558073	11.054837
5	5	MFISDTPGERNPYEN	1569166	8.864410
5	5	YQRSEEEKFPYIMGD	1576819	9.215074
5	5	FTNFKVAYSKSLKEL	1572158	8.037833
5	5	VEKSQLLNEFNNLYA	1576266	8.560640
5	5	LQMVGMRRPQQGASG	1569121	8.146619
5	5	LRLFDYNKNAIKTLN	1568050	7.431984
5	5	FRNQWLLESDHLISE	1569756	6.949953
5	5	FMRMAWGGSYIALDS	1567841	10.812323
5	5	WLLIEVLKGMKTTSE	1576609	9.286092
5	5	NFISGIQYLAGLSTLPGNPA	205886	8.578961
5	5	GEGAVQWMNRLIAFASRGNHV	205866	6.973712
5	5	HEALNIALIAVSIIS	1569879	7.364609
5	5	KVYLAWVPAHKGIGG	206815	8.911693
5	5	IQLVFSSMINPLVIT	1572709	6.828126
5	5	LLWDYMCISLSTAIE	1573724	11.675740
5	5	QEYHRLIHSLAKTNN	1574582	10.759019
5	5	MGQFISFMQEIPTFL	1568079	8.236456
5	5	LLNEFNNLYADKVSV	1573686	9.539312
5	5	FGTMPSLTLACLTKQ	1568868	10.290365
5	5	LQLVGIQRAGLAPTG	1577282	10.231811
5	5	KGLHHLQIILSGKMA	1572842	10.871626
5	5	RLKGVTCRPLKHKVE	1575025	7.784505
5	5	CTGMLKRRLGLMSLS	1571228	10.541766
5	5	LDGVNLVASQPIFTG	1573309	11.256458
5	5	RTLILLMLTNPTKRN	1575195	8.369869
5	5	QGVYMGNLSQSQLAK	1569287	6.898601
5	5	FDHDILPDKFYEEFC	1571889	7.777688
5	5	CPLDHVNTLHFLTRG	1567746	7.102850
5	5	GTVANGVLQTFMRMA	1567868	8.352450
5	5	LYKGVYELQTLELNM	1568062	9.134340
5	5	TILQRLGVLFGSRIA	1570699	8.696304
5	5	LQIILSGKMAHLRKV	1573848	11.318507
5	5	EVIPMFSALSEGA	208835	7.071671
5	5	KRFFLPVFSDEVLAG	1572979	8.093178
5	5	VVPDGYKLTGNVLIL	1576533	7.036070
5	5	FTTTLFLHLVGFPTH	1569772	7.203125
5	5	SLLNNQFGTMPSLTM	1558509	8.633241
5	5	DQEYHRLIHSLSKTS	1571428	6.737567
5	5	SLYNTVATLYCVHQRIDV	1021917	7.613293
5	5	SPTEFTSISSNSGNL	1575707	9.974391
5	5	EKVYLAWVPAHKGIG	206731	9.235083
5	5	DCCMEILGAVLEAVD	1571290	6.372905
5	5	ITDAVGNDMPGGYCL	1570014	7.063477
5	5	IPSIIHEALNIALIA	1569979	9.993374
5	5	EPQGSTYAASSATSVD	204726	8.673999
5	5	IISTFHLSIPNFNQY	1567908	10.691800
5	5	NYSLSAAVKAGATLL	1577363	11.990220
5	5	KVFNTRRNTLLFLDL	1568519	6.892580
5	5	SGGNHMLLDGVSVVA	1575409	9.173318
5	5	KTLILLETFVRVNPD	1573123	7.918756
5	5	VDGRGNYNTDLLPDW	1576241	7.910198
5	5	EKMFVSPTPGQRNPY	1576981	8.342597
5	5	PLGLLLKNLTTSSYV	1574492	10.672578
5	5	CQFLKVEKSQLLNEF	1571199	10.764523
5	5	YDFNKLTALAVSQLT	1576670	11.233859
5	5	QIYFESYVRPFVATT	1574648	10.545560
5	5	DGDLKRLRDLNQAVN	1568740	8.453758
5	5	NISGYNYSLSAAVKA	1577322	11.791057
5	5	SCLDGKLCLMKAQPT	1568230	8.691452
