# Supplementary material for: Prediction of the binding affinities of peptides to class II MHC using a regularized thermodynamic model
Source: BMC Bioinformatics. 2010 Jan 20;11:41. doi: 10.1186/1471-2105-11-41 (PMC2828437; doi:10.1186/1471-2105-11-41)
Supplement: Additional file 2 — This zip archive contains tab-separated files with the 5-fold cross-validation sets for 16 different MHC allotypes created for this study and also a separate text file describing the table format. [file 1471-2105-11-41-S2.ZIP › IEDB_DRB1_1101_peptide_data.tab]

5	1	SLYNTVATLYCVHAGIEV	1021980	6.871261
5	1	LQMVGMRRPQQGASG	1569116	11.968262
5	1	LPINALSNSLLRHHNLVYST	1021839	7.910198
5	1	RQCCHKAMENFTDDD	1575121	6.122997
5	1	SSDDQVSLIKIPCLS	1575777	7.838325
5	1	LDSWWTSLNFLGGSP	1356131	5.936494
5	1	SDFYGLISERFINYC	1575328	9.450020
5	1	KMYFNLIDTKAYK	1404257	9.657939
5	1	TGSDGKTTWCSQTDY	1570662	6.642295
5	1	SDFYALISERFINYA	1575313	10.280594
5	1	TFKNAHAKKPEVVVL	1021258	8.471194
5	1	LRNVACQEAVKLKLI	1573876	8.048492
5	1	IDTKCYKLEHPVT	1403070	7.364609
5	1	TKCYKLEHPVTGC	1403080	7.992130
5	1	QGSVITVQGADDIKK	1577396	5.942386
5	1	QKEYMERQGKTPLGL	1568140	7.400882
5	1	DLGKKRFLLIRNSTW	1569572	11.179780
5	1	ELLDQSDVKEPGVSR	1571748	7.722740
5	1	ILKGVINIWGSGLLQ	1569950	8.563222
5	1	MHHWLLFEMSRHSLE	1353742	9.042506
5	1	HSNWRAMASDFNLPP	206774	9.478916
5	1	KVYLAWVPAHKGIGG	206816	9.649623
5	1	LHLYSHPIILGFRKI	3964	8.514808
5	1	GRLLRGHNQFAYDGK	1353481	6.749176
5	1	KRFFLPVFSDEVLAG	1572975	8.500681
5	1	QSKLSRNFTKGVKKI	1574734	9.372035
5	1	FAEVLKDAIKDLVMTKPAPTCNIR	1397496	7.840584
5	1	YGGFLRRIRPKLK	200458	6.424474
5	1	DKANLEIMTKR	1353782	7.286330
5	1	SYFVGKMYFNLID	1402895	7.048636
5	1	DSKHQLDMIITAVNS	1569605	7.056504
5	1	LKAEAQMSIQLINKA	1568030	8.001983
5	1	AQLGLRKKTKQSITE	1570982	9.045444
5	1	TIPQSLDSWWTSLNF	1356128	5.399341
5	1	EVFCQTIKLDSEEYH	1571848	8.706129
5	1	YEAQILNYSKAKSSLES	1435339	10.310409
5	1	GKMYFNLIDTKCY	1403016	7.787943
5	1	LIKTLQSKLSRNFTK	1573501	11.232629
5	1	KHDDAIVRLRNAGIV	1572850	8.712772
5	1	GQHTLPRCWLIRNGS	1569827	8.070409
5	1	MYFNLIDTKCYKL	1403028	7.754436
5	1	YFESFVREFVATART	1576722	8.455909
5	1	IIPDGYKLIDNSLIL	1557854	8.407331
5	1	TKCYKLEHPVTGCGERTE	1402627	8.267658
5	1	TSLNFLGGSPVCLGQ	1356134	5.399341
5	1	MGSLEMVPMGAGPPSPGGDP	1397504	7.251756
5	1	ELGEWVFSAIKSPQA	1571729	9.709557
5	1	SQQPYLQLQPFPQPQLPYSQ	205841	9.054349
5	1	RICCEPKKTTNAEFT	1570416	9.239169
5	1	IKCFEKFLEPKVKFG	1572567	8.658571
5	1	SSYFVGKMYFNLI	1402891	7.454976
5	1	QLQPSLQTGSEELRSLY	1022028	5.919166
5	1	KMYFNLIDTKCYK	1403034	8.428540
5	1	FIMAYVNQAHHIDLM	1571935	9.341965
5	1	NSVVQALTSLGLLYT	1569242	8.661624
5	1	GFLRRIRPKLK	200342	6.424474
5	1	GPGEGAVQWMNRLIAFASRG	205872	9.523786
5	1	VYYLTRDPTTPLARAAWETA	1021878	8.678708
5	1	TILIKKYNLNRAMML	1576047	10.696706
5	1	KLNNQFGSVPALTIA	1569049	10.275770
5	1	SDANTEYERLLSMLN	1568612	9.158843
5	1	QGVYMGNLSQSQLAK	1569282	5.912095
5	1	DVKFPGGGQIVGGVYLLPRR	205860	7.346956
5	1	FKIMLKALSHLSLGL	1571974	11.803941
5	1	ATERFRWLLIDLLRE	1571007	9.148216
5	1	KLCLMKAQPTSWPLQ	1567965	9.337100
5	1	KGGFMYLKELYNNVN	1572801	11.034328
5	1	KTYKNVYIDTYHN	1473147	6.464306
5	1	IGGWLLLEPWISPSV	1473046	7.923517
5	1	YKTLRAEQA	1020863	6.171265
5	1	LMDVVYSIALHPIDE	1573731	8.907022
5	1	CFHEFLSSKLNKFVS	1571091	10.180617
5	1	NLIDTKCYKLEHPVTGCG	1402626	8.398471
5	1	NNVVQALTSLGLLYT	1569208	8.660096
5	1	VGKMYFNLIDTKC	1403009	8.438916
5	1	RQANFLGKIWPSHKGR	1020780	8.370800
5	1	KNKVNLLTHSINALI	1570110	8.754292
5	1	LANIAVDKANLEIMTKR	1353752	6.810941
5	1	KLFEFNRNAIKTLQN	1570093	10.910036
5	1	TRRKLLLIFDALILL	1576155	6.802534
5	1	QRILRKSKRNDGDLD	1577416	8.468986
5	1	QKQITKIQNFRVYYR	206844	9.821029
5	1	SLYNTVATLYCVHQRIEV	1020753	7.310261
5	1	YKLIDNSLILLECFV	1557867	7.096455
5	1	LNKFISPKSVAGRFA	1558224	10.407183
5	1	RVLDILVARRLLLKK	1575208	12.434455
5	1	IDQHVKLACSLPHGRL	1473073	9.414688
5	1	RQANFLGKIWPSSKGR	1021941	8.017079
5	1	LTRILTIPQSLDSWW	1356125	6.473648
5	1	TISSYFVGKMYFNLIDTK	1402620	8.428540
5	1	DTKCYKLEHPVTG	1403075	6.902395
5	1	KMYFNLIDTKCYKLEHPV	1402625	8.194284
5	1	SKGSSSELSAQQKK	1473161	6.596139
5	1	RDIFLSQHHPSSLLL	1574826	9.538628
5	1	SSVFNVVNSSIGLIM	204931	7.997282
5	1	AGYLVGRKPLAFFSW	1569513	10.727035
5	1	NVKCKTPTQLAETID	1574372	7.497519
5	1	VAFRAGLVMEAGSKVT	7304	8.099011
5	1	AERTVTVRRVGPGGRAV	1435388	6.801059
5	1	DGGRRKKGGWFGKHRGQGGSNP	1397486	8.963128
5	1	EKVYLAWVPAHKGIG	206732	10.031703
5	1	ISSYFVGKMYFNL	1402887	7.454976
5	1	DIEKKIAKMEKASSVFNVVNS	200086	9.195725
5	1	KTSLYNLRRGTALAIPQCRLTPLSRL	1397488	12.148517
5	1	KGKSAWYVDTEIINE	1572816	8.916402
5	1	RWLLIEILKASKSML	1575245	11.158822
5	1	GFTRRFKFLLNISYL	1572229	13.204785
5	1	GEGAVQWMNRLIAFASRGNHV	205867	10.601433
5	1	SMSYSWTGALVTPCAAEEQK	1021821	8.613173
5	1	SCGLYKQPGVPVRWK	1568212	8.738375
5	1	YGGFLRRIRPK	200455	5.611793
5	1	SVGLGKVLIDILAGYGAGVA	1021785	6.847214
5	1	HLFKTTVNSLISDQL	1557783	9.351818
5	1	ELQHIILNASYITPY	1569656	9.036673
5	1	ICGIVYWMRRHTQKAPKRIRLPHIRED	1581587	11.205023
5	1	EYDFNKLLVSAVSQI	1558070	10.775690
5	1	DRVLDILEAVKLIRK	1571465	9.372035
5	1	YFVGKMYFNLIDT	1402897	7.417142
5	1	SCLDGKLCLMKAQPT	1568228	8.116263
5	1	NSVIQALTSLGLLYT	1569227	9.503490
5	1	PRCWLIRNGSYLNTS	1570357	9.711389
5	1	FVGKMYFNLIDTK	1402901	7.243933
5	1	GTSFVYVPSALNPAD	1497049	8.576308
5	1	RLCFSKSKNTLMYEI	1574968	9.488246
5	1	LNHVRIPIGYWAVNP	1473064	7.737740
5	1	GPDGRLLRGHNQFAYDGK	1353834	9.042506
5	1	TISSYFVGKMYFN	1402847	7.636797
5	1	KYNLNRAMMLDDLTM	1573217	9.235083
5	1	PQCRLTPLSRLPFGMAPGPGPQPG	1397489	11.742176
5	1	SSKLNKFISPKSVIG	1575800	9.366915
5	1	LSLCNKIKGLKVFNT	1573932	9.836722
5	1	CMTVQGGETMNSVIQ	1568721	6.158285
5	1	AGFFLLTRILTIPQS	1356122	10.742809
5	1	LLVTFKNAHAKKPEV	1021246	9.823245
5	1	QGLRYFIMAYVNQAH	1574612	10.823835
5	1	TIIKALGALDSPREI	1576034	10.240795
5	1	VSIISILKGVINIWG	1570789	10.023834
5	1	KCYKLEHPVTGCG	1403082	8.099011
5	1	PAEILRKSRRFAQALPVW	1021803	11.091342
5	1	WEFVNTPPLVKLWYQ	206872	8.772499
5	1	VTPCAAEEQKLPINALSNSL	1021830	6.223866
5	1	WNRKELLVTFKNAHA	1021242	5.845709
5	1	KLIADSIDFNQVAQV	1569017	8.678708
5	1	SEGDIVIYSKYGGTE	203744	7.368306
5	1	YFNLIDTKCYKLE	1403039	5.867447
5	1	RVSDVSVLMKEYDVS	1570480	8.839009
5	1	ASLFLHLVGIPTHRH	1567722	8.729716
5	1	SLYNTVATLYCVHQRIDV	1021916	6.851387
5	1	PTHRHLKGEACPLPH	1570372	8.642057
5	1	VPILLNNPNLFWAVK	1576455	10.505114
5	1	LIDTKCYKLEHPV	1403062	6.404600
5	1	EKDSPFKLSSSEPHC	1576962	7.972908
5	1	CIALDMMNENLGIIS	1571162	6.759228
5	1	QMSIQLINKAVNALI	1568156	10.979970
5	1	KSNFLNCYVSGFHPSD	202395	6.667244
5	1	YFVGKMYFNLIDTKCYKL	1402624	8.471194
5	1	SVCNKVKGLKVFNTR	1575866	10.825061
5	1	FLRRIRPKLK	200316	5.536853
5	1	LQGLRYFIMAYVNQA	1573834	7.877162
5	1	LDMIITAVNSLISDN	1570169	8.099011
5	1	RLKGVTCRPLKHKVE	1575019	9.668928
5	1	YFIMAYVNQAHHIQL	1576730	10.491072
5	1	LRRIRPKLK	200398	5.312333
5	2	NISGYNFSLGAAVKA	1558551	8.064853
5	2	EFESLFKCLSHISLS	1571622	10.982371
5	2	NFTVSFWLRVPKVSASHLE	1349760	8.505352
5	2	KAERADLIAYLKQATAK	200384	7.029413
5	2	TVKVEPHTGDYVAAN	1021189	6.573247
5	2	VLKWHLHKAVEVPIS	1576364	9.582598
5	2	EEALNVALAVVTLLA	1569621	7.314858
5	2	LAQILMDNDLAATND	1573251	7.561858
5	2	CPLDHVNTLHFLTRG	1567742	11.043157
5	2	QLALHKMKSSDAREE	1574704	9.539312
5	2	AVFEAALTKAITA	1420915	8.160777
5	2	KSRTLKSFFAWSLSD	1570131	8.432669
5	2	IKQTLIAIHTLAIRYANRTDV	1473194	10.691800
5	2	NKIVRMYSPTSIL	208854	8.872688
5	2	FNNFTVSFWLRVPKVSASHLE	1349753	8.099011
5	2	ANKIVYTVKVEPHTG	1021186	6.006459
5	2	APQIVRGASEDVRKQPYNLTIAWFRMGG	1581778	8.804812
5	2	FLLMYEMHRESLLKS	1572037	6.812899
5	2	KKTFDHTLMSIVSSL	1557690	10.753565
5	2	ERADLIAYLKQATAK	200315	6.561307
5	2	KQCFRKLPVNRPIDW	3979	7.817287
5	2	SKMSVVMRNTTWEGQ	1570586	10.870300
5	2	MGQLISFFGEIPSII	1570271	7.335210
5	2	KVGEVCSFYADPKRY	1573150	7.968199
5	2	VVPDGYKLTGNVLIL	1576528	8.332035
5	2	NAYYVMTVGTKTFLV	1021126	11.138587
5	2	TVGTKTFLVHREWFM	1021137	9.467307
5	2	PKLEFGSLIVNPSLN	1574471	7.701531
5	2	LGMNHVLQSIRRNYP	1573428	10.572831
5	2	KSKYKLATSVLAGLL	204799	10.154647
5	2	FTNFKVAYSKSLKEL	1572155	9.910475
5	2	KFDSQLARRHMARELH	1022016	8.574986
5	2	AIFVHGPTTVESHGN	1021089	7.719663
5	2	GFIGLCKTLGSRCVR	1558286	11.334372
5	2	TSSDDQITLIKTPSL	1576197	9.560201
5	2	GSLIVNPSLNGFLSK	1572348	9.871836
5	2	VEMSDMSFSKDWSFYI	202449	5.854562
5	2	FQKTILKATTALKDV	1572094	10.812323
5	2	ADLIAYLKQATAK	200296	6.361447
5	2	YEYKVQQAMSNLVLG	1576702	8.569729
5	2	PALFFTFLANLNLTE	1574391	9.448847
5	2	GEIYKRWIILGLNKI	206760	9.005588
5	2	QEIDPLSYNYIPVNSN	204895	7.211449
5	2	MNYYGKQENWYSLKK	206245	8.712772
5	2	GVWVLAEPTKGKNER	1572407	9.130922
5	2	IAYLKQATAK	200345	4.973778
5	2	LNKIVRMYSPTSI	208845	9.450020
5	2	NGEEYLILSARDVLA	203719	7.101886
5	2	QKRTLSLLQYARYPI	1574685	10.980769
5	2	NKSLGACPIRTQPRWNYYDSFSAVSEDNLGF	1581790	8.826711
5	2	ILSHVKFNFGDFYSE	1572633	7.518917
5	2	EFRNDWILESDHLIS	1569637	7.873161
5	2	SMHLMLANAGRSSGS	1570618	9.913058
5	2	HEAINIALIAVSLIA	1569862	8.783701
5	2	SPALFLSFLYTLELK	1575652	9.576007
5	2	ADLVPTATLLDTY	7319	5.399341
5	2	RQKIIYSGAVNLDDE	1575136	6.535413
5	2	LMTSPKWVQMCSRTL	1573768	10.372174
5	2	SPAIFQSSMTKILEP	206858	8.274735
5	2	WIILGLNKIVRMYSPTSI	1020764	10.419333
5	2	SFWLRVPKVSASHLE	1349769	9.211153
5	2	FRILSSISLALVNSM	1572110	8.270793
5	2	LLTKFVAAALHNIKC	1573700	9.695103
5	2	RNEWILESDHLIAEM	1570432	8.404363
5	2	EIDSADKSGCIHNHD	1568426	6.366766
5	2	SFSKDWSFYILAHTEF	202401	6.995344
5	2	YKAAVDLSHFLKEKGGL	1022076	7.170961
5	2	SLPLFTGQASFDLAA	1575587	9.022339
5	2	SGIDTNAYYVMTVGT	1021122	9.235083
5	2	KSYVKSKLKLLKGSE	1573092	9.513223
5	2	DCIMTSYQYLIIQNT	1567758	8.394576
5	2	LAVFQPSSGNYVHCF	1577182	8.783701
5	2	CDPKRYFVPIFSEAV	1571070	8.396520
5	2	ISGYNFSLGAAVKAG	1568984	9.531835
5	2	CTNFKTQLVLSSMVN	1571241	9.544810
5	2	PSAEFRRTAPPSLYG	1577687	9.420245
5	2	GHRGAINWQKGDTIK	1473131	6.619443
5	2	WKSDMSKLLNLKSDL	1576585	10.770080
5	2	ALWRVSAEEY	1274508	8.928342
5	2	WIILGLNKIVRMYSPISI	1022133	9.654599
5	2	KWVQMCSRTLKNSHQ	1573202	10.501572
5	2	KENIKYEVAIFVHGP	1021073	8.810703
5	2	APYHFDLSGHAFGSMAKKGE	200067	8.099011
5	2	DLIAYLKQATAK	200309	6.574192
5	2	SSIIFGAFPSLHSGCC	204919	7.286330
5	2	GVWAPFNVLKVIRSE	1572392	10.560988
5	2	NLYIKSIQSLISDTQ	1574302	10.333809
5	2	QKLLLEEGVPSHIMS	1574673	7.905965
5	2	GFVGLCRTLGSKCVR	1572243	11.157739
5	2	YVVSSFDNIKVFLEG	1576884	7.931832
5	2	TILQRLGVLFGSRIA	1570695	9.669782
5	2	RRRVMIQSSGGKLRL	1575162	8.536657
5	2	YEVAIFVHGPTTVES	1021078	8.147892
5	2	TIAWFRMGGNCAIPITVMEYTECSYNKS	1581783	8.400428
5	2	LIRKKLMTSPKWVQM	1573521	11.310032
5	2	NKIVRMYSPISI	1022124	9.420245
5	2	IKYNGEEYLILSARD	203684	7.352836
5	2	TCEICALKPKIIYCN	1575976	8.381143
5	2	RNTLLFLDLIILNFV	1575087	7.089081
5	2	LHRVVLLESIAQFGD	1573463	9.879119
5	2	NKIVRMYSPTSI	1020833	9.898993
5	2	DLPVLDQLTDPPGVRRVYHIQAGLPDPFQPPS	1581583	10.261529
5	2	VLDILTANKLIRQKL	1576342	10.256857
5	2	EVWREEAYHAADIKD	200117	6.749176
5	2	RYFLMAFANQIHHID	1575263	10.341821
5	2	QYDVIIQHPADMSWC	1570394	8.870935
5	2	FNNFTVSFWLRVPKVSASHLEQY	200123	10.907913
5	2	LLKILVLSILSSPTK	1573660	10.910745
5	2	CLHYTVDKSKPKVYQWFD	1402623	6.693303
5	2	LIAYLKQATAK	200397	6.216731
5	2	WIILGLNKIVRMYSPVSI	1021989	10.907207
5	2	GPSLYSIVSPFIPLL	1356155	6.473648
5	2	TVSFWLRVPKVSASHLE	1349765	9.657939
5	2	HDYNFVKAINAIQKSW	1353708	9.448847
5	2	TVDKSKPKVYQWFDLRKY	1402628	9.683617
5	2	LANAGRSSGSRRPLG	1570160	6.297719
5	2	TEGRCLHYTVDKSKPKVY	1402622	6.958268
5	2	SHHYIRVGNETGLEL	1568261	10.568857
5	2	WIILGLNKIVRM	1020814	9.409183
5	2	HDYNFVKAINAIQKSWT	1353712	9.211153
5	2	SKLKLLKGSETTVTE	1575511	8.310621
5	2	ECYVQRFHLIKNTFG	1571545	10.775690
5	2	EHREVLQWKFDSQLARRH	1068603	8.556787
5	2	RLTQSHPILNMIDTK	1569313	8.422402
5	2	LDSQLNRLKSLTDDLQR	1435331	7.697084
5	2	LIAIHTLAIRYANRT	1473178	11.193414
5	2	VSLIAIIKGIVNLYK	1570819	10.139219
5	2	TQLVLSSMVNPLVLS	1576140	7.686837
5	2	KPGQPPRLLIYDASNRATGIPA	1353476	8.308104
5	2	KYKIAGGIAGGLALL	206220	9.530486
5	2	EHYTVLFSDLANSHQ	1558349	10.498051
5	2	VMRYTIDKEFEKICR	1576408	8.363391
5	2	EYLILSARDVLAVVS	203664	6.839573
5	2	KRWIILGLNKIVRMY	206788	9.810071
5	2	TFALWRVSAEEY	1274492	8.727999
5	2	SFSCIAIGIITLYLG	1021141	7.075628
5	2	KVFNTRRNTLLFLDL	1568515	9.656266
5	2	VNPIEGEPYVQGQLD	1473121	8.288341
5	2	LKGSETTVTERIFRE	1573576	7.010801
5	2	KQTLIAIHTLAIRYA	1473082	11.228954
5	2	IPIQLLPNTLVFQAK	1577129	11.002771
5	2	DPIELNATLSAVA	7288	7.692671
5	2	ADSEITETYKEGDAV	1570900	6.523325
5	2	RPGVSKKFLSLLTSS	1575104	9.094581
5	2	APQIPPNWHIPSIQDAATPYHPPATPNNMGL	1581823	6.212023
5	2	ILGLNKIVRMY	1020817	7.672504
5	2	ENITSGFLGPLLVLQ	1356093	5.608433
5	2	YFFPVIFSKASDSLQL	209035	7.369825
5	2	CIANGVSTKIVTRIS	1571169	9.511264
5	2	QTLIAIHTLAIRYAN	1473206	10.742809
5	2	NFSLGAAVKAGAALL	1558565	9.987468
5	2	CGERTEGRCLHYTVDKSK	1402621	6.105141
5	2	VKYAVFEAALTKA	1420909	7.823483
5	2	PVGEIYKRWIILGLNKIV	1022037	8.313150
5	2	HTLMSIVSSLHLSIR	1557703	10.691800
5	2	KSVPLEMLLINLTTI	1573075	8.099011
5	2	EFSNFKVAFSRSLND	1571643	9.996350
5	2	SIVSPFIPLLPIFFC	1356158	7.155517
5	2	GLAYKFVVPGAATPY	204751	10.742809
5	2	PEIWHHLSTLIKQPD	1574430	10.508678
5	2	AIGIITLYLGAVVQA	1021152	6.300439
5	2	RFHLIKNTFGLLFYQ	1574924	9.264297
5	2	LASFTPVIQDQDLEM	1573267	7.634139
5	3	SLFIGLKGDIRESTV	1575562	8.738375
5	3	SFFELDRWEKIRLRPGGK	1068617	8.513618
5	3	SDGSWSTVSSEANAEDVVCC	1021812	6.014774
5	3	NKSAFQSSVASGFIG	1568572	8.973458
5	3	ASRELERFAVNPGLL	1020737	7.744746
5	3	PSHIMSVLDMGQGIL	1568588	8.206832
5	3	LPKPPKPVSKMRMATPLLMQALPM	205455	8.574986
5	3	RKDIAAKYKELGY	200438	5.581162
5	3	QFGTMPSLTMACMAK	1558519	7.305699
5	3	FRKDIAAKYKELGY	200318	5.818856
5	3	SLRKLSSVCLALTNS	1575603	9.251598
5	3	DASFKESFAIHLDYT	1571272	8.688240
5	3	LFRKDIAAKYKELGY	200393	5.987503
5	3	PEKEVLVWKFDSRLAFHH	1020785	9.235083
5	3	KFDSALARKHIARELH	1022109	9.158843
5	3	GLDFSEVSNVQRLMR	1568891	8.766977
5	3	WVFSSVQPPKVPILL	1576643	8.289963
5	3	LQFNQMMNPSHVKFL	1573813	10.020716
5	3	TDATSILGIGTVLDQAETAG	1021749	8.228360
5	3	DKFYDCLKNSADTISSYF	1402619	7.286330
5	3	LERFAVNPGLL	1020801	6.948304
5	3	LLNNQFGTMPSLTLA	1569099	9.304131
5	3	NHVIQSVRRLYPKIF	1574147	10.808734
5	3	NNQNFFWAVKPKVVR	1574327	10.275770
5	3	ASRELERFALNPGLL	1021956	7.190544
5	3	KNLYDHALMSIISTF	1567982	10.042900
5	3	HEALNIALIAVSIIS	1569876	7.204398
5	3	ERFALNPGLLETSEGCK	1021965	8.291589
5	3	CFKYILIQAGFDQRL	1571114	8.795122
5	3	ERFALNPSLLETTEGCQQI	1021909	7.784505
5	3	LKGIQSLRKLSSVCL	1573565	11.544928
5	3	IQKTPQIQVYSRHPPE	202359	7.717518
5	3	DKIKLNAKMNILI	1369594	11.205023
5	3	RESLESLWAPFGVLR	1574872	8.285111
5	3	NKALELFRKDIAAKYKELGYGK	200416	7.230456
5	3	NISGYNYSLSAAVKA	1577318	10.341821
5	3	WELGLSPQQICTNFK	1576565	7.023767
5	3	AANWILRGTSFVYVP	4024	7.853553
5	3	FERQYKELQTQAEDDRR	1435380	9.517162
5	3	EEREVLMWKFDSALARKH	1022100	8.468986
5	3	NYSLSAAVKAGATLL	1577361	9.797186
5	3	CGKYLFNWAVRTKLKLTPIA	1313461	9.260033
5	3	NKFVSPKSVIGTFVA	1574183	9.425855
5	3	IPTFLQEALNIALVA	1567922	6.926485
5	3	NKALELFRKDIAAKYKELGY	200412	6.812272
5	3	IHSLRRLYPSVFEKH	1572548	10.737503
5	3	SRTIYRGVSPSTTRLES	1435305	8.277909
5	3	GKNERELATLHHLNP	1572286	7.735213
5	3	WAVKPKAVRQIEDQL	1576550	8.017079
5	3	DRTELLEMVCFHEFL	1571448	7.447212
5	3	LRKDYIKRQGSTPLA	1557811	8.911693
5	3	TSFIRNCARKVFNDI	1576177	11.171971
5	3	NKALELFRKDIA	200400	5.818856
5	3	LDGVNLVASQPIFTG	1573298	7.927441
5	3	REEHYIVLSSELRLS	1574850	9.431519
5	3	PEREVLVWKFDSRLAFHH	1022156	8.766977
5	3	FSLECIMDVGEIQNK	1572131	8.839009
5	3	KVEFTGDLVVKALGA	1573145	9.033778
5	3	THHYFVDLIGGAMLSL	204943	7.250101
5	3	AYTSSDDQISLFDQS	1571046	7.889333
5	3	RDHICLLRPLLWDYI	1558310	9.710472
5	3	KTLILLETFVRVNPE	1568500	8.763325
5	3	PFLLAQFTSAICSVV	1497127	7.771285
5	3	SLELELIGSKRILDE	1575539	7.940715
5	3	SKEEKDTNGTDRAEI	1577727	6.750938
5	3	GSRGYRLQRKIEAIF	1572367	11.522338
5	3	DQYKDLCHMHTGVVV	1568757	9.963008
5	3	VDAQGTLSKIFKLGGRDSRS	200243	10.454106
5	3	IQVYSRHPPENGKPNI	202383	5.854562
5	3	TMTRPILRLLVLAVL	1576120	10.995345
5	3	ERFAVNPGLLETSEGCR	1020748	8.550422
5	3	VVFPASFFIKLPIILA	204967	8.776210
5	3	KISVQYNLSHSYAVD	1570077	9.286092
5	3	WRSFLNKVKSLRILN	1576629	11.108988
5	3	NLMGKTLILLETFVR	1574258	9.207257
5	3	TPDFIVPLTDLRIPS	1353746	5.530154
5	3	ASRELERFALNPSLL	1021892	7.052557
5	3	AVGLFIRLLGGESDA	1571023	10.259188
5	3	KVKFGHVSINPADIA	1573165	8.001983
5	3	LQSLTNLLSSNLSWL	3934	8.798979
5	3	CDCDDKFYDCLKNSADTI	1402618	5.634111
5	3	GIRHLFGNYITNDSY	1569806	8.359721
5	3	MYVGGVEHRLEAACNWTRGE	1021731	8.059348
5	3	LMIMKSNQKNMFLKV	1577259	8.625995
5	3	RLMSMKSVQNNTVLK	1577445	9.151737
5	3	KQAFTFSPTYKAFLC	3994	9.565184
5	3	NLRLKGVTCRLFRQQ	1574267	10.222962
5	3	KFDSRLAFHHMARELH	1020796	9.890215
5	3	LYKGVYELQTLELNM	1568060	8.853692
5	3	EDNLGFLMHAPAFETAGTYLRLVKINDWTEITQF	1581800	9.120785
5	3	SGGNHMLLDGVSVVA	1575403	7.945207
5	3	SHIMSVLDMGQGILH	1568631	7.801902
5	3	CSNSHVNTLRFLVKN	1569546	9.958796
5	3	GWPYIGSRSQIIGRS	1568935	10.809330
5	3	LNKFVSPKSVIGRFV	1573787	11.154503
5	3	LGAWVLGEPKMTKAL	1573380	8.978693
5	3	VNTLRFLVKNAGYLV	1570770	11.457559
5	3	MDCIIFESASKARLP	1558660	8.851572
5	3	SLLNNQFGTMPSLTM	1558506	8.625995
5	3	ELFRKDIAAKYKELGY	200310	5.581162
5	3	KIPTHRHIVGKPCPK	1567948	7.107153
5	3	DIYISRRLLGTFTWT	1567778	12.210282
5	3	IPVFLQEALNIALVA	1569988	6.279022
5	3	RNFQKVNPEGLIKEF	1557916	7.559518
5	3	TRLSCDCDDKFYDCLKNS	1402617	5.608433
5	3	FDHDILPDKFYEEFC	1571888	6.976988
5	3	PLGLLLKNLTTSSYV	1574481	10.770080
5	3	GILHNLSDLYALITE	1572265	8.938072
5	3	LSILAILKGLYNFAT	1570233	11.131304
5	3	NKNFFWAVKPKAVRQ	1574214	10.993707
5	3	NKVKSLRILNTRRKL	1574225	11.751036
5	3	SIINHKFCNLSDAHK	1568276	9.506717
5	3	PRYISLIPVNVVAD	7296	8.636165
5	3	VSTVVTATGLALSLLL	1397491	11.335835
5	3	DKFKIFEAAFSES	1420893	7.823483
5	3	QVNTSKTGINENYAK	1568173	6.127040
5	3	TESHVKISRTIYRGVSP	1435313	9.048398
5	3	IIFIFRRDLLCPLGAL	1397490	10.216412
5	3	FGTMPSLTLACLTKQ	1568873	8.412311
5	3	ISGYNFSLSAAVKAG	1568999	11.500587
5	3	NKALELFRKDIAAK	200403	6.879989
5	3	PSLIKTLQSRMSKNF	1574537	11.107994
5	3	NKFVSPKSVSGTFVA	1574192	8.027364
5	3	KTLILLETFVRVNPD	1573112	8.154943
5	3	RHIVGKPCPKPHRLN	1568195	8.841085
5	3	SHELMTMTRPILRLL	1575440	11.564080
5	3	AMFVEDIAMGYVVSS	1570959	8.965694
5	3	KLNKFVSPKSVVGNF	1572924	10.020716
5	3	EPQGSTYAASSATSVD	204727	7.846651
5	3	KTAVQMAVFIHNFKR	206802	9.097793
5	3	VSIDKFRIFCKALNPK	1349780	7.474850
5	3	DTPYLDITYHFVMQRLPL	200098	6.749176
5	3	SNKFHIRLIKGELSN	1575625	9.838999
5	3	SSNLSWLSLDVSAAF	3949	7.164615
5	3	IPSIIHEALNIALIA	1569980	7.153177
5	3	ILKGLYNFATCGLIG	1569935	9.684493
5	3	LGIISHLLKTRDNSV	1573409	9.264297
5	3	VGPLTVNEKRRLKLI	3888	6.986929
5	3	SGLFQLIFFLTLAGR	1570551	8.460236
5	3	YNFATCGLIGLVTFL	1570872	7.123575
5	3	LLWDYMCISLSTAIE	1573713	9.332275
5	3	EEDLNKLRDLNKEVD	1568797	6.198120
5	3	KYLFNWAVRTKLKLTPIA	1021881	9.639798
5	3	RAMFVEDIAMGYVVS	1574796	9.304131
5	3	KPLLIIAEDVEGE	1493497	5.820139
5	3	YTLLQAAPALDKLKLTGDEATGANI	200285	9.042506
5	3	LWTQSLRRELSGYCS	1569142	10.302812
5	3	IQLVFSSMINPLVIT	1572704	9.806823
5	3	MFIRNCARKVFNDIK	1574029	11.039609
5	3	NKALELFRKDIAAKY	200406	7.077237
5	3	EFENFMKAGAHPIMH	1571606	10.530528
5	3	GWPYIGSRSQILGRS	1568950	10.910036
5	3	KVTFLSQVHPSPLLT	1573184	10.848838
5	3	KSAFQSSVASGFIGF	1568485	8.857956
5	3	LSSKFNKFVSPKSVS	1573954	9.574552
5	3	QEALNIALVAVSLIA	1568123	7.076652
5	3	FSLSAAVKAGASLID	1577027	11.160993
5	3	NKALELFRKDIAAKYK	200409	6.762350
5	3	EVKSFQWTQALRREL	1558452	10.764523
5	3	YFLMAYANQIHHVDL	1576745	8.965694
5	3	ALELFRKDIAAKYKELGY	200297	6.342835
5	3	LGALTGTYVYNHLTPLRDWA	1021740	10.410197
5	4	IQRTPKIQVYSRHPAE	202371	7.204398
5	4	SIAQHLVSDRPIMRY	1575455	9.000110
5	4	DYEYKVSKLVSRLVI	1558088	10.129779
5	4	GSAYTALFSGVSWVM	1021278	11.282633
5	4	EKMFVSPTPGQRNPY	1576976	8.519593
5	4	LLDNRSNHYEEVIAS	1573620	6.715017
5	4	ITVHTGDQHQVGNET	1021057	6.618364
5	4	RLKGKSCDDWLGGSV	1575004	7.698562
5	4	LKSDLLRAGITLVPV	1573598	8.643539
5	4	FTTTLFLHLVGFPTH	1569768	10.823224
5	4	LTTSQTLLFNILGGWVAAQL	1021776	6.627819
5	4	VHQIFGSAYTALFSG	1021274	8.460236
5	4	LDGALKAKQSAESKLEG	1435321	7.447405
5	4	NMLTHSINSLISDNL	1570313	7.166165
5	4	WMGINARDRSIALTF	1021324	9.199544
5	4	VTDLFAAQPGLTSAV	1569459	10.131655
5	4	VIGLLPQNMVLTTQG	1577534	7.849708
5	4	QRTVAVYSLKIAGWHGPKAPYTSTLLPPEL	1581586	10.000842
5	4	ALFSGVSWVMKIGIG	1021290	8.942998
5	4	TGLWPFIRINNLKVK	1576012	11.159906
5	4	LQQYPLGQGSFRPSQQNPQA	205790	7.483608
5	4	GIQYLAGLSTLPGNPAIASL	1021758	11.187126
5	4	QCCDLDPQARVAIKSLTERL	1021863	10.663198
5	4	VKNVIGPFMKAVCVE	204955	8.537276
5	4	LTSQFFLPALPVFTWL	204823	7.352836
5	4	LFLHLVGFPTHRHIQ	1570192	11.065829
5	4	QEYHRLIHSLAKTNN	1574579	12.131189
5	4	IKDVLKYRWLNLSAN	1572584	10.234044
5	4	LMFLQNLKLGDDQYV	1558180	9.936827
5	4	ILVLILAHPSKRSQK	1572662	10.564909
5	4	HPPHIEIQMLKNGKKI	202341	8.224717
5	4	KPARLIVFPDLGVRVC	1021848	7.406252
5	4	SSMHLIVQNAYKQMI	1570635	9.718774
5	4	TQGLLGALLLWMGIN	1021309	6.255828
5	4	LLESLSSLGAHLDSD	1573641	9.222996
5	4	SLGKMVHQIFGSAYT	1021261	9.511916
5	4	LLNEFNNLYADKVSV	1573675	8.410314
5	4	RFFVWGDEVPLLTKF	1574905	8.087403
5	4	ILMQYIKANSKF	200355	5.123813
5	4	NSELIRRAKAAESLASD	1435348	9.617493
5	4	ILMQYIKANSKFIGI	200363	7.514172
5	4	GRHLIFCHSKRKCDELATKL	1314902	6.424778
5	4	LAGLSTLPGNPAIASL	1021767	9.470340
5	4	RTLILLMLTNPTKRN	1575191	10.696706
5	4	VSWVMKIGIGVLLTW	1021293	6.731848
5	4	PARLIVFPDLGVR	1021860	6.556130
5	4	LTFLAVGGVLLFLSV	1021170	5.903720
5	4	SGRLKFLDVCVALDM	1575425	10.419333
5	4	VLSYVIGLLPQDMVI	1569410	8.793203
5	4	DQEYHRLIHSLSKTS	1571424	12.238298
5	4	VHTGDQHQVGNETQG	1021062	5.891378
5	4	KLAFLVQTEPRMLLM	1572883	10.243063
5	4	GFIGFCKSMGSKCVR	1572208	10.580862
5	4	NIRYLVMAIVSDFSS	1574165	9.028030
5	4	VSLIAALKGMINLWK	1570805	10.781354
5	4	VSLIAVIKGIINLYK	1570842	8.252992
5	4	VLRTKLMTSRRVLER	1568672	9.934138
5	4	QYIKANSKFIGITE	200202	9.916953
5	4	KGGRKPARLIVFPDLGVRVC	1313446	7.397152
5	4	SDDQISIMKLPLSTK	1575297	10.811124
5	4	VPFNVAQAYCIGKLK	1576437	9.667224
5	4	LAAIIFLFGPPTALRS	204811	6.777767
5	4	INISGYNLSLSAAVK	1577114	9.409183
5	4	TASKLLEDRVGLNHI	1575957	7.857422
5	4	VRKTIPDVIELAYQK	1576480	7.173373
5	4	SGFIGFCKSMGSKCV	1575392	10.885057
5	4	SKYALVDASLKMADPNRFRGKDLPVLDQL	1581625	8.353354
5	4	YFQCFKSILLIMNAN	1576760	9.243283
5	4	QVCYNFKVQFLFSSM	1574757	8.266877
5	4	LRTKLMTSRRVLEKE	1573887	11.094246
5	4	SRFFVMGEETPLLTK	1575741	8.111453
5	4	FIRINNLKVKMAQED	1571952	10.360954
5	4	GALLLWMGINARDRS	1021318	10.333809
5	4	RVNQLIRYSGYRETP	1575223	10.905798
5	4	DAFVTALTEALRV	1420903	5.399341
5	4	KLKFNSVIVNPSLNG	1572898	10.150752
5	4	SILKWHLHKVVEVPI	1575474	9.886493
5	4	KYTVIITVHTGDQHQ	1021046	10.011460
5	4	SVYLSDNGVMSEQGS	1575886	7.277602
5	4	YPIEHGIVTNWDDM	1353764	5.867447
5	4	IQMLKNGKKIPKVEMS	202365	7.786566
5	4	QYENLKYTVIITVHT	1021041	8.795122
5	4	QYIKANSKFIGITELKK	200434	8.099011
5	4	VGQMLMLVNDRLLDI	1576311	9.638177
5	4	SMVGLFSNNPHDLPL	1568307	7.388540
5	4	YIKANSKFIGITE	200462	7.977288
5	4	NQFGSVPAVTISCMT	1577338	8.173285
5	4	ILDLCYQLSMRIANQ	1572607	11.272022
5	4	IKANSKFIGITELKK	200347	7.514172
5	4	IVQNAYKQMIKSRTL	1570024	11.340249
5	4	LMSTRRVLEREQIPT	1573759	9.072575
5	4	CDMLRLIDYNKAALS	1557764	9.668076
5	4	INLIGRGGDEALTGF	1572673	7.873161
5	4	VRVWDVKNAELLNNQ	1569429	6.849993
5	4	YLILKNLTGLVSTGS	1576786	11.438046
5	4	KVKSLKLLNTRRRQL	1557943	10.862404
5	4	RFFLPIFSEFVLLAT	1574892	9.709557
5	4	FLHLVGFPTHRHIRG	1569734	10.549379
5	4	MLIESNLAGSNDNFL	1574055	8.043138
5	4	GGSILQTNFKSLSSTEF	1397493	10.174521
5	4	GLLSYVIGLLPQNMV	1577050	9.219021
5	4	RRIFGVFKNPCTSHG	1570448	10.259188
5	4	ILMQYIKANSKFIG	200360	5.123813
5	4	GEVPSTEDLVNLLPAILSPG	1021794	9.158843
5	4	ILMQYIKANSKFIGITELKK	200369	7.677829
5	4	ILMQYIKANSKFIGITE	200366	8.020730
5	4	EEIITLNSYGSFQEF	1571579	9.492020
5	4	KLNNQFGSMPALTIA	1569036	11.148085
5	4	SPTEFTSISSNSGNL	1575703	8.580292
5	4	LGFSSEVLKLKDEVR	1573394	7.865239
5	4	CQFLKVEKSQLLNEF	1571197	9.403730
5	4	ITQFILEHRAKGSCKYALPLRIPPSACLSPQ	1581584	11.205023
5	4	KIGIGVLLTWIGLNS	1021304	7.166165
5	4	TLMGRYTHYKSRNLN	1576093	9.513223
5	4	LFKEKEVKKEIKDPL	1573358	7.805444
5	4	VLRTKLMSTRRVLER	1576388	11.214478
5	4	VSFGVWIRTPPAYRPPNAPI	1497075	10.742809
5	4	ETVEKIVDQYREPVK	1571833	7.022832
5	4	LVNLLIFHINGKIIKNS	206232	8.624556
5	4	FKVQFLFSSMIDPLI	1571996	10.098774
5	4	RLIHSLSNVKNQSLG	1574988	9.372035
5	4	IISTFHLSIPNFNQY	1567906	10.127909
5	4	KNLTGLVSAGPKAKS	1572949	9.222996
5	4	VSDPSKLNNQFGSMP	1569443	7.070534
5	4	EIPSFRWTQSLRRGL	1568813	10.331163
5	4	SWLNLAAHHPLRMVL	1575922	9.448847
5	4	SFFEEVPNIIHEAIN	1570503	8.722880
5	4	KCIEWEKAQHGA	1503853	11.205023
5	4	KYRWLNLSANGDLRL	1573232	9.680998
5	4	NFISGIQYLAGLSTLPGNPA	205887	9.625362
5	4	NSFYYMKGGVNTFLI	1570331	7.931832
5	4	DRSIALTFLAVGGVL	1021157	7.289268
5	4	VKIKPLEDKILVQAG	203769	7.614318
5	4	FGSMPALTIACMTVQ	1568850	8.643539
5	4	TAVAKCNEKHDEEFC	1568327	9.281667
5	4	GMLPVCPLIPGSTTT	1356143	5.399341
5	4	KGSPEFDWILGWTIK	1570061	7.931832
5	4	PHHTALRQAILCWGELMTLA	200158	8.697116
5	4	KSILLIMNANTLMGR	1573030	10.907207
5	4	DYLILKNLTGLVSAG	1571516	11.056655
5	4	KSRFFIWSQEVPLLT	1573062	9.097793
5	4	ARDRSIALTFLAVGG	1021337	7.568935
5	4	LVNLLIFHINGKIIK	204835	9.633338
5	4	TYSQLMTLKDAKMLQ	1577516	9.796125
5	4	FLVKCQLQNPGVADL	1572053	8.555509
5	4	RHYLHTLWKAGILYK	3904	9.957398
5	4	FNSLISIAQHLVSDR	1572074	10.568857
5	4	LKALTTKHPSLNIIT	1577222	9.094581
5	4	QKFVDTILSENGVVA	1574656	8.278705
5	4	AENNLQITEHKRLQLAN	1435364	9.943604
5	4	LIEDYFEALSLQLSG	1573477	9.817720
5	4	PSINDLDEVISNKFH	1574517	8.768812
5	4	VLSYVIGLLPPDMVV	1569395	9.013904
5	4	IQVYSRHPAENGKSNF	202377	6.798057
5	4	DGDLKRLRDLNQAVN	1568741	8.549157
5	4	HKGIVIKSKKKGSTP	1577077	11.340249
5	4	AVGGVLLFLSVNVHA	1021173	5.845709
5	4	LLSYVIGLLPQGSVI	1577242	10.104127
5	4	VEKSQLLNEFNNLYA	1576261	10.104127
5	4	VAKVKIKPLEDKILV	203754	7.396444
5	4	WTQSLRRGLSAWTTS	1577581	11.910823
5	4	DCCMEILGAVLEAVD	1571289	6.632605
5	5	AFKIGLHTEFQTVSF	1567702	8.027364
5	5	GACPKYVKQNTLKLATGMR	200340	8.122003
5	5	LCHLITKETPDRLTD	1568527	7.260526
5	5	DSTVIRNLKNAGLIV	1571489	10.792849
5	5	EMILLTMKNKAWMVH	1021107	12.056478
5	5	YVDRFFKTLRAEQATQDV	1022004	9.173318
5	5	YLGLLSQRTRDIYIS	1568380	9.180692
5	5	RFYKTLRAEQASQ	1022085	10.184716
5	5	GTVANGVLQTFMRMA	1567865	8.618837
5	5	NNEVLRLADELRQEQGN	1435372	7.162594
5	5	YREEIYRKGLGNFVQ	1576836	9.207257
5	5	KSLFFLDEPLKSVPL	1573046	11.057566
5	5	SGILQLFVFLVLAGR	1570521	8.314842
5	5	ESEFQAALSRKVAKL	208984	8.970859
5	5	GACPKYVKQNTLKLAT	200337	7.982675
5	5	KSAFQSSIASGFVGL	1572999	10.207791
5	5	SYTIVSSLGVDDVGT	1575939	9.351818
5	5	GPNELGRFKHTDACCRTH	1402615	7.945207
5	5	YVKQNTLKLATGMR	200467	6.318905
5	5	LQLVGIQRAGLAPTG	1577277	11.566247
5	5	FMRMAWGGSYIALDS	1567838	7.501737
5	5	RVNNSYSLIRLSHNS	1570465	11.722009
5	5	DNVLDHLTGRSC	200092	6.749176
5	5	SKFMQEINIEEQEYQ	1575493	7.639468
5	5	QGSVQPQQLPQFEEIRNLAL	205815	7.930511
5	5	QFKRASPILRFLYAN	1574594	10.014529
5	5	SPLLTEGFKLLSSLV	1575683	9.888971
5	5	CTGMLKRRLGLMSLS	1571226	12.108854
5	5	GYKVLVLNPSV	1274469	10.238536
5	5	KMMNMEAANLAEVRS	1021205	7.914461
5	5	NANPDCKTILKALGPAA	1022052	7.568935
5	5	RLLDILEAIKLIRKK	1575038	10.369349
5	5	QPPSLPITVYYAVLERACRSVLLNAPSEAPQIVR	1581638	9.341965
5	5	KTLNDETKKQVNLMG	1567999	7.125800
5	5	GACPKYVKQNTLKLA	200334	7.093752
5	5	SGLFQFIFFLLLAGR	1570536	7.499624
5	5	NKEVDRLMSMKSIQK	1569189	10.467280
5	5	SKTHLNFERSLKAFF	1570600	10.770080
5	5	TNHLSKCQFDHVNTL	1570716	6.527327
5	5	PICPGYRWMCLRRFI	1356137	10.601433
5	5	EHLSSLRNLCELLGV	1571666	8.851572
5	5	YVDRFYKTLRAEQASQEV	1020769	9.448847
5	5	DKYNKQLMVSSCVTS	1571370	8.766977
5	5	ELLEFHYYLSSKLNK	1571764	11.078919
5	5	GRYNCKCCWFADKNL	1569481	7.819831
5	5	NKSSGPNELGRFKHTDAC	1402601	6.879989
5	5	YVDRFFKTLRAEQASQDV	1022148	9.346871
5	5	GYKVLVLNPSVAAT	203817	9.617493
5	5	QFEEIRNLALQTLPAMCNVY	205810	8.003973
5	5	PTIDVKMMNMEAANL	1021202	8.678708
5	5	FWYVNHTGFNVHSLP	1569783	8.447351
5	5	YVDRFFKTLRAEQATQEV	1021932	10.012992
5	5	RFKYLLNVSYLCHLV	1574940	10.227370
5	5	LRLFDYNKNAIKTLN	1568042	8.522001
5	5	DEFFECFKYLLIQGH	1571316	9.162428
5	5	GYKVLVLNPSVAATLGFGAY	205878	8.935624
5	5	KSEVYEKGLGKFVKT	1573014	10.245340
5	5	KGLHHLQIILSGKMA	1572831	10.247625
5	5	TMKNKAWMVHRQWFF	1021108	10.398233
5	5	LSKDGCTSAKGPDYK	1573920	6.223866
5	5	FLIMRNLTNLLSARK	1572022	12.362656
5	5	GVFHELPSLCRVNNS	1569845	11.177539
5	5	PKYVKQNTLKLAT	200164	8.699561
5	5	NVKYLVIVFLIFFDL	204883	6.982898
5	5	CFKYLLIQGHYDQKL	1568404	8.797047
5	5	SLINSMKTSFSSRLL	1568643	9.264297
5	5	FIVFLLLAGRSCSYK	1569719	11.334372
5	5	SGDVIVKAIGALEDI	1575373	10.083000
5	5	YCYLATVSDLSTKAA	1021229	8.900084
5	5	LGRFKHTDACCRTHDMCP	1402616	7.861317
5	5	NLTNLLSARKLDSSK	1574284	11.124111
5	5	GVLQTFMRMAWGGSY	1567882	10.360954
5	5	PSSGCYIHFFREPTD	1569260	9.239169
5	5	VWGIKQLQARVLAVERYLKD	208928	8.520796
5	5	DALESIMTTKSVSFR	200079	7.155517
5	5	YRKGLGNFVQTDRKS	1576851	10.557093
5	5	ENLPYLVAYQATVCARAQAP	1313491	9.387668
5	5	SRCYSIYLSINGVLE	1575724	8.313995
5	5	LVSFLLLAGRSCGMY	1570254	10.935386
5	5	GLDFNEMILLTMKNK	1021094	8.325960
5	5	TPAETTVRLRAYMNTPGLPV	1313476	8.851572
5	5	PEVIPMFSALSEG	208863	7.425575
5	5	SPILRFLYANVGEEA	1575667	10.201407
5	5	PDTIDFLIMRNLTNL	1574412	10.815934
5	5	FIFFLLLAGRSCSDG	1569702	8.406340
5	5	RCYSLYIAENGELTE	1574809	6.731848
5	5	RQAEPSLYGRHNCRC	1577707	6.921744
5	5	HNWVNHAVPLAMKLI	204763	7.516090
5	5	WLSLLVPFVQWFVGL	1356149	5.399341
5	5	YRWMCLRRFIIFLFI	1356140	7.692671
5	5	FEFNKKAIETLNDNT	1569692	7.408053
5	5	RFYKTLRAEQAS	1020854	8.237198
5	5	AEVRSYCYLATVSDL	1021222	9.211153
5	5	TKIMSSKRILERESV	1576077	9.914353
5	5	CHFITKETPDRLTDQ	1571123	7.940715
5	5	GRPGNFLQSRPEPTA	1022061	7.359606
5	5	QVVLSSMINPLVMST	1574779	8.595134
5	5	NPKFENIAEGLRALLARSHVERTTDE	1397487	8.571039
5	5	EEVMNIVLIALSILA	1567797	9.025178
5	5	WLLIEVLKGMKTTSE	1576606	10.530528
5	5	INSMKTSFSSRLLIN	1568459	7.664069
5	5	YDTEYYLIPVASSSKD	1349794	9.448847
5	5	SRVLNYDFNKLTALA	1575764	9.499003
5	5	EAANLAEVRSYCYLA	1021218	7.065485
5	5	SACLSPQAYQQGVTVDSIGMLPRFIPENQRTVAVY	1581585	9.930127
5	5	LVPFVQWFVGLSPTV	1497101	9.810071
5	5	LITPAEKVVYKLLRF	1558023	9.584811
5	5	MRKLAILSVSSFLFV	204859	8.458610
5	5	IAYQEDEFFECFKYL	1572489	7.982440
5	5	RSVQRNTVFKAGDLG	1569333	8.133417
5	5	DLLIEALSAMMLDRL	1571389	8.765148
5	5	DVEMTKEASREYEDK	1568776	7.321046
5	5	DMLKLFEFNKKAIET	1569587	9.572377
5	5	AAYAAQGYKVLVLNPSVAAT	1314964	9.431519
5	5	GLLYTVKYPNLSDLD	1568908	9.997844
5	5	FYKTLRAEQASQ	1020845	10.285459
5	5	KYVKQNTLKLATGMR	200391	6.760785
5	5	VGLVVQIDHVRMSTK	1576291	11.972588
5	5	IGHLLRGRNHFIYIV	1572529	9.666374
5	5	SKSDDQIWLSQWFMN	1568291	8.197743
5	5	LQIILSGKMAHLRKV	1573845	11.981338
5	5	YGSDTITLPCRIKQFINMWQE	200249	8.154943
5	5	KFIIKRYTPNNEIDSF	1349804	7.038946
5	5	PQPFRPQQPYPQPQPQYSQP	205795	7.692671
5	5	LECFVRSTPASFEKK	1568545	10.580862
5	5	LPPWFPPMVEGAAAEGDDG	1397497	8.045809
5	5	EDPYWGNGDRHSDYQPLGTQDQSLY	1397505	7.621542
5	5	RHNWVNHAVPLAMKLI	206266	8.841085
5	5	MGQFISFMQEIPTFL	1568075	10.667869
5	5	AYAAQGYKVLVLNPSVAA	1313430	10.031703
5	5	VKQNTLKLATGMR	200447	6.043376
5	5	CHTGVGPNMSCDDVV	1571139	5.995012
5	5	HLRKVILSEISFHLV	1558118	9.281667
5	5	EEYVEIRQVGDFH	1274405	7.193914
5	5	LCHICWKPLPTSITV	1577649	8.741875
5	5	ESWGAVWRIDTPDKLTGPFT	200111	8.574986
5	5	FRNQWLLESDHLISE	1569752	9.792954
5	5	EKPGNRNPYENLLYK	1568826	7.053541
5	5	TEDDFKNIAAAGLNHV	1473055	6.411480
5	5	VPFVQWFVGLSPTVW	1356152	7.561858
5	5	HFLLRGPFEASWAIK	1569892	8.129081
5	5	LKDLWDYMLNSTGGI	1573546	9.425855
5	5	VLVMLVLLILAYRRRWRRLTV	1397492	9.295042
5	5	KILEPFRKYTAFTIP	208120	9.454739
5	5	FRKYTAFTIPSINNE	206746	7.748603
5	5	PKYVKQNTLKLATGMR	200424	7.500092
5	5	EGVVLLLVGALVL	7327	6.404600
5	5	SVRFSWLSLLVPFVQ	1356146	6.511482
5	5	RNLKNAGLIVGQMIL	1575070	8.298963
5	5	FFVFLALAGRSCTEE	1567821	11.127183
5	5	QIYFESYVRPFVATT	1574637	10.283022
5	5	SIKAVYNFATCGIFA	1570569	8.983974
5	5	SGLFQFFVFLALAGR	1568246	8.404363
5	5	FYKTLRAEQASQE	1020840	9.700482
5	5	IPQEWKPAITVKVLPA	204787	7.986297
5	5	YDFNKLTALAVSQLT	1576667	10.105923
5	5	YEEFCDAVYENDKLK	1576686	6.026617
5	5	THRHIIGEGCPKPHR	1570677	7.905965
5	5	SSTVKLRQNEFGPAR	1575835	6.672364
5	5	PSPIGYLGLLSQRTR	1568107	10.686935
5	5	NCEALSLVSHIVKWK	1574106	9.048398
5	5	EVIPMFSALSEGA	208836	6.766126
