# Supplementary material for: Prediction of the binding affinities of peptides to class II MHC using a regularized thermodynamic model
Source: BMC Bioinformatics. 2010 Jan 20;11:41. doi: 10.1186/1471-2105-11-41 (PMC2828437; doi:10.1186/1471-2105-11-41)
Supplement: Additional file 2 — This zip archive contains tab-separated files with the 5-fold cross-validation sets for 16 different MHC allotypes created for this study and also a separate text file describing the table format. [file 1471-2105-11-41-S2.ZIP › IEDB_DRB1_1302_peptide_data.tab]

5	1	RVLDILVARRLLLKK	1575213	7.931832
5	1	RHIVGKPCPKPHRLN	1568198	7.145059
5	1	SYTIVSSLGVDDVGT	1575950	8.330292
5	1	TCEICALKPKIIYCN	1575981	9.243283
5	1	GEIYKRWIILGLNKI	206762	9.460690
5	1	LGMNHVLQSIRRNYP	1573438	6.951607
5	1	SKTHLNFERSLKAFF	1570608	8.006972
5	1	NKSAFQSSVASGFIG	1568577	8.945477
5	1	LGFSSEVLKLKDEVR	1573404	7.185587
5	1	LFKEKEVKKEIKDPL	1573361	8.384949
5	1	KFDSALARKHIARELH	1022112	6.623072
5	1	ALLIIPPKIHISIEL	209176	9.166036
5	1	VKNVIGPFMKAVCVE	204957	10.107724
5	1	QYDVIIQHPADMSWC	1570402	9.907904
5	1	GVWAPFNVLKVIRSE	1572400	6.662169
5	1	KLNNQFGSVPALTIA	1569057	8.375479
5	1	KSRFFIWSQEVPLLT	1573067	9.963008
5	1	AENNLQITEHKRLQLAN	1435365	7.328715
5	1	GIRHLFGNYITNDSY	1569811	10.992074
5	1	WIILGLNKIVRMYSPVSI	1021992	11.061224
5	1	SLPLFTGQASFDLAA	1575592	10.553223
5	1	SRTIYRGVSPSTTRLES	1435306	8.402392
5	1	KRWIILGLNKIVRMY	206790	12.747436
5	1	SSVITLNTNVGLYDQSD	1339422	8.586991
5	1	SLELELIGSKRILDE	1575550	8.513618
5	1	NMLTHSINSLISDNL	1570320	10.995345
5	1	EEALNVALAVVTLLA	1569628	6.637430
5	1	DASLPPRTWNGFLAP	1473141	6.464415
5	1	LKAEAQMSIQLINKA	1568028	7.104998
5	1	ENITSGFLGPLLVLQ	1356121	5.399341
5	1	PVGEIYKRWIILGLNKIV	1022040	11.092308
5	1	WLSLLVPFVQWFVGL	1356151	5.399341
5	1	VDGRGNYNTDLLPDW	1576246	5.996633
5	1	LYKGVYELQTLELNM	1568063	7.936257
5	1	FTNFKVAYSKSLKEL	1572163	8.433705
5	1	NKIVRMYSPTSI	1020828	9.188160
5	1	DCIMTSYQYLIIQNT	1567766	8.689844
5	1	EEREVLMWKFDSALARKH	1022097	6.922532
5	1	CHFITKETPDRLTDQ	1571131	8.188793
5	1	TTAYFLYQQQGRLDK	1339413	9.472778
5	1	GHRGAINWQKGDTIK	1473127	9.155279
5	1	LCHLITKETPDRLTD	1568537	7.476875
5	1	SVRFSWLSLLVPFVQ	1356148	5.608433
5	1	CMTVQGGETMNSVIQ	1568725	8.571039
5	1	CTGMLKRRLGLMSLS	1571234	6.539498
5	1	KSAFQSSVASGFIGF	1568490	6.398123
5	1	KSRTLKSFFAWSLSD	1570136	7.897590
5	1	KVFNTRRNTLLFLDL	1568520	10.686935
5	1	KVEFTGDLVVKALGA	1573143	7.491249
5	1	QEIDPLSYNYIPVNSN	204897	7.155517
5	1	KLFEFNRNAIKTLQN	1570098	6.590879
5	1	KIPTHRHIVGKPCPK	1567954	6.087813
5	1	LPINALSNSLLRHHNLVYST	1021837	9.454739
5	1	PTHRHLKGEACPLPH	1570375	7.279047
5	1	VPFVQWFVGLSPTVW	1356154	6.551927
5	1	LHRVVLLESIAQFGD	1573468	6.956596
5	1	ADSEITETYKEGDAV	1570908	6.300439
5	1	KWVQMCSRTLKNSHQ	1573207	8.412311
5	1	ATERFRWLLIDLLRE	1571015	6.519351
5	1	WIILGLNKIVRMYSPISI	1022136	10.672578
5	1	LVPFVQWFVGLSPTV	3874	7.653830
5	1	SMSYSWTGALVTPCAAEEQK	1021819	8.081683
5	1	GVLQTFMRMAWGGSY	1567885	8.017079
5	1	PATYGIIVPVLTSLF	209758	12.257748
5	1	LMTSPKWVQMCSRTL	1573773	6.992762
5	1	EKPGNRNPYENLLYK	1568835	6.202717
5	1	SSIIFGAFPSLHSGCC	204921	7.740914
5	1	SKGSSSELSAQQKK	1473168	6.264072
5	1	MIMIKFMGVIYIMII	209661	9.437238
5	1	HSNWRAMASDFNLPP	206776	7.233797
5	1	TSFIRNCARKVFNDI	1576182	11.976947
5	1	QKQVQMMIMIKFMGV	209813	10.487614
5	1	NYELSKKAVIFTPIY	209742	8.621689
5	1	VGPLTVNEKRRLKLI	3890	7.222385
5	1	AGYLVGRKPLAFFSW	1569521	6.874156
5	1	KVKFGHVSINPADIA	1573175	6.779246
5	1	LQIILSGKMAHLRKV	1573850	10.360954
5	1	TESHVKISRTIYRGVSP	1435314	8.558069
5	1	YEYKVQQAMSNLVLG	1576706	10.753565
5	1	LCNFKKNIIALLIIP	209529	10.523154
5	1	WKSDMSKLLNLKSDL	1576595	8.565816
5	1	INLIGRGGDEALTGF	1572682	6.632605
5	1	RCYSLYIAENGELTE	1574819	8.197050
5	1	PHHTALRQAILCWGELMTLA	3628	5.013886
5	1	VRKTIPDVIELAYQK	1576490	7.525491
5	1	VPFNVAQAYCIGKLK	1576446	8.100185
5	1	YVVSSFDNIKVFLEG	1576888	9.094581
5	1	GVWVLAEPTKGKNER	1572414	5.982198
5	1	ESRLVVDFSQFSRGN	3921	8.131554
5	1	VTPCAAEEQKLPINALSNSL	1021834	9.534543
5	1	KGLHHLQIILSGKMA	1572841	10.667869
5	1	NKIVRMYSPISI	1022121	8.197743
5	1	CHTGVGPNMSCDDVV	1571147	6.657137
5	1	LIRKKLMTSPKWVQM	1573526	7.889333
5	1	GFTRRFKFLLNISYL	1572234	7.024705
5	1	SSVFNVVNSSIGLIM	204933	10.813524
5	1	MFIRNCARKVFNDIK	1574028	7.689747
5	1	KGSPEFDWILGWTIK	1570066	8.563222
5	1	KSEVYEKGLGKFVKT	1573019	7.543393
5	1	PEIWHHLSTLIKQPD	1574439	10.508678
5	1	VNPIEGEPYVQGQLD	1473118	9.134340
5	1	RDHICLLRPLLWDYI	1558319	6.715017
5	1	REEHYIVLSSELRLS	1574855	9.676659
5	1	GILHNLSDLYALITE	1572273	9.857537
5	1	LYYLFNQHIKKELYH	209644	8.754292
5	1	DTEVHNVWATQACVPTDPNP	208905	7.065184
5	1	WIILGLNKIVRMYSPTSI	1020761	11.797464
5	1	ELGEWVFSAIKSPQA	1571736	7.713556
5	1	RRIFGVFKNPCTSHG	1570451	8.637632
5	1	SGGNHMLLDGVSVVA	1575413	9.549663
5	1	IHSLRRLYPSVFEKH	1572556	9.833324
5	1	WIILGLNKIVRM	1020809	12.346001
5	1	RNTLLFLDLIILNFV	1575098	6.107099
5	1	KKNIIALLIIPPKIH	209469	10.560988
5	1	YGIIVPVLTSLFNKV	210031	12.854317
5	1	GTVANGVLQTFMRMA	1567873	8.256049
5	1	QMSIQLINKAVNALI	1568162	12.402860
5	1	YRKGLGNFVQTDRKS	1576856	6.937697
5	1	ENLPYLVAYQATVCARAQAP	1313493	8.558069
5	1	LTTSQTLLFNILGGWVAAQL	1021778	9.443014
5	1	YREEIYRKGLGNFVQ	1576840	9.508661
5	1	FMRMAWGGSYIALDS	1567846	7.284866
5	1	SGLFQFIFFLLLAGR	1570539	5.961954
5	1	IQLVFSSMINPLVIT	1572711	9.512569
5	1	FIVFLLLAGRSCSYK	1569724	7.600631
5	1	ILVLILAHPSKRSQK	1572660	5.914913
5	1	TEDDFKNIAAAGLNHV	1473056	9.579659
5	1	ILGLNKIVRMY	1020822	11.159906
5	2	LAVFQPSSGNYVHCF	1577188	11.568422
5	2	VLRTKLMTSRRVLER	1568682	8.642057
5	2	KTLILLETFVRVNPE	1568505	10.263878
5	2	RAMFVEDIAMGYVVS	1574801	10.470621
5	2	IISTFHLSIPNFNQY	1567909	9.448847
5	2	GRYNCKCCWFADKNL	1569489	6.300439
5	2	RHNWVNHAVPLAMKLI	206268	11.350677
5	2	KVKSLKLLNTRRRQL	1557952	8.378304
5	2	QRILRKSKRNDGDLD	1577425	6.388538
5	2	EFESLFKCLSHISLS	1571628	8.395547
5	2	SLYNTVATLYCVHAGIEV	1021977	7.954296
5	2	HNWVNHAVPLAMKLI	204765	11.381539
5	2	EVFCQTIKLDSEEYH	1571855	6.354679
5	2	LMFLQNLKLGDDQYV	1558189	8.341710
5	2	KHDDAIVRLRNAGIV	1572860	10.172503
5	2	NHLINTPKIMPHHII	209703	10.116813
5	2	SRFFVMGEETPLLTK	1575746	7.055515
5	2	GWPYIGSRSQIIGRS	1568944	8.536657
5	2	YVDRFFKTLRAEQATQEV	1021929	7.276159
5	2	LRTKLMTSRRVLEKE	1573892	7.865239
5	2	SPILRFLYANVGEEA	1575672	11.159906
5	2	MTLYQIQVMKRNQKQ	209687	8.761507
5	2	RRRVMIQSSGGKLRL	1575167	9.596006
5	2	IVQNAYKQMIKSRTL	1570029	8.093178
5	2	SLINSMKTSFSSRLL	1568654	8.549157
5	2	RFYKTLRAEQASQ	1022088	6.595371
5	2	VLRTKLMSTRRVLER	1576393	8.335534
5	2	TAVAKCNEKHDEEFC	1568330	8.697930
5	2	QCCDLDPQARVAIKSLTERL	1021867	11.061224
5	2	KNHVLFLQMMNVNLQ	209477	10.047765
5	2	TILQRLGVLFGSRIA	1570700	6.981328
5	2	KSKFNILSSPLFNNF	209490	10.261529
5	2	EIDSADKSGCIHNHD	1568433	5.960425
5	2	SHHYIRVGNETGLEL	1568264	8.738375
5	2	DKYNKQLMVSSCVTS	1571377	6.657137
5	2	ISGYNFSLGAAVKAG	1568989	9.469125
5	2	LGIISHLLKTRDNSV	1573419	9.277276
5	2	SSDDQVSLIKIPCLS	1575788	7.050593
5	2	RLIHSLSNVKNQSLG	1574999	9.620628
5	2	SSMHLIVQNAYKQMI	1570641	7.441455
5	2	HEAINIALIAVSLIA	1569867	6.715017
5	2	RVNNSYSLIRLSHNS	1570468	8.639103
5	2	VGLVVQIDHVRMSTK	1576301	8.463502
5	2	IPIQLLPNTLVFQAK	1577134	11.109985
5	2	SHIMSVLDMGQGILH	1568637	11.951268
5	2	SKLKLLKGSETTVTE	1575522	8.588341
5	2	VGQMLMLVNDRLLDI	1576316	10.315529
5	2	FIRINNLKVKMAQED	1571959	9.967251
5	2	YVDRFFKTLRAEQATQDV	1022001	6.934471
5	2	TYSQLMTLKDAKMLQ	1577521	6.967554
5	2	GWPYIGSRSQILGRS	1568959	7.889333
5	2	PLGLLLKNLTTSSYV	1574491	6.901634
5	2	ASLFLHLVGIPTHRH	1567727	6.877065
5	2	NISGYNFSLGAAVKA	1558560	8.545379
5	2	PSINDLDEVISNKFH	1574526	7.366287
5	2	AQLGLRKKTKQSITE	1570990	7.963528
5	2	GMLPVCPLIPGSTTT	1356145	5.399341
5	2	VLFLQMMNVNLQKQL	209988	10.887098
5	2	TQLVLSSMVNPLVLS	1576145	12.103401
5	2	SGDVIVKAIGALEDI	1575384	10.438044
5	2	FIHFFTWGTMFVPKY	209258	8.752502
5	2	SPAIFQSSMTKILEP	206860	10.644877
5	2	NCEALSLVSHIVKWK	1574105	6.902395
5	2	DPTLDHHWHLWKKTYGKQYK	1339425	10.392341
5	2	SILKWHLHKVVEVPI	1575479	6.796784
5	2	VLDILTANKLIRQKL	1576352	10.156604
5	2	QFKRASPILRFLYAN	1574599	8.804812
5	2	VSLIAIIKGIVNLYK	1570827	8.855820
5	2	QKRTLSLLQYARYPI	1574695	9.765156
5	2	NFSLGAAVKAGAALL	1558574	8.289152
5	2	NVNLQKQLLTNHLIN	209734	10.195092
5	2	CTNFKTQLVLSSMVN	1571249	8.221818
5	2	SVGLGKVLIDILAGYGAGVA	1021783	9.554557
5	2	FNQMIFVSSIFISFY	209319	10.098774
5	2	NKEVDRLMSMKSIQK	1569192	7.713556
5	2	GFIGLCKTLGSRCVR	1558295	6.568921
5	2	FRNQWLLESDHLISE	1569757	7.845889
5	2	SDGSWSTVSSEANAEDVVCC	1021814	6.189031
5	2	TDATSILGIGTVLDQAETAG	1021747	8.102539
5	2	FIMAYVNQAHHIDLM	1571942	6.889593
5	2	YVDRFFKTLRAEQASQDV	1022145	6.169081
5	2	YFIMAYVNQAHHIQL	1576736	13.458689
5	2	INISGYNLSLSAAVK	1577119	10.434884
5	2	FYKTLRAEQASQE	1020837	5.898202
5	2	SMVGLFSNNPHDLPL	1568313	8.471194
5	2	NLMGKTLILLETFVR	1574257	7.374746
5	2	INSMKTSFSSRLLIN	1568468	10.318106
5	2	THRHIIGEGCPKPHR	1570685	6.841011
5	2	KTLILLETFVRVNPD	1573122	6.847214
5	2	GVIYIMIISKKMMRK	209352	10.016070
5	2	TGLWPFIRINNLKVK	1576017	12.181680
5	2	SIINHKFCNLSDAHK	1568279	8.836942
5	2	FYKTLRAEQASQ	1020848	5.753015
5	2	RQKIIYSGAVNLDDE	1575147	11.675740
5	2	AMFVEDIAMGYVVSS	1570967	9.907904
5	2	QGLRYFIMAYVNQAH	1574617	10.307866
5	2	HLRKVILSEISFHLV	1558127	8.339939
5	2	LKGSETTVTERIFRE	1573586	6.455609
5	2	SMEYKKDFLITARKP	209898	7.313629
5	2	KLIADSIDFNQVAQV	1569026	10.948863
5	2	SLYNTVATLYCVHQRIDV	1021920	7.106074
5	2	RFFLPIFSEFVLLAT	1574897	7.963528
5	2	PSHIMSVLDMGQGIL	1568598	8.429570
5	2	TPLTLVDICFWSTLF	1570739	7.023767
5	2	TKIMSSKRILERESV	1576076	8.037833
5	2	RFYKTLRAEQAS	1020852	4.455847
5	2	SLYNTVATLYCVHQRIEV	1020756	9.500282
5	2	RLCFSKSKNTLMYEI	1574979	8.200525
5	2	VRVWDVKNAELLNNQ	1569434	7.865239
5	2	VWGIKQLQARVLAVERYLKD	208929	9.272918
5	2	SKMSVVMRNTTWEGQ	1570589	6.864799
5	2	IGGWLLLEPWISPSV	1473047	5.925360
5	2	QKQLLTNHLINTPKI	209805	11.872989
5	2	FKKLKNHVLFLQMMN	209271	10.392341
5	2	LECFVRSTPASFEKK	1568549	12.247249
5	2	PKISFEPIPIHYCAPAGFAI	208917	8.261438
5	2	ELQHIILNASYITPY	1569662	12.056478
5	2	EKMFVSPTPGQRNPY	1576984	7.133653
5	2	TIIKALGALDSPREI	1576039	9.920874
5	2	LDIYQKLYIKQEEQK	209537	7.237695
5	2	YVDRFYKTLRAEQASQEV	1020772	9.464892
5	2	DVEMTKEASREYEDK	1568780	6.866945
5	2	LQGLRYFIMAYVNQA	1573833	8.965694
5	2	SHELMTMTRPILRLL	1575445	9.162428
5	2	APRFKHLRKYTYNYEA	1339419	9.114124
5	2	LKDLWDYMLNSTGGI	1573549	10.245340
5	2	KCLVISQVSNSDSYK	209442	8.945477
5	3	LKGIQSLRKLSSVCL	1573570	9.475839
5	3	CFHEFLSSKLNKFVS	1571096	7.861317
5	3	NLTNLLSARKLDSSK	1574289	6.434670
5	3	KLNNQFGSMPALTIA	1569041	8.721183
5	3	QLQPSLQTGSEELRSLY	1022025	5.919166
5	3	HFNMLKNKMQSSFFM	209380	9.810071
5	3	FQKTILKATTALKDV	1572100	10.227370
5	3	KSLFFLDEPLKSVPL	1573051	10.122335
5	3	LGAWVLGEPKMTKAL	1573385	8.204020
5	3	VSFGVWIRTPPAYRPPNAPI	1497077	8.433705
5	3	QEYHRLIHSLAKTNN	1574584	7.877162
5	3	FGSMPALTIACMTVQ	1568855	8.614584
5	3	ERFALNPSLLETTEGCQQI	1021905	8.685045
5	3	RLKSLVNDLTDKNNLLE	1435357	9.551057
5	3	ASRELERFAVNPGLL	1020740	10.781354
5	3	KVTFLSQVHPSPLLT	1573189	10.939844
5	3	KTAVQMAVFIHNFKR	206804	9.318034
5	3	QGSVITVQGADDIKK	1577404	7.744746
5	3	YNFATCGLIGLVTFL	1570880	6.253306
5	3	GRPGNFLQSRPEPTA	1022064	7.754436
5	3	MLIESNLAGSNDNFL	1574054	9.281667
5	3	VYYLTRDPTTPLARAAWETA	1021874	11.334372
5	3	TILIKKYNLNRAMML	1576058	6.704060
5	3	QVVLSSMINPLVMST	1574784	11.524356
5	3	SWLNLAAHHPLRMVL	1575927	8.761507
5	3	ISGYNFSLSAAVKAG	1569004	11.036963
5	3	SKSDDQIWLSQWFMN	1568296	8.076019
5	3	YEAQILNYSKAKSSLES	1435340	8.900084
5	3	RESLESLWAPFGVLR	1574877	7.035114
5	3	SDDQISIMKLPLSTK	1575302	6.160429
5	3	GSLIVNPSLNGFLSK	1572356	7.051574
5	3	DRVLDILEAVKLIRK	1571471	9.538628
5	3	PKLEFGSLIVNPSLN	1574469	8.506526
5	3	WRSFLNKVKSLRILN	1576633	11.510374
5	3	KLCLMKAQPTSWPLQ	1567970	8.620261
5	3	SKIMKLPKLPISNGK	209890	7.005331
5	3	FLIMRNLTNLLSARK	1572028	11.100099
5	3	CIALDMMNENLGIIS	1571161	10.882346
5	3	HFLLRGPFEASWAIK	1569899	7.001712
5	3	LCQVFADATPTGWGL	4011	7.686257
5	3	ELLEFHYYLSSKLNK	1571770	6.956596
5	3	LKELIKVGLPSFENL	209580	9.222996
5	3	EEVMNIVLIALSILA	1567800	8.332908
5	3	MYVGGVEHRLEAACNWTRGE	1021729	7.226473
5	3	NYSLSAAVKAGATLL	1577364	6.652147
5	3	IPVFLQEALNIALVA	1569993	10.682110
5	3	PICPGYRWMCLRRFI	1356139	9.448847
5	3	MRKLAILSVSSFLFV	204861	10.016070
5	3	DSTVIRNLKNAGLIV	1571495	11.400866
5	3	SVIDCNTCVTQTVDFSLDPT	1314953	6.014774
5	3	RYFLMAFANQIHHID	1575268	10.711674
5	3	PIYNVLPTTSLVLGKNQTLAT	1369601	13.092012
5	3	QFGTMPSLTMACMAK	1558528	7.080766
5	3	PALFFTFLANLNLTE	1574401	7.075628
5	3	ILKGLYNFATCGLIG	1569940	9.785619
5	3	IPTFLQEALNIALVA	1567927	9.915651
5	3	TSSDDQITLIKTPSL	1576200	9.110821
5	3	EFRNDWILESDHLIS	1569642	8.254519
5	3	NPGGYVAYSKAATVT	1339395	9.738616
5	3	RSVQRNTVFKAGDLG	1569342	10.589004
5	3	QGVYMGNLSQSQLAK	1569291	8.374540
5	3	DYEYKVSKLVSRLVI	1558097	8.259123
5	3	RNLKNAGLIVGQMIL	1575081	9.151737
5	3	GLDFSEVSNVQRLMR	1568900	8.076019
5	3	GPEYWDRETQKYKRQAQ	1339416	9.466703
5	3	KKTFDHTLMSIVSSL	1557699	5.906498
5	3	KSILLIMNANTLMGR	1573035	6.752704
5	3	KSKYKLATSVLAGLL	204801	8.597187
5	3	RNFQKVNPEGLIKEF	1557925	8.853692
5	3	QEALNIALVAVSLIA	1568130	9.932798
5	3	SLVLGKNQTLAT	1369625	11.742176
5	3	LDGVNLVASQPIFTG	1573308	7.532140
5	3	SLRKLSSVCLALTNS	1575606	8.530506
5	3	NKVKSLRILNTRRKL	1574228	8.834881
5	3	DLLIEALSAMMLDRL	1571394	8.726288
5	3	SCLDGKLCLMKAQPT	1568231	8.116867
5	3	KISVQYNLSHSYAVD	1570082	6.704060
5	3	RLMSMKSVQNNTVLK	1577453	10.012992
5	3	FRILSSISLALVNSM	1572116	6.913928
5	3	VSDPSKLNNQFGSMP	1569451	6.519351
5	3	NIRYLVMAIVSDFSS	1574164	8.012004
5	3	FLLMYEMHRESLLKS	1572043	9.716919
5	3	KLKFNSVIVNPSLNG	1572907	7.399103
5	3	YKAAVDLSHFLKEKGGL	1022073	6.949953
5	3	LRLFDYNKNAIKTLN	1568049	9.882794
5	3	ASRELERFALNPGLL	1021953	9.636559
5	3	CFKYLLIQGHYDQKL	1568412	7.741551
5	3	GKNERELATLHHLNP	1572294	7.543393
5	3	LRNVACQEAVKLKLI	1573875	10.635927
5	3	RNEWILESDHLIAEM	1570435	8.244666
5	3	NLRLKGVTCRLFRQQ	1574270	8.249951
5	3	LLNNQFGTMPSLTLA	1569104	9.907904
5	3	DQEYHRLIHSLSKTS	1571430	8.556787
5	3	LLKIWKNYMKIMNHL	209588	11.381539
5	3	RICCEPKKTTNAEFT	1570419	6.455609
5	3	SCGLYKQPGVPVRWK	1568220	9.042506
5	3	RLLDILEAIKLIRKK	1575043	7.514574
5	3	KQAFTFSPTYKAFLC	3996	9.072575
5	3	LERFAVNPGLL	1020804	9.754198
5	3	YDFNKLTALAVSQLT	1576672	9.120785
5	3	TPKIQVYSRHPAENG	1339404	9.891461
5	3	CGKYLFNWAVRTKLKLTPIA	1313463	9.351818
5	3	PDTIDFLIMRNLTNL	1574422	9.713226
5	3	ERFAVNPGLLETSEGCR	1020745	10.508678
5	3	YRWMCLRRFIIFLFI	1356142	7.286330
5	3	KYNLNRAMMLDDLTM	1573223	11.647637
5	3	ERFALNPGLLETSEGCK	1021968	9.097793
5	3	WLLIEVLKGMKTTSE	1576611	7.823483
5	3	NISGYNYSLSAAVKA	1577323	9.694212
5	3	KYLFNWAVRTKLKLTPIA	1021885	10.059276
5	3	KRFFLPVFSDEVLAG	1572980	7.468817
5	3	FGTMPSLTLACLTKQ	1568872	6.527327
5	3	FSLSAAVKAGASLID	1577032	9.264297
5	3	GKSSFCDICGEELPT	1577627	6.070982
5	3	SLLNNQFGTMPSLTM	1558515	6.826117
5	3	EYDFNKLLVSAVSQI	1558079	8.341710
5	3	ASRELERFALNPSLL	1021896	8.734896
5	3	MGNSKSKSNPSSSSE	1577672	8.781819
5	3	LDGALKAKQSAESKLEG	1435322	6.260037
5	3	LTQYFVQENYLEYRQVPG	209013	7.606421
5	3	ETVEKIVDQYREPVK	1571840	6.060025
5	3	LQLVGIQRAGLAPTG	1577286	6.322668
5	3	CFKYILIQAGFDQRL	1571113	7.121358
5	3	NANPDCKTILKALGPAA	1022049	5.999890
5	3	DEFFECFKYLLIQGH	1571323	6.912377
5	3	LLKYRAREPVTKAEMLGSVVGNWQ	209004	9.431519
5	3	TLMGRYTHYKSRNLN	1576098	6.693303
5	4	IPQEWKPAITVKVLPA	204789	8.890960
5	4	SMHLMLANAGRSSGS	1570623	11.724848
5	4	EKDSPFKLSSSEPHC	1576966	7.794881
5	4	VSLIAVIKGIINLYK	1570841	7.809008
5	4	KGGFMYLKELYNNVN	1572806	8.121722
5	4	KNLTGLVSAGPKAKS	1572954	7.977654
5	4	SIVSPFIPLLPIFFC	1356160	6.105141
5	4	GEVPSTEDLVNLLPAILSPG	1021798	11.157739
5	4	NLYIKSIQSLISDTQ	1574307	8.471194
5	4	KNKVNLLTHSINALI	1570117	11.446835
5	4	ESEFQAALSRKVAKL	208985	8.422402
5	4	TGSDGKTTWCSQTDY	1570665	7.037027
5	4	RPGVSKKFLSLLTSS	1575115	6.366766
5	4	IKQTLIAIHTLAIRYANRTDV	1473201	10.853969
5	4	AAYAAQGYKVLVLNPSVAAT	1314956	10.742809
5	4	QYIKANSKFIGITE	205470	11.279962
5	4	DYLILKNLTGLVSAG	1571522	11.834011
5	4	LPKPPKPVSKMRMATPLLMQ	1339392	8.963128
5	4	LVNLLIFHINGKIIKNS	206234	9.692433
5	4	KGKSAWYVDTEIINE	1572826	6.484744
5	4	AGFFLLTRILTIPQS	3844	10.798682
5	4	YEALIKLLPFSKRIR	210023	8.960574
5	4	AGLLGVVSTVLLGGV	206169	12.309399
5	4	AYAAQGYKVLVLNPSVAA	1313432	10.860447
5	4	GPSLYSIVSPFIPLL	1356157	5.399341
5	4	RQANFLGKIWPSSKGR	1021944	5.883292
5	4	QVCYNFKVQFLFSSM	1574766	8.145983
5	4	SRCYSIYLSINGVLE	1575730	10.864368
5	4	YLILKNLTGLVSTGS	1576791	12.103401
5	4	QLALHKMKSSDAREE	1574714	6.154022
5	4	SIKAVYNFATCGIFA	1570574	6.853484
5	4	SPALFLSFLYTLELK	1575655	7.007149
5	4	NKNFFWAVKPKAVRQ	1574213	7.058488
5	4	IDQHVKLACSLPHGRL	1473074	7.956590
5	4	GFVGLCRTLGSKCVR	1572251	6.897845
5	4	EFSNFKVAFSRSLND	1571649	8.027364
5	4	YQRSEEEKFPYIMGD	1576824	7.035114
5	4	TASKLLEDRVGLNHI	1575968	7.631492
5	4	KYRWLNLSANGDLRL	1573237	10.369349
5	4	NSFYYMKGGVNTFLI	1570336	6.496054
5	4	LIAIHTLAIRYANRT	1473173	9.226997
5	4	SVYLSDNGVMSEQGS	1575897	6.961628
5	4	QKILIKIPVTKNIIT	209789	8.745396
5	4	KSAFQSSIASGFVGL	1573004	6.853484
5	4	PSAEFRRTAPPSLYG	1577695	9.608188
5	4	IKDVLKYRWLNLSAN	1572589	10.034881
5	4	SPLLTEGFKLLSSLV	1575688	9.704095
5	4	RQANFLGKIWPSHKGR	1020777	8.561930
5	4	RVSDVSVLMKEYDVS	1570483	6.672364
5	4	EHYTVLFSDLANSHQ	1558358	6.459172
5	4	DGDLKRLRDLNQAVN	1568745	8.678708
5	4	KTYKNVYIDTYHN	1473152	7.086887
5	4	LPKPPKPVSKMRMATPLLMQALPM	205457	12.392103
5	4	AANWILRGTSFVYVP	4026	9.239169
5	4	AGLLGNVSTVLLGGV	204717	12.301736
5	4	TNHLSKCQFDHVNTL	1570724	6.836911
5	4	GYKVLVLNPSVAAT	203819	11.414115
5	4	NHVIQSVRRLYPKIF	1574146	6.997220
5	4	FKIMLKALSHLSLGL	1571981	7.781087
5	4	SNKFHIRLIKGELSN	1575636	8.516001
5	4	KYKIAGGIAGGLALL	206222	10.560988
5	4	FKVQFLFSSMIDPLI	1572002	6.969258
5	4	LNKFISPKSVAGRFA	1558233	7.189301
5	4	LLESLSSLGAHLDSD	1573646	8.820657
5	4	DIYISRRLLGTFTWT	1567783	7.618435
5	4	VTDLFAAQPGLTSAV	1569464	8.363391
5	4	VNTLRFLVKNAGYLV	1570778	6.965007
5	4	FSLECIMDVGEIQNK	1572139	6.613693
5	4	KFDSRLAFHHMARELH	1020793	6.133157
5	4	FNSLISIAQHLVSDR	1572080	9.392973
5	4	LKSDLLRAGITLVPV	1573608	7.354645
5	4	NNQNFFWAVKPKVVR	1574326	6.891832
5	4	KQCFRKLPVNRPIDW	3981	8.214634
5	4	LLTKFVAAALHNIKC	1573705	7.468817
5	4	WELGLSPQQICTNFK	1576575	8.257584
5	4	RFFVWGDEVPLLTKF	1574915	8.426487
5	4	FATCFLIPLTSQFFLP	204741	7.901763
5	4	VPILLNNPNLFWAVK	1576461	13.553640
5	4	QTLIAIHTLAIRYAN	1473205	11.994712
5	4	YILLKKILSSRFNQM	210039	12.148517
5	4	SWIRSCPDLKDCLID	1575912	6.166906
5	4	SIAQHLVSDRPIMRY	1575460	6.023209
5	4	IGHLLRGRNHFIYIV	1572535	12.251426
5	4	EHLSSLRNLCELLGV	1571673	6.743343
5	4	IKCFEKFLEPKVKFG	1572575	6.342835
5	4	LTRILTIPQSLDSWW	1356127	5.867447
5	4	TIPQSLDSWWTSLNF	1356130	5.399341
5	4	QVNTSKTGINENYAK	1568182	7.865239
5	4	CSNSHVNTLRFLVKN	1569554	9.487620
5	4	EEDLNKLRDLNKEVD	1568801	6.998116
5	4	FTTTLFLHLVGFPTH	1569773	6.852085
5	4	RQCCHKAMENFTDDD	1575132	6.212023
5	4	LVNLLIFHINGKIIK	204837	9.692433
5	4	KQTLIAIHTLAIRYA	1473083	11.566247
5	4	GIQYLAGLSTLPGNPAIASL	1021760	9.002843
5	4	QSKLSRNFTKGVKKI	1574744	10.431741
5	4	LGALTGTYVYNHLTPLRDWA	1021742	10.254536
5	4	LIKTLQSKLSRNFTK	1573504	9.318034
5	4	SFFELDRWEKIRLRPGGK	1068610	5.954350
5	4	TSLNFLGGSPVCLGQ	1356136	5.399341
5	4	LITPAEKVVYKLLRF	1558032	8.313150
5	4	SSTVKLRQNEFGPAR	1575846	7.005331
5	4	GYKVLVLNPSVAATLGFGAY	205879	11.321360
5	4	YFLMAYANQIHHVDL	1576750	11.645147
5	4	LAGLSTLPGNPAIASL	1021765	8.888701
5	4	DLGKKRFLLIRNSTW	1569577	9.786661
5	4	GLAYKFVVPGAATPY	204753	10.999459
5	4	PEREVLVWKFDSRLAFHH	1022159	7.266163
5	4	RDIFLSQHHPSSLLL	1574836	9.885257
5	4	GYKVLVLNPSV	1274466	10.363739
5	4	LDSWWTSLNFLGGSP	1356133	5.399341
5	4	PEKEVLVWKFDSRLAFHH	1020788	8.491449
5	4	LSLCNKIKGLKVFNT	1573937	6.698657
5	4	IKLPIILAFATCFLIP	204777	8.726288
5	4	PSLIKTLQSRMSKNF	1574542	7.550249
5	4	KVGEVCSFYADPKRY	1573160	6.019820
5	4	QKFVDTILSENGVVA	1574661	9.602066
5	4	FLHLVGFPTHRHIRG	1569739	7.977654
5	4	ILDLCYQLSMRIANQ	1572612	9.538628
5	4	DQYKDLCHMHTGVVV	1568760	8.384949
5	4	SSKLNKFISPKSVIG	1575805	10.672578
5	4	WAVKPKAVRQIEDQL	1576559	8.076019
5	4	LFLHLVGFPTHRHIQ	1570197	8.414316
5	4	PAEILRKSRRFAQALPVW	1021801	8.266097
5	4	WVFSSVQPPKVPILL	1576648	9.926143
5	4	VLKWHLHKAVEVPIS	1576374	9.742473
5	4	LCHICWKPLPTSITV	1577647	7.472832
5	5	EIPSFRWTQSLRRGL	1568817	7.106074
5	5	SVCNKVKGLKVFNTR	1575871	8.608960
5	5	ILFLVKMNALRRLPV	209422	13.344548
5	5	QIYFESYVRPFVATT	1574647	6.151901
5	5	GLLYTVKYPNLSDLD	1568917	8.103720
5	5	GPDGRLLRGHDQYAYDGKD	1339410	8.602006
5	5	HEALNIALIAVSIIS	1569884	6.796148
5	5	NLSNVLATITTGVLDI	204873	11.051218
5	5	RTLILLMLTNPTKRN	1575196	8.099011
5	5	KSVPLEMLLINLTTI	1573084	10.320694
5	5	PFLLAQFTSAICSVV	1497129	9.758159
5	5	WTQSLRRGLSAWTTS	1577586	7.893447
5	5	CPLDHVNTLHFLTRG	1567747	8.681868
5	5	LNHVRIPIGYWAVNP	1473065	6.043382
5	5	LLKILVLSILSSPTK	1573666	8.611765
5	5	GLLSYVIGLLPQNMV	1577055	9.544120
5	5	DMLKLFEFNKKAIET	1569595	6.906981
5	5	GFIGFCKSMGSKCVR	1572213	9.277276
5	5	LDSQLNRLKSLTDDLQR	1435332	6.777459
5	5	VIGLLPQNMVLTTQG	1577543	9.949083
5	5	FEFNKKAIETLNDNT	1569691	6.266023
5	5	GVFHELPSLCRVNNS	1569850	8.673999
5	5	HQAISPRTLNSPAIF	208107	7.677052
5	5	VSIISILKGVINIWG	1570794	6.632605
5	5	LSKDGCTSAKGPDYK	1573919	6.295011
5	5	LNKFVSPKSVIGRFV	1573792	7.977654
5	5	SGFIGFCKSMGSKCV	1575397	9.308729
5	5	ITDAVGNDMPGGYCL	1570013	6.595371
5	5	VDLFVFSTSFYLISI	1568360	7.816201
5	5	LAAIIFLFGPPTALRS	204813	7.420449
5	5	PSPIGYLGLLSQRTR	1568112	8.574986
5	5	FENLVAENVKPPKVD	209237	7.449337
5	5	RHYLHTLWKAGILYK	3906	8.255284
5	5	SDFYALISERFINYA	1575318	8.197050
5	5	ILSHVKFNFGDFYSE	1572644	8.380195
5	5	LFLLYILFLVKMNAL	209554	9.299569
5	5	QKQITKIQNFRVYYR	206846	10.261529
5	5	VGNWQYFFPVIFSKASDSLQLVFGIELMEVD	209027	9.366915
5	5	IFSKASDSLQLVFGIE	208995	7.284281
5	5	KPARLIVFPDLGVRVC	1021850	11.683644
5	5	LLSYVIGLLPQGSVI	1577251	8.167986
5	5	FLVKCQLQNPGVADL	1572056	7.580924
5	5	TRRKLLLIFDALILL	1576165	8.408324
5	5	LLNEFNNLYADKVSV	1573685	8.219654
5	5	NVKCKTPTQLAETID	1574371	6.385378
5	5	SSNLSWLSLDVSAAF	3951	10.047765
5	5	VSLIAALKGMINLWK	1570810	6.238401
5	5	LMDVVYSIALHPIDE	1573741	10.826903
5	5	YLGLLSQRTRDIYIS	1568385	6.539498
5	5	MGQFISFMQEIPTFL	1568080	7.722740
5	5	DASFKESFAIHLDYT	1571277	9.637367
5	5	VVPDGYKLTGNVLIL	1576538	9.392973
5	5	NVKYLVIVFLIFFDL	204885	7.602136
5	5	RFHLIKNTFGLLFYQ	1574929	6.214372
5	5	EHREVLQWKFDSQLARRH	1068597	5.954350
5	5	SLFIGLKGDIRESTV	1575565	7.480946
5	5	NSVIQALTSLGLLYT	1569232	9.596760
5	5	PARLIVFPDLGVR	1021856	7.628857
5	5	IPSIIHEALNIALIA	1569978	10.105923
5	5	LIEDYFEALSLQLSG	1573487	6.459172
5	5	QKKYIYNLIMNTQNK	209797	9.821029
5	5	TPAETTVRLRAYMNTPGLPV	1313478	8.436826
5	5	ILKGVINIWGSGLLQ	1569955	8.965694
5	5	RWLLIEILKASKSML	1575250	7.738374
5	5	EEIITLNSYGSFQEF	1571582	11.722009
5	5	VLSYVIGLLPQDMVI	1569415	9.593750
5	5	DCCMEILGAVLEAVD	1571296	7.923082
5	5	KNLYDHALMSIISTF	1567988	8.793203
5	5	DSKHQLDMIITAVNS	1569613	7.573701
5	5	SAFLESQSMNKIGDD	209868	9.832195
5	5	QKEYMERQGKTPLGL	1568148	8.525631
5	5	MNALRRLPVICSFLV	209674	10.560988
5	5	LAQILMDNDLAATND	1573261	7.501737
5	5	AFKIGLHTEFQTVSF	1567710	6.438108
5	5	KLAFLVQTEPRMLLM	1572888	7.014477
5	5	LASFTPVIQDQDLEM	1573277	8.301442
5	5	DRTELLEMVCFHEFL	1571456	6.193557
5	5	KLNKFVSPKSVVGNF	1572929	9.810071
5	5	NSELIRRAKAAESLASD	1435349	8.847354
5	5	ENEYATGAVRPFQAA	209220	6.791593
5	5	FDHDILPDKFYEEFC	1571895	5.957380
5	5	RVNQLIRYSGYRETP	1575234	7.744746
5	5	NNVVQALTSLGLLYT	1569213	9.215074
5	5	MGQLISFFGEIPSII	1570278	6.911603
5	5	SDANTEYERLLSMLN	1568623	6.111033
5	5	WEFVNTPPLVKLWYQ	206874	9.510612
5	5	HKGIVIKSKKKGSTP	1577086	7.184354
5	5	EVKSFQWTQALRREL	1558461	6.609058
5	5	LTSQFFLPALPVFTWL	204825	7.947013
5	5	VLSYVIGLLPPDMVV	1569400	9.255800
5	5	KVYLAWVPAHKGIGG	206818	7.561858
5	5	NKFVSPKSVIGTFVA	1574182	8.389743
5	5	QKLLLEEGVPSHIMS	1574676	9.235083
5	5	NSVVQALTSLGLLYT	1569247	6.488490
5	5	LKALTTKHPSLNIIT	1577231	8.100773
5	5	QGQMVHQAISPRTLN	206832	8.618837
5	5	GSRGYRLQRKIEAIF	1572375	8.224717
5	5	PRCWLIRNGSYLNTS	1570362	11.303061
5	5	CIANGVSTKIVTRIS	1571177	9.975830
5	5	EKVYLAWVPAHKGIG	206734	7.364609
5	5	YFFPVIFSKASDSLQL	209036	7.884028
5	5	KFDSQLARRHMARELH	1022013	5.883292
5	5	LLDNRSNHYEEVIAS	1573630	7.249412
5	5	GQHTLPRCWLIRNGS	1569835	9.019514
5	5	EFENFMKAGAHPIMH	1571612	9.676659
5	5	LDMIITAVNSLISDN	1570176	9.988939
5	5	RLKGVTCRPLKHKVE	1575029	6.782339
5	5	SPTEFTSISSNSGNL	1575708	9.051366
5	5	RLTQSHPILNMIDTK	1569321	8.266097
5	5	CDPKRYFVPIFSEAV	1571075	8.043138
5	5	LQSLTNLLSSNLSWL	3936	9.239169
5	5	VEKSQLLNEFNNLYA	1576271	9.398327
5	5	MNYYGKQENWYSLKK	206246	7.420449
5	5	LSSKFNKFVSPKSVS	1573959	8.488024
5	5	KGGRKPARLIVFPDLGVRVC	1313448	10.098774
5	5	CQFLKVEKSQLLNEF	1571205	10.222962
5	5	SFFEEVPNIIHEAIN	1570506	9.425855
5	5	NKFVSPKSVSGTFVA	1574195	7.954296
5	5	PKYVKQNTLKLAT	1339398	9.701383
5	5	LQFNQMMNPSHVKFL	1573818	9.255800
5	5	FWYVNHTGFNVHSLP	1569791	6.334107
5	5	MDCIIFESASKARLP	1558669	8.691452
5	5	HFFLFLLYILFLVKM	209368	9.551057
5	5	YFESFVREFVATART	1576721	6.977854
5	5	SDFYGLISERFINYC	1575333	7.386798
5	5	SGRLKFLDVCVALDM	1575430	7.527699
5	5	YKTLRAEQA	1020865	4.258598
