# Supplementary material for: Prediction of the binding affinities of peptides to class II MHC using a regularized thermodynamic model
Source: BMC Bioinformatics. 2010 Jan 20;11:41. doi: 10.1186/1471-2105-11-41 (PMC2828437; doi:10.1186/1471-2105-11-41)
Supplement: Additional file 2 — This zip archive contains tab-separated files with the 5-fold cross-validation sets for 16 different MHC allotypes created for this study and also a separate text file describing the table format. [file 1471-2105-11-41-S2.ZIP › IEDB_DRB1_1501_peptide_data.tab]

5	1	PHHTALRQAILCWGELMTLA	3629	10.860447
5	1	NHVIQSVRRLYPKIF	1574139	9.844729
5	1	ENPVHYFKNIVTPR	203497	11.713574
5	1	VLVMLVLLILAYRRRWRRLTV	1397532	8.313995
5	1	KMYFNLIDTKCYKLEHPV	1402732	7.722740
5	1	MRSPVFTDNSSPPVV	1022766	5.930661
5	1	SRVLNYDFNKLTALA	1575760	8.232763
5	1	QGSVITVQGADDIKK	1577394	6.226264
5	1	CGKYLFNWAVRTKLKLTPIA	1313464	9.332275
5	1	ELGEWVFSAIKSPQA	1571726	6.466365
5	1	KNKVNLLTHSINALI	1570107	8.350646
5	1	GRPGNFLQSRPEPTA	1022067	6.704060
5	1	LKELIKVGLPSFENL	209581	8.696304
5	1	FFVFLALAGRSCTEE	1567815	9.650450
5	1	DLPVLDQLTDPPGVRRVYHIQAGLPDPFQPPS	1581633	8.239428
5	1	SRTIYRGVSPSTTRLES	1435307	8.741875
5	1	KSVPLEMLLINLTTI	1573078	9.609729
5	1	NISGYNFSLGAAVKA	1558550	9.797186
5	1	NQFGSVPAVTISCMT	1577336	6.864085
5	1	VAIKSLTERLYVGGPLTNSR	1022704	10.020716
5	1	DCLKNSADTISSYFVGKM	1402744	8.517196
5	1	SFFELDRWEKIRLRPGGK	1068618	8.070409
5	1	SNKFHIRLIKGELSN	1575627	10.838082
5	1	YFVGKMYFNLIDT	1402898	8.320802
5	1	CTMLVCGDDLVVICESAGVQ	1022735	9.991892
5	1	NAYYVMTVGTKTFLV	1021129	10.962658
5	1	CFKYILIQAGFDQRL	1571103	8.037833
5	1	QCCDLDPQARVAIKSLTERL	1021862	10.627111
5	1	ILSHVKFNFGDFYSE	1572636	9.036673
5	1	LQLVGIQRAGLAPTG	1577275	6.657137
5	1	YFVGKMYFNLIDTKCYKL	1402747	8.267658
5	1	LLKIWKNYMKIMNHL	209589	11.024767
5	1	RDIFLSQHHPSSLLL	1574829	9.725314
5	1	YKAAVDLSHFLKEKGGL	1022070	6.438108
5	1	RRIFGVFKNPCTSHG	1570442	11.514335
5	1	ENPVHDFKNIVTPR	203482	8.603390
5	1	ENPVHFFDNIVTPR	203485	8.726288
5	1	KQTLIAIHTLAIRYA	1473084	11.069539
5	1	TRLSCDCDDKFYDCLKNS	1402729	5.670198
5	1	QTLIAIHTLAIRYAN	1473203	11.216866
5	1	YDFNKLTALAVSQLT	1576664	8.341710
5	1	MYVGGVEHRLEAACNWTRGE	1021733	8.225444
5	1	SGIDTNAYYVMTVGT	1021118	8.382092
5	1	RLKGVTCRPLKHKVE	1575021	8.298963
5	1	EKMFVSPTPGQRNPY	1576974	6.268600
5	1	FMRMAWGGSYIALDS	1567835	6.248296
5	1	FRILSSISLALVNSM	1572107	8.636165
5	1	TLMGRYTHYKSRNLN	1576090	12.142684
5	1	RQCCHKAMENFTDDD	1575123	8.309781
5	1	SDFYGLISERFINYC	1575325	9.104271
5	1	GLTNTASHTRLSCDCDDK	1402728	5.429410
5	1	LGFSSEVLKLKDEVR	1573396	9.260033
5	1	KMYFNLIDTKCYK	1403037	6.049268
5	1	TISSYFVGKMYFN	1402846	8.244666
5	1	GVLQTFMRMAWGGSY	1567876	9.794009
5	1	FIHFFTWGTMFVPKY	209259	7.591928
5	1	ETVEKIVDQYREPVK	1571830	7.927441
5	1	LVGAPFASLVATGLCFFGVA	201384	7.048636
5	1	LTTSQTLLFNILGGWVAAQL	1021774	10.473980
5	1	MNALRRLPVICSFLV	209675	10.047765
5	1	NLIDTKCYKLEHPVTGCG	1402733	5.966564
5	1	SSIIFGAFPSLHSGCC	204922	8.893228
5	1	SGLFQLIFFLTLAGR	1570545	8.322516
5	1	KCLVISQVSNSDSYK	209443	8.631785
5	1	FDHDILPDKFYEEFC	1571885	7.593163
5	1	RRRVMIQSSGGKLRL	1575159	11.415792
5	1	FTNFKVAYSKSLKEL	1572152	7.001712
5	1	GILHNLSDLYALITE	1572262	8.358807
5	1	TGTEKLIETYFSKNYQDYEY	201424	6.314233
5	1	TTSVIPAARLFKAFI	1491803	9.002843
5	1	AYTSSDDQISLFDQS	1571043	6.726184
5	1	IIFIFRRDLLCPLGAL	1397528	10.860447
5	1	CDCDDKFYDCLKNSADTI	1402730	5.749809
5	1	RSVQRNTVFKAGDLG	1569331	7.276159
5	1	NVKCKTPTQLAETID	1574363	6.564626
5	1	GCTWMNSTGFTKVCGAPPCV	1022736	8.645025
5	1	NSADTISSYFVGK	1402837	9.013904
5	1	TISSYFVGKMYFNLIDTK	1402746	8.986633
5	1	RHNWVNHAVPLAMKLI	206269	8.888701
5	1	QIYFESYVRPFVATT	1574640	11.068609
5	1	NSADTISSYFVGKMYFNL	1402745	10.310409
5	1	GKNERELATLHHLNP	1572283	7.325729
5	1	KLFEFNRNAIKTLQN	1570087	9.295042
5	1	KVTFLSQVHPSPLLT	1573180	8.472301
5	1	FNLIDTKCYKLEH	1403049	6.511482
5	1	ESKHGLTNTASHTRLSCD	1402727	6.372905
5	1	LVPFVQWFVGLSPTV	3875	10.622753
5	1	SKIMKLPKLPISNGK	209891	7.353000
5	1	WLSLLVPFVQWFVGL	1356150	8.099011
5	1	PSSGCYIHFFREPTD	1569258	8.640578
5	1	SDGSWSTVSSEANAEDVVCC	1021810	6.014774
5	1	LDMIITAVNSLISDN	1570166	6.846522
5	1	VPFNVAQAYCIGKLK	1576435	7.760986
5	1	SADTISSYFVGKM	1402841	8.748938
5	1	GLLYTVKYPNLSDLD	1568906	7.877162
5	1	MYFNLIDTKCYKL	1403031	5.625426
5	1	MGQFISFMQEIPTFL	1568069	10.484176
5	1	TESHVKISRTIYRGVSP	1435315	8.655534
5	1	GTVANGVLQTFMRMA	1567862	7.636797
5	1	IPSIIHEALNIALIA	1569969	6.693303
5	1	SCGLYKQPGVPVRWK	1568209	8.118683
5	1	SLINSMKTSFSSRLL	1568645	10.907913
5	1	VSLIAVIKGIINLYK	1570831	9.420245
5	1	ENPVHAFKNIVTPR	203480	11.713574
5	1	GVWVLAEPTKGKNER	1572404	7.017249
5	1	DKFYDCLKNSADTISSYF	1402731	8.283503
5	1	SYTIVSSLGVDDVGT	1575941	8.389743
5	1	TVGTKTFLVHREWFM	1021134	9.268591
5	1	LGIISHLLKTRDNSV	1573411	9.431519
5	1	YKLIDNSLILLECFV	1557866	8.530506
5	1	SPALFLSFLYTLELK	1575649	11.091342
5	1	EDNLGFLMHAPAFETAGTYLRLVKINDWTEITQF	1581592	10.064280
5	1	ATERFRWLLIDLLRE	1571004	8.405350
5	1	VPFVQWFVGLSPTVW	1356153	9.042506
5	1	KVYLAWVPAHKGIGG	206819	10.261529
5	1	IKQTLIAIHTLAIRYANRTDV	1473193	11.107994
5	1	PKYVKQNTLKLAT	1410468	7.516741
5	1	SGLFQFFVFLALAGR	1568240	8.226172
5	1	SYFVGKMYFNLID	1402896	7.823483
5	1	FVGKMYFNLIDTK	1402902	6.049268
5	1	EGVVLLLVGALVL	7324	8.099011
5	1	QKQVQMMIMIKFMGV	209814	8.693065
5	1	VVPDGYKLTGNVLIL	1576526	10.407183
5	1	NSELIRRAKAAESLASD	1435350	9.207257
5	1	VGQMLMLVNDRLLDI	1576308	12.580012
5	1	SPTEFTSISSNSGNL	1575700	8.375479
5	1	SVCNKVKGLKVFNTR	1575863	12.041636
5	1	QEYHRLIHSLAKTNN	1574576	9.794009
5	1	ISGYNFSLGAAVKAG	1568981	10.285459
5	1	ADTISSYFVGKMY	1402842	8.960574
5	1	ENPVHAFRNIVTPR	203481	10.422411
5	1	VGLVVQIDHVRMSTK	1576289	7.215981
5	1	HNWVNHAVPLAMKLI	204766	8.686641
5	1	NLYIKSIQSLISDTQ	1574299	6.932064
5	1	QRILRKSKRNDGDLD	1577414	6.093532
5	1	IVQNAYKQMIKSRTL	1570018	9.880341
5	1	VTDLFAAQPGLTSAV	1569456	8.857956
5	1	SSDDQVSLIKIPCLS	1575779	8.637632
5	1	LIAIHTLAIRYANRT	1473176	9.758159
5	1	YFNLIDTKCYKLE	1403041	7.001712
5	1	NFSLGAAVKAGAALL	1558564	7.418977
5	1	LRAVESYLLA	1491708	12.092644
5	1	INSMKTSFSSRLLIN	1568462	11.110982
5	1	DQEYHRLIHSLSKTS	1571418	8.375479
5	1	SSMHLIVQNAYKQMI	1570630	10.770080
5	1	SSYFVGKMYFNLI	1402889	7.823483
5	1	KSAFQSSIASGFVGL	1572996	9.824357
5	1	LINVIHAFQYVIYGTASFFF	201380	5.608433
5	1	ETLLRAVESYLLAHS	1491705	11.742176
5	1	PFLLAQFTSAICSVV	1497124	8.699561
5	1	RTVVLTESTLSTALAELATR	1022765	10.026969
5	1	LFCGCGHEALTGTEKLIETY	201374	5.817525
5	1	RDHICLLRPLLWDYI	1558309	9.630934
5	1	ELLEFHYYLSSKLNK	1571758	8.273155
5	1	ISSYFVGKMYFNL	1402885	9.072575
5	1	AARVTAILSSLTVTQLLRRL	1022746	12.222126
5	1	EFESLFKCLSHISLS	1571616	7.623623
5	1	EKVYLAWVPAHKGIG	206735	10.363739
5	1	ENPVVHAFKNIVTPR	201227	11.713574
5	1	FSKNYQDYEYLINVIHAFQY	201348	7.454976
5	1	KPQEGTVVAVGPGRW	203705	7.061377
5	1	HEALNIALIAVSIIS	1569873	7.675342
5	1	ILFLVKMNALRRLPV	209423	11.951268
5	1	LDVSVIPTSGDVVVVATDAL	1022684	8.202619
5	1	KYLFNWAVRTKLKLTPIA	1021880	10.009931
5	1	LIDTKCYKLEHPV	1403059	7.286330
5	1	KQCFRKLPVNRPIDW	3982	7.234467
5	1	PRYISLIPVNVVAD	7293	10.929495
5	1	NLIDTKCYKLEHP	1403056	6.014774
5	1	DSKHQLDMIITAVNS	1569602	7.409860
5	1	SDFYALISERFINYA	1575310	9.489502
5	1	IIPDGYKLIDNSLIL	1557853	9.158843
5	1	DTISSYFVGKMYF	1402844	9.173318
5	1	SVRFSWLSLLVPFVQ	1356147	8.505352
5	1	ETLLRAVESYLLA	1491714	11.279962
5	1	IISTFHLSIPNFNQY	1567900	9.914353
5	2	THDMCPDVMSAGESKHGL	1402726	5.461106
5	2	SGILQLFVFLVLAGR	1570515	8.296495
5	2	TSSDDQITLIKTPSL	1576194	10.631503
5	2	LCQVFADATPTGWGL	4012	7.154463
5	2	GHRGAINWQKGDTIK	1473124	8.628883
5	2	KQAFTFSPTYKAFLC	3997	9.971525
5	2	NVNLQKQLLTNHLIN	209735	7.224096
5	2	LSLCNKIKGLKVFNT	1573929	10.275770
5	2	KWVQMCSRTLKNSHQ	1573199	9.011119
5	2	SEGDIVIYSKYGGTE	203745	9.239169
5	2	EAEQLRAYLDGTGVE	1410466	10.098774
5	2	AILIWMYYHGQRHSDEH	1397530	11.504482
5	2	DVKFPGGGQIVGGVYLLPRR	205861	9.957398
5	2	RIPVDVSEGDIVIYS	203740	10.601433
5	2	VMRYTIDKEFEKICR	1576406	6.885141
5	2	RFFVWGDEVPLLTKF	1574907	8.918771
5	2	AVFEAALTKAITA	1420912	6.879989
5	2	YVDRFFKTLRAEQASQDV	1022142	8.843167
5	2	NSVVQALTSLGLLYT	1569239	12.051488
5	2	NCEALSLVSHIVKWK	1574097	10.355424
5	2	QKQLLTNHLINTPKI	209806	8.489164
5	2	ENPVHWFKNIVTPR	203494	10.392341
5	2	GMLPVCPLIPGSTTT	1356144	6.212023
5	2	LAGLSTLPGNPAIASL	1021769	8.266097
5	2	VGPLTVNEKRRLKLI	3891	7.264325
5	2	LMTSPKWVQMCSRTL	1573765	9.299569
5	2	SRFFVMGEETPLLTK	1575738	8.192219
5	2	QGVYMGNLSQSQLAK	1569280	5.936494
5	2	GTEIKYNGEEYLILS	203680	7.666306
5	2	RVSDVSVLMKEYDVS	1570474	8.173285
5	2	ASLFLHLVGIPTHRH	1567716	6.795513
5	2	RTLILLMLTNPTKRN	1575188	11.218064
5	2	NKFVSPKSVIGTFVA	1574174	10.401201
5	2	AGFFLLTRILTIPQS	3845	8.994682
5	2	YVVSSFDNIKVFLEG	1576877	6.945020
5	2	DKFKIFEAAFSES	1420890	8.636165
5	2	LSSKFNKFVSPKSVS	1573951	11.149150
5	2	ENPVHLFKNIVTPR	203492	10.959564
5	2	NNEVLRLADELRQEQGN	1435374	5.905677
5	2	SNEIKIVATPDGGSI	1491822	8.351548
5	2	LYGALLLAEGFYTTGAVRQI	201394	9.251598
5	2	INISGYNLSLSAAVK	1577111	11.686303
5	2	DPHLPTLLLGSSGSGGDDDDPHGPVQLSYYD	1397531	8.909353
5	2	VKNVIGPFMKAVCVE	204958	9.011119
5	2	LDIYQKLYIKQEEQK	209538	9.891461
5	2	GAGLAGAAIGSVGLGKVLID	1022717	9.732878
5	2	RLKGKSCDDWLGGSV	1575006	8.673999
5	2	LMDVVYSIALHPIDE	1573733	10.389417
5	2	CIALDMMNENLGIIS	1571151	6.704060
5	2	QYENLKYTVIITVHT	1021038	9.180692
5	2	LPKPPKPVSKMRMATPLLMQALPM	205458	10.601433
5	2	SILKWHLHKVVEVPI	1575471	8.384949
5	2	LVNLLIFHINGKIIKNS	206235	10.644877
5	2	YILLKKILSSRFNQM	210040	10.238536
5	2	KYTVIITVHTGDQHQ	1021049	9.304131
5	2	EHLSSLRNLCELLGV	1571663	8.319947
5	2	DDIKATYDKGILTVSVAVSE	1381087	5.608433
5	2	GAVQWMNRLIAFASRGNHVS	1022694	11.498649
5	2	QKQITKIQNFRVYYR	206847	11.431108
5	2	IKYNGEEYLILSARD	203685	8.808733
5	2	ALLIIPPKIHISIEL	209177	7.746992
5	2	FGYGAKDVRCHARKAVTHIN	1022697	8.356075
5	2	SHELMTMTRPILRLL	1575436	8.300614
5	2	VHTGDQHQVGNETQG	1021065	6.819471
5	2	LLESLSSLGAHLDSD	1573638	8.335534
5	2	FKIMLKALSHLSLGL	1571971	7.972908
5	2	TPLTLVDICFWSTLF	1570728	6.052832
5	2	SCLDGKLCLMKAQPT	1568222	7.547955
5	2	TIAWFRMGGNCAIPITVMEYTECSYNKS	1581785	9.148216
5	2	KWEDKRLLYNEAKAESNSHH	1470393	8.229824
5	2	SVGLGKVLIDILAGYGAGVA	1021787	9.231027
5	2	PALFFTFLANLNLTE	1574394	10.759019
5	2	QLQPFPQPELPYP	1493437	8.380195
5	2	VLDILTANKLIRQKL	1576340	7.787943
5	2	ENPVHFFRNIVTPR	203489	11.742176
5	2	GIQYLAGLSTLPGNPAIASL	1021756	8.679496
5	2	WNRKELLVTFKNAHA	1021238	11.968262
5	2	KKNIIALLIIPPKIH	209470	10.116813
5	2	FYYTTGAVRQIFGDYKTTICG	201352	10.336468
5	2	LGMNHVLQSIRRNYP	1573430	9.199544
5	2	YEYKVQQAMSNLVLG	1576695	6.934471
5	2	KLCLMKAQPTSWPLQ	1567959	9.975830
5	2	GSILKISNKYHTKGD	1491824	8.845257
5	2	KSAFQSSVASGFIGF	1568482	8.978693
5	2	YEALIKLLPFSKRIR	210024	10.047765
5	2	NNVVQALTSLGLLYT	1569205	10.892577
5	2	NKSAFQSSVASGFIG	1568569	7.672504
5	2	VVFPASFFIKLPIILA	204970	8.395547
5	2	SDDQISIMKLPLSTK	1575294	9.356807
5	2	ESRLVVDFSQFSRGN	3922	7.915318
5	2	KLNKFVSPKSVVGNF	1572920	10.079551
5	2	DCIMTSYQYLIIQNT	1567755	6.369827
5	2	KLNNQFGSVPALTIA	1569047	6.276399
5	2	EHREVLQWKFDSQLARRH	1068601	11.106010
5	2	YLILSARDVLAVVSK	203780	7.266729
5	2	IYSKYGGTEIKYNGE	203695	7.353165
5	2	QKILIKIPVTKNIIT	209790	7.345819
5	2	NHLINTPKIMPHHII	209704	8.438916
5	2	SLRKLSSVCLALTNS	1575600	9.766162
5	2	LIRKKLMTSPKWVQM	1573518	9.558785
5	2	YVDRFFKTLRAEQATQDV	1021998	8.494894
5	2	KSKYKLATSVLAGLL	204802	7.968668
5	2	FYKTLRAEQASQE	1020836	8.350646
5	2	AGYLVGRKPLAFFSW	1569510	8.356984
5	2	FAEVLKDAIKDLVMTKPAPTCNIR	1397539	7.370670
5	2	APQIVRGASEDVRKQPYNLTIAWFRMGG	1581590	10.261529
5	2	KNLYDHALMSIISTF	1567976	8.868752
5	2	PQPELPYPQPQLPY	1493444	7.668552
5	2	APQIPPNWHIPSIQDAATPYHPPATPNNMGL	1581825	6.976297
5	2	LIEDYFEALSLQLSG	1573479	10.172503
5	2	LNKFISPKSVAGRFA	1558223	9.313363
5	2	RLLDILEAIKLIRKK	1575035	9.733831
5	2	VDVSEGDIVIYSKYG	203760	7.645657
5	2	YVDRFFKTLRAEQATQEV	1021926	8.573668
5	2	IHSLRRLYPSVFEKH	1572545	9.744411
5	2	DRVLDILEAVKLIRK	1571459	10.457372
5	2	SKMSVVMRNTTWEGQ	1570580	9.081905
5	2	NKFVSPKSVSGTFVA	1574189	8.184029
5	2	ENPVHHFRNIVTPR	203491	10.523154
5	2	GLDFSEVSNVQRLMR	1568889	6.319843
5	2	QYLAGLSTLPGNGN	1022935	9.453555
5	2	SSKLNKFISPKSVIG	1575797	8.256816
5	2	CHTGVGPNMSCDDVV	1571136	6.503717
5	2	RNEWILESDHLIAEM	1570426	6.647200
5	2	LKAEAQMSIQLINKA	1568018	6.448546
5	2	TVKVEPHTGDYVAAN	1021193	10.178578
5	2	VKYAVFEAALTKA	1420906	7.823483
5	2	FGDYKTTICGKGLSATVTGG	201346	7.636797
5	2	TIPQSLDSWWTSLNF	1356129	7.048636
5	2	LNKFVSPKSVIGRFV	1573784	9.403730
5	2	TKIMSSKRILERESV	1576067	9.366915
5	2	TSLNFLGGSPVCLGQ	1356135	8.099011
5	2	ITVHTGDQHQVGNET	1021054	7.615858
5	2	KVKFGHVSINPADIA	1573168	8.747165
5	2	QKKYIYNLIMNTQNK	209798	8.198437
5	2	TMTRPILRLLVLAVL	1576117	10.759019
5	2	GEVPSTEDLVNLLPAILSPG	1021792	10.166490
5	2	TFKNAHAKKPEVVVL	1021254	9.638987
5	2	NGEEYLILSARDVLA	203720	7.098047
5	2	RFYKTLRAEQAS	1020853	8.994682
5	2	EYLILSARDVLAVVS	203665	7.666306
5	2	NSVIQALTSLGLLYT	1569224	12.017705
5	2	LLWDYMCISLSTAIE	1573715	9.295042
5	2	LLKILVLSILSSPTK	1573657	10.677325
5	2	KGLSATVTGGQKGRGYRGQH	201366	7.474850
5	2	YVDRFYKTLRAEQASQEV	1020773	9.117445
5	2	ENPVHFFHNIVTPR	203486	11.069539
5	2	ENPVHYFHNIVTPR	203496	10.644877
5	2	DRTELLEMVCFHEFL	1571445	7.865239
5	2	LDSWWTSLNFLGGSP	1356132	6.404600
5	2	ENPVHYFANIVTPR	203495	10.454106
5	2	DIVIYSKYGGTEIKY	203645	8.171956
5	2	LLVTFKNAHAKKPEV	1021249	12.935956
5	2	LTRILTIPQSLDSWW	1356126	7.992130
5	2	SMEYKKDFLITARKP	209899	7.203125
5	2	LDGALKAKQSAESKLEG	1435323	8.171292
5	2	DGDLKRLRDLNQAVN	1568734	6.731848
5	2	RFYKTLRAEQASQ	1022091	8.726288
5	2	AENNLQITEHKRLQLAN	1435366	9.758159
5	2	GWPYIGSRSQIIGRS	1568933	9.863453
5	2	EFSNFKVAFSRSLND	1571637	9.817720
5	2	SKFMQEINIEEQEYQ	1575495	7.618435
5	2	LMAFTAAVTS	1274480	7.712342
5	2	EFRNDWILESDHLIS	1569631	7.936257
5	2	LKGIQSLRKLSSVCL	1573562	9.627744
5	2	SKSDDQIWLSQWFMN	1568285	8.589693
5	2	KLAFLVQTEPRMLLM	1572879	10.355424
5	2	RVLDILVARRLLLKK	1575204	11.207372
5	2	KFDSQLARRHMARELH	1022010	8.183352
5	2	ANKIVYTVKVEPHTG	1021182	8.689844
5	2	FYKTLRAEQASQ	1020849	7.923082
5	2	GWPYIGSRSQILGRS	1568948	8.154299
5	2	VSLIAALKGMINLWK	1570799	9.835587
5	2	QMSIQLINKAVNALI	1568150	8.406340
5	2	LVNLLIFHINGKIIK	204838	10.644877
5	2	FTFSPRRHWTTQGCNCSIYP	1022727	8.537895
5	3	WTTCQSIAFPSKTSASIGSL	201432	8.986633
5	3	KNHVLFLQMMNVNLQ	209478	8.976070
5	3	ELLDQSDVKEPGVSR	1571745	8.448414
5	3	PTIDVKMMNMEAANL	1021198	10.122335
5	3	LAQILMDNDLAATND	1573253	8.144715
5	3	SGFIGFCKSMGSKCV	1575389	8.382092
5	3	MNYYGKQENWYSLKK	206247	6.804464
5	3	TASKLLEDRVGLNHI	1575959	7.386798
5	3	LRTKLMTSRRVLEKE	1573884	9.387668
5	3	ERFALNPGLLETSEGCK	1021971	7.092230
5	3	LERFAVNPGLL	1020805	6.973540
5	3	DEFFECFKYLLIQGH	1571313	8.547895
5	3	SMSYSWTGALVTPCAAEEQK	1021823	9.346871
5	3	LDGVNLVASQPIFTG	1573300	11.049417
5	3	SKYALVDASLKMADPNRFRGKDLPVLDQL	1581627	6.695760
5	3	SIINHKFCNLSDAHK	1568270	8.849459
5	3	TGSDGKTTWCSQTDY	1570656	7.857422
5	3	GPSLYSIVSPFIPLL	1356156	9.448847
5	3	PATYGIIVPVLTSLF	209759	7.548642
5	3	GYKVLVLNPSV	1274474	9.313363
5	3	CLGKWLGHPDKFVGITYALT	201344	7.754436
5	3	SPAIFQSSMTKILEP	206861	8.994682
5	3	FIRINNLKVKMAQED	1571949	6.845830
5	3	RLIHSLSNVKNQSLG	1574990	10.936869
5	3	RESLESLWAPFGVLR	1574869	9.499003
5	3	YCYLATVSDLSTKAA	1021233	10.360954
5	3	VLKWHLHKAVEVPIS	1576362	9.602827
5	3	ERFAVNPGLLETSEGCR	1020744	6.462758
5	3	LMSTRRVLEREQIPT	1573750	6.238401
5	3	VTPCAAEEQKLPINALSNSL	1021828	7.104998
5	3	SKTSASIGSLCADARMYGVL	201422	7.945207
5	3	GLDFNEMILLTMKNK	1021097	11.999239
5	3	KYRWLNLSANGDLRL	1573229	9.403730
5	3	SWLNLAAHHPLRMVL	1575919	9.045444
5	3	NYSLSAAVKAGATLL	1577358	9.392973
5	3	DLLIEALSAMMLDRL	1571383	10.964210
5	3	VLFLQMMNVNLQKQL	209989	6.865513
5	3	NLSNVLATITTGVLDI	204874	8.498360
5	3	SAFLESQSMNKIGDD	209869	6.382580
5	3	FNSLISIAQHLVSDR	1572068	6.838957
5	3	ASRELERFAVNPGLL	1020741	9.794009
5	3	GYKVLVLNPSVAATLGFGAY	205880	9.957398
5	3	QVCYNFKVQFLFSSM	1574760	9.658777
5	3	KFDSRLAFHHMARELH	1020792	9.322743
5	3	LPINALSNSLLRHHNLVYST	1021841	11.570606
5	3	KLNNQFGSMPALTIA	1569032	12.878248
5	3	VRKTIPDVIELAYQK	1576478	6.036963
5	3	SIVSPFIPLLPIFFC	1356159	8.505352
5	3	SSNLSWLSLDVSAAF	3952	7.437838
5	3	AVPVYIYFNTWTTCQSIAFP	201336	6.693303
5	3	QKRTLSLLQYARYPI	1574688	10.231811
5	3	KFVGITYALTVVWLLVFACS	201362	6.595371
5	3	PEKEVLVWKFDSRLAFHH	1020789	13.625513
5	3	VSLIAIIKGIVNLYK	1570816	10.515871
5	3	DIYISRRLLGTFTWT	1567772	9.942242
5	3	TMKNKAWMVHRQWFF	1021113	9.318034
5	3	FGSMPALTIACMTVQ	1568847	8.560640
5	3	AEFQMTFHLFIAAFVGAAAT	201324	5.494614
5	3	LITPAEKVVYKLLRF	1558022	8.534189
5	3	KVKSLKLLNTRRRQL	1557942	8.496047
5	3	ASRELERFALNPGLL	1021950	10.914305
5	3	ENEYATGAVRPFQAA	209221	7.453610
5	3	SSVFNVVNSSIGLIM	204934	8.781819
5	3	EIDSADKSGCIHNHD	1568423	6.455609
5	3	LVSLLTFMIAATYNFAVLKL	201390	7.230456
5	3	QKFVDTILSENGVVA	1574653	8.978693
5	3	YEAQILNYSKAKSSLES	1435341	9.957398
5	3	IAAFVGAAATLVSLLTFMIA	201360	7.191790
5	3	RNLKNAGLIVGQMIL	1575072	8.578961
5	3	GFTRRFKFLLNISYL	1572226	9.557372
5	3	GFIGFCKSMGSKCVR	1572205	10.300301
5	3	PICPGYRWMCLRRFI	1356138	8.505352
5	3	LGALTGTYVYNHLTPLRDWA	1021738	8.544125
5	3	VPILLNNPNLFWAVK	1576451	11.140684
5	3	KMMNMEAANLAEVRS	1021209	10.487614
5	3	PSPIGYLGLLSQRTR	1568101	9.546885
5	3	AFKIGLHTEFQTVSF	1567699	6.303172
5	3	QSKLSRNFTKGVKKI	1574737	8.110855
5	3	NMLTHSINSLISDNL	1570310	6.297719
5	3	NISGYNYSLSAAVKA	1577314	13.458689
5	3	AYAAQGYKVLVLNPSVAA	1313433	8.178633
5	3	SPLLTEGFKLLSSLV	1575680	9.609729
5	3	FNQMIFVSSIFISFY	209320	7.300721
5	3	TIIKALGALDSPREI	1576031	8.325097
5	3	PCSGSWLRDIWDWICEVLSD	1022755	9.327490
5	3	FLLMYEMHRESLLKS	1572031	6.731848
5	3	VLRTKLMTSRRVLER	1568670	8.448414
5	3	IAYQEDEFFECFKYL	1572486	6.286962
5	3	TGLWPFIRINNLKVK	1576009	11.373670
5	3	TGRGKPGIYRFVAPGERPSG	1022687	10.821393
5	3	NLRLKGVTCRLFRQQ	1574264	9.308729
5	3	KSLFFLDEPLKSVPL	1573043	9.094581
5	3	GGSILQTNFKSLSSTEF	1397533	10.195092
5	3	GSNLLSICKTAEFQMTFHLF	201358	8.043138
5	3	PWNAFPGKVCGSNLLSICKT	201410	7.901763
5	3	ENPVHFFLNIVTPR	203488	11.544928
5	3	EYDFNKLLVSAVSQI	1558069	9.005588
5	3	LQSLTNLLSSNLSWL	3937	10.363739
5	3	ERFALNPSLLETTEGCQQI	1021902	6.962471
5	3	KGGFMYLKELYNNVN	1572798	9.304131
5	3	LKDLWDYMLNSTGGI	1573543	8.500681
5	3	RLCFSKSKNTLMYEI	1574970	8.388781
5	3	PEREVLVWKFDSRLAFHH	1022162	13.758148
5	3	TYSQLMTLKDAKMLQ	1577513	6.995433
5	3	FSLSAAVKAGASLID	1577024	6.946660
5	3	KISVQYNLSHSYAVD	1570071	9.885257
5	3	GFVGLCRTLGSKCVR	1572240	9.821029
5	3	VLRTKLMSTRRVLER	1576385	9.231027
5	3	RFFLPIFSEFVLLAT	1574889	10.584919
5	3	KTAVQMAVFIHNFKR	206805	8.351548
5	3	VRVWDVKNAELLNNQ	1569425	6.803177
5	3	LRKDYIKRQGSTPLA	1557810	10.667869
5	3	CADARMYGVLPWNAFPGKVC	201342	7.271854
5	3	SGRLKFLDVCVALDM	1575422	10.012992
5	3	WKSDMSKLLNLKSDL	1576583	9.299569
5	3	EAANLAEVRSYCYLA	1021214	11.425958
5	3	ALWNLHGQALFLGIVL	1397529	9.879119
5	3	QYIKANSKFIGITE	205471	6.267310
5	3	SDANTEYERLLSMLN	1568614	9.377200
5	3	QKEYMERQGKTPLGL	1568137	8.163388
5	3	PSAEFRRTAPPSLYG	1577684	7.914461
5	3	ISGYNFSLSAAVKAG	1568996	10.864368
5	3	QKGRGSRGQHQAHSLERVCH	201416	7.048636
5	3	QAHSLERVCHCLGKWLGHPD	201412	7.664069
5	3	IKCFEKFLEPKVKFG	1572564	8.022199
5	3	DMLKLFEFNKKAIET	1569584	7.086991
5	3	EEDLNKLRDLNKEVD	1568790	6.519351
5	3	LGAWVLGEPKMTKAL	1573377	6.547755
5	3	YLGLLSQRTRDIYIS	1568374	9.990413
5	3	FKVQFLFSSMIDPLI	1571990	8.425463
5	3	HFLLRGPFEASWAIK	1569889	6.885141
5	3	EKPGNRNPYENLLYK	1568824	7.390288
5	3	YGIIVPVLTSLFNKV	210032	8.978693
5	3	EVFCQTIKLDSEEYH	1571845	6.823450
5	3	MDCIIFESASKARLP	1558659	8.766977
5	3	FRNQWLLESDHLISE	1569745	8.652512
5	3	IQLVFSSMINPLVIT	1572700	11.040494
5	3	DSTVIRNLKNAGLIV	1571483	8.294037
5	3	RVNNSYSLIRLSHNS	1570459	9.710472
5	3	VAFRAGLVMEAGSKVT	7301	8.099011
5	3	WLLIEVLKGMKTTSE	1576603	8.336413
5	3	AEVRSYCYLATVSDL	1021223	11.994712
5	3	DLGKKRFLLIRNSTW	1569566	10.249920
5	3	GYKVLVLNPSVAAT	203820	10.000842
5	3	YFESFVREFVATART	1576711	8.053895
5	3	GTSFVYVPSALNPAD	1497046	8.269224
5	3	LIKTLQSKLSRNFTK	1573498	10.372174
5	3	CFKYLLIQGHYDQKL	1568401	10.906502
5	3	YRWMCLRRFIIFLFI	1356141	6.749176
5	3	YQRSEEEKFPYIMGD	1576813	5.926324
5	3	PAAYAAQGYKVLVLNPSVAA	1022667	10.358182
5	3	TRRKLLLIFDALILL	1576153	6.379108
5	3	TEDDFKNIAAAGLNHV	1473057	6.905295
5	3	EMILLTMKNKAWMVH	1021102	10.706642
5	3	RHYLHTLWKAGILYK	3907	11.335835
5	3	ITQFILEHRAKGSCKYALPLRIPPSACLSPQ	1581593	9.609729
5	3	KLIADSIDFNQVAQV	1569015	6.806399
5	3	SLVLGKNQTLAT	1369626	11.803941
5	3	MAATYNFAVLKLMGRFTKF	201402	10.691800
5	3	KHDDAIVRLRNAGIV	1572853	11.353691
5	3	MGNSKSKSNPSSSSE	1577661	6.116985
5	3	RCYSLYIAENGELTE	1574812	9.110821
5	3	ENPVHYFRNIVTPR	203499	10.336468
5	3	DIEKKIAKMEKASSVFNVVNS	201833	7.747958
5	3	IKDVLKYRWLNLSAN	1572581	9.665525
5	3	FKKLKNHVLFLQMMN	209272	10.174521
5	3	AQLGLRKKTKQSITE	1570979	6.976988
5	3	ENITSGFLGPLLVLQ	1356094	8.804812
5	3	SIAQHLVSDRPIMRY	1575452	10.190920
5	3	LSKDGCTSAKGPDYK	1573911	8.155589
5	3	RLTQSHPILNMIDTK	1569311	8.649506
5	3	LMFLQNLKLGDDQYV	1558179	9.443014
5	3	AAYAAQGYKVLVLNPSVAAT	1314955	9.879119
5	3	ASRELERFALNPSLL	1021899	9.697786
5	3	RQAEPSLYGRHNCRC	1577704	6.214372
5	3	IGHLLRGRNHFIYIV	1572526	11.028226
5	4	GVIYIMIISKKMMRK	209353	9.127524
5	4	PQPQLPYPQPELPY	1493452	6.309701
5	4	SLLNNQFGTMPSLTM	1558505	8.130316
5	4	IKLPIILAFATCFLIP	204778	10.601433
5	4	FLHLVGFPTHRHIRG	1569728	10.939844
5	4	IYEPEDLGNCLNKSD	1570035	6.939316
5	4	IGGWLLLEPWISPSV	1473048	11.365905
5	4	GQHTLPRCWLIRNGS	1569824	7.885248
5	4	NPKFENIAEGLRALLARSHVERTTDE	1397526	8.963128
5	4	SVYLSDNGVMSEQGS	1575888	8.203319
5	4	CIANGVSTKIVTRIS	1571166	7.503857
5	4	CFHEFLSSKLNKFVS	1571085	9.351818
5	4	EEREVLMWKFDSALARKH	1022094	10.798682
5	4	SACLSPQAYQQGVTVDSIGMLPRFIPENQRTVAVY	1581594	10.644877
5	4	CTGMLKRRLGLMSLS	1571223	9.231027
5	4	EEIITLNSYGSFQEF	1571573	8.346161
5	4	RLMSMKSVQNNTVLK	1577443	6.677529
5	4	THHYFVDLIGGAMLSL	204946	8.798979
5	4	EQARKFEEPIWSDFG	1576994	7.025643
5	4	DKYNKQLMVSSCVTS	1571367	7.426374
5	4	ALFSGVSWVMKIGIG	1021286	9.013904
5	4	CQFLKVEKSQLLNEF	1571194	6.731848
5	4	KFDSALARKHIARELH	1022115	6.916262
5	4	VSIISILKGVINIWG	1570783	10.667869
5	4	VSFGVWIRTPPAYRPPNAPI	1497072	9.943604
5	4	YREEIYRKGLGNFVQ	1576829	9.868229
5	4	DQYKDLCHMHTGVVV	1568754	8.376419
5	4	LLNEFNNLYADKVSV	1573677	9.655432
5	4	VAKVKIKPLEDKILV	203755	9.155279
5	4	FSLECIMDVGEIQNK	1572128	6.511482
5	4	DASLPPRTWNGFLAP	1473140	7.135917
5	4	HKGIVIKSKKKGSTP	1577075	6.382235
5	4	LYKGVYELQTLELNM	1568054	9.151737
5	4	KENIKYEVAIFVHGP	1021070	11.516326
5	4	TAVAKCNEKHDEEFC	1568321	10.042900
5	4	PTPLLYRLGAVQNEITLTHP	1022674	9.843579
5	4	WVFSSVQPPKVPILL	1576640	8.697930
5	4	KVFNTRRNTLLFLDL	1568512	8.252992
5	4	GALLLWMGINARDRS	1031047	12.131189
5	4	LFKEKEVKKEIKDPL	1573354	6.531356
5	4	RQANFLGKIWPSHKGR	1020776	11.990220
5	4	KTIAYDEEARR	1493505	6.378236
5	4	VGNWQYFFPVIFSKASDSLQLVFGIELMEVD	209028	10.487614
5	4	SLGKMVHQIFGSAYT	1021265	11.105021
5	4	KSKFNILSSPLFNNF	209491	11.107994
5	4	ENPVFFFKNIVTPR	203479	11.742176
5	4	KKTFDHTLMSIVSSL	1557689	9.647152
5	4	NVKYLVIVFLIFFDL	204886	8.348848
5	4	KLKFNSVIVNPSLNG	1572901	10.691800
5	4	FGTMPSLTLACLTKQ	1568862	7.893447
5	4	MLIESNLAGSNDNFL	1574046	8.117472
5	4	CSNSHVNTLRFLVKN	1569543	8.225444
5	4	FTTTLFLHLVGFPTH	1569762	8.399449
5	4	VYYLTRDPTTPLARAAWETA	1021879	8.321659
5	4	CLHYTVDKSKPKVYQWFD	1402748	9.587033
5	4	RNTLLFLDLIILNFV	1575089	8.480110
5	4	DPIELNATLSAVA	7285	6.511482
5	4	PAEILRKSRRFAQALPVW	1021805	8.519593
5	4	LMIMKSNQKNMFLKV	1577256	12.187917
5	4	SWIRSCPDLKDCLID	1575903	8.105496
5	4	AGLLGVVSTVLLGGV	206170	8.667779
5	4	ENPVKFFKNIVTPR	203500	11.007774
5	4	WAVKPKAVRQIEDQL	1576548	7.081799
5	4	MATTLPVQRHPRSLFPEFSE	1380878	6.286962
5	4	ILKGVINIWGSGLLQ	1569944	8.383995
5	4	ENPVKHFFKNIVTPR	201224	8.630332
5	4	YFFPVIFSKASDSLQL	209037	9.299569
5	4	RVNQLIRYSGYRETP	1575225	11.213288
5	4	CPLDHVNTLHFLTRG	1567736	8.081683
5	4	ENPVHYFLNIVTPR	203498	10.454106
5	4	PEIWHHLSTLIKQPD	1574433	11.202683
5	4	LLTKFVAAALHNIKC	1573697	10.002347
5	4	GIRHLFGNYITNDSY	1569800	8.230557
5	4	QKLLLEEGVPSHIMS	1574670	9.634947
5	4	EEVMNIVLIALSILA	1567791	9.939528
5	4	YLILKNLTGLVSTGS	1576783	10.243063
5	4	GSAYTALFSGVSWVM	1021281	8.413313
5	4	SIKAVYNFATCGIFA	1570563	8.306431
5	4	LTQYFVQENYLEYRQVPG	209014	7.630437
5	4	INLIGRGGDEALTGF	1572676	9.016702
5	4	LLNNQFGTMPSLTLA	1569095	12.446026
5	4	KSRTLKSFFAWSLSD	1570125	12.252125
5	4	YEVAIFVHGPTTVES	1021081	10.180617
5	4	TVDKSKPKVYQWFDLRKY	1402749	9.788751
5	4	KRFFLPVFSDEVLAG	1572971	9.506070
5	4	LQMVGMRRPQQGASG	1569114	7.378164
5	4	ENPVDFFKNIVTPR	203478	9.609729
5	4	DRSIALTFLAVGGVL	1021161	10.526829
5	4	RYFLMAFANQIHHID	1575260	9.697786
5	4	SGDVIVKAIGALEDI	1575375	9.922187
5	4	SLPLFTGQASFDLAA	1575583	10.011460
5	4	SLELELIGSKRILDE	1575541	11.125133
5	4	THRHIIGEGCPKPHR	1570674	7.199322
5	4	LRLFDYNKNAIKTLN	1568039	6.693303
5	4	ENPVHFFKNIVTPR	203487	11.321360
5	4	YRKGLGNFVQTDRKS	1576848	7.512415
5	4	KTLILLETFVRVNPD	1573115	10.893955
5	4	QVVLSSMINPLVMST	1574776	7.044740
5	4	ENPVHLFRNIVTPR	203493	11.149150
5	4	AGLLGNVSTVLLGGV	204718	8.663157
5	4	WMGINARDRSIALTF	1021328	11.319932
5	4	RFKYLLNVSYLCHLV	1574937	9.607419
5	4	MTLYQIQVMKRNQKQ	209688	7.578748
5	4	KIGIGVLLTWIGLNS	1021303	10.407183
5	4	ILDLCYQLSMRIANQ	1572604	11.069539
5	4	KTYKNVYIDTYHN	1473150	8.595134
5	4	KGSPEFDWILGWTIK	1570055	10.691800
5	4	LFLHLVGFPTHRHIQ	1570186	9.661298
5	4	ENPVVHFFKNIVTPR	201230	11.321360
5	4	KGKSAWYVDTEIINE	1572819	9.072575
5	4	TVDFSLDPTFTIETITLPQD	1022724	7.834579
5	4	QFGTMPSLTMACMAK	1558518	7.877162
5	4	TNFKYNYSVIEGGPI	1491819	5.651877
5	4	KTLILLETFVRVNPE	1568497	10.553223
5	4	PLGLLLKNLTTSSYV	1574484	10.104127
5	4	ENPVVKFFKNIVTPR	201231	11.007774
5	4	DCCMEILGAVLEAVD	1571286	7.305699
5	4	PFKYVKDRVDEVDHT	1491817	6.249494
5	4	VSWVMKIGIGVLLTW	1021297	9.731927
5	4	QYDVIIQHPADMSWC	1570391	6.385378
5	4	NANPDCKTILKALGPAA	1022046	8.330292
5	4	TCEICALKPKIIYCN	1575973	9.838999
5	4	ECYVQRFHLIKNTFG	1571539	10.305333
5	4	DYLILKNLTGLVSAG	1571510	8.162081
5	4	VNTLRFLVKNAGYLV	1570767	6.858407
5	4	GVWAPFNVLKVIRSE	1572389	7.016323
5	4	FERQYKELQTQAEDDRR	1435382	7.110292
5	4	RWLLIEILKASKSML	1575241	11.630430
5	4	VHQIFGSAYTALFSG	1021270	11.233859
5	4	NKEVDRLMSMKSIQK	1569186	11.059392
5	4	CGERTEGRCLHYTVDKSK	1402734	5.530154
5	4	TILQRLGVLFGSRIA	1570689	8.812681
5	4	HLFKTTVNSLISDQL	1557782	9.636559
5	4	VKIKPLEDKILVQAG	203770	8.631785
5	4	ARDRSIALTFLAVGG	1021333	9.673210
5	4	NNQNFFWAVKPKVVR	1574318	9.066437
5	4	EHYTVLFSDLANSHQ	1558348	8.158826
5	4	RQKIIYSGAVNLDDE	1575138	10.487614
5	4	TEGRCLHYTVDKSKPKVY	1402735	6.014774
5	4	HTLMSIVSSLHLSIR	1557702	11.807207
5	4	TQLVLSSMVNPLVLS	1576137	12.551351
5	4	KVEFTGDLVVKALGA	1573135	9.414688
5	4	ENPVVAFFKNIVTPR	201225	11.182031
5	4	SHHYIRVGNETGLEL	1568255	7.621023
5	4	ENPVVDFFKNIVTPR	201226	9.609729
5	4	VNPIEGEPYVQGQLD	1473116	7.888514
5	4	PSHIMSVLDMGQGIL	1568591	8.265318
5	4	SFFEEVPNIIHEAIN	1570497	6.949128
5	4	QLQPSLQTGSEELRSLY	1022022	8.241667
5	4	PRCWLIRNGSYLNTS	1570351	9.517821
5	4	AIFVHGPTTVESHGN	1021086	8.785589
5	4	LDSQLNRLKSLTDDLQR	1435333	7.089186
5	4	AVGGVLLFLSVNVHA	1021177	12.198673
5	4	SKASSSLQLVFGIEL	1491953	10.154647
5	4	NKNFFWAVKPKAVRQ	1574205	9.720635
5	4	CTNFKTQLVLSSMVN	1571238	6.940128
5	4	VEKSQLLNEFNNLYA	1576259	8.022199
5	4	KNLTGLVSAGPKAKS	1572946	9.322743
5	4	GVFHELPSLCRVNNS	1569839	9.686248
5	4	IFSKASDSLQLVFGIE	208996	7.304942
5	4	PAEILRKSRRFAQALPVWAR	1022714	10.498051
5	4	QGQMVHQAISPRTLN	206833	9.701383
5	4	VDGRGNYNTDLLPDW	1576234	6.250796
5	4	QPPSLPITVYYAVLERACRSVLLNAPSEAPQIVR	1581589	10.454106
5	4	NLMGKTLILLETFVR	1574249	9.657102
5	4	HFNMLKNKMQSSFFM	209381	8.383043
5	4	TQGLLGALLLWMGIN	1021313	8.756088
5	4	LASFTPVIQDQDLEM	1573269	6.807046
5	4	LTFLAVGGVLLFLSV	1021166	8.870935
5	4	ENPVAFFKNIVTPR	203477	11.182031
5	4	LECFVRSTPASFEKK	1568542	8.341710
5	4	FWYVNHTGFNVHSLP	1569780	6.303172
5	4	IDQHVKLACSLPHGRL	1473075	8.498360
5	4	RFHLIKNTFGLLFYQ	1574921	10.805759
5	4	RQANFLGKIWPSSKGR	1021947	10.798682
5	4	SHIMSVLDMGQGILH	1568628	9.191930
5	5	IPIQLLPNTLVFQAK	1577125	6.926485
5	5	KGGRKPARLIVFPDLGVRVC	1313449	9.855188
5	5	LAAIIFLFGPPTALRS	204814	11.686303
5	5	KYNLNRAMMLDDLTM	1573214	8.884209
5	5	SFSCIAIGIITLYLG	1021145	10.102337
5	5	RLEDEMKEGRYEVRAELPGV	1381066	6.595371
5	5	YFIMAYVNQAHHIQL	1576727	8.126618
5	5	QEALNIALVAVSLIA	1568120	6.539498
5	5	EDPYWGNGDRHSDYQPLGTQDQSLY	1397545	7.952010
5	5	WIILGLNKIVRM	1020808	10.494552
5	5	SLYNTVATLYCVHQRIEV	1020757	7.787943
5	5	LSILAILKGLYNFAT	1570227	10.667869
5	5	RTEQKDFDGRSEFAYGSFVR	1381078	8.099011
5	5	LQFNQMMNPSHVKFL	1573810	9.239169
5	5	LCHLITKETPDRLTD	1568529	7.628857
5	5	LVSFLLLAGRSCGMY	1570248	8.215349
5	5	PDTIDFLIMRNLTNL	1574415	11.261600
5	5	FIFFLLLAGRSCSDG	1569699	6.303172
5	5	ELQHIILNASYITPY	1569650	11.128211
5	5	FIMAYVNQAHHIDLM	1571932	9.766162
5	5	GTLWCGHGNKSSGPNELG	1402721	6.286962
5	5	YEVRAELPGVDPDKDVDIMV	1381069	6.438108
5	5	KVGEVCSFYADPKRY	1573153	10.853969
5	5	AVGLFIRLLGGESDA	1571020	7.399103
5	5	TDATSILGIGTVLDQAETAG	1021751	7.593163
5	5	CHFITKETPDRLTDQ	1571120	6.752704
5	5	EVKSFQWTQALRREL	1558451	9.180692
5	5	LKSDLLRAGITLVPV	1573600	9.341965
5	5	KSEVYEKGLGKFVKT	1573011	7.834579
5	5	VLSYVIGLLPPDMVV	1569392	7.002615
5	5	SKLKLLKGSETTVTE	1575513	9.843579
5	5	HLRKVILSEISFHLV	1558117	11.429387
5	5	SLYNTVATLYCVHQRIDV	1021923	7.905965
5	5	SSTVKLRQNEFGPAR	1575837	9.176994
5	5	ADSEITETYKEGDAV	1570897	6.613693
5	5	LKALTTKHPSLNIIT	1577220	6.488490
5	5	EEYVEIRQVGDFH	1274407	7.675342
5	5	PSLIKTLQSRMSKNF	1574534	12.266286
5	5	TILIKKYNLNRAMML	1576049	11.754020
5	5	KSRFFIWSQEVPLLT	1573059	8.363391
5	5	SLYNTVATLYCVHAGIEV	1021974	8.666234
5	5	KSYVKSKLKLLKGSE	1573095	8.540379
5	5	TSFIRNCARKVFNDI	1576174	10.297802
5	5	KGLHHLQIILSGKMA	1572834	11.766107
5	5	WIILGLNKIVRMYSPTSI	1020760	12.842709
5	5	ENLPYLVAYQATVCARAQAP	1313494	10.154647
5	5	DNLFPKVAPQAISSV	1491815	6.342835
5	5	SKTHLNFERSLKAFF	1570597	9.207257
5	5	GSLIVNPSLNGFLSK	1572345	6.657137
5	5	KTLNDETKKQVNLMG	1567996	6.609058
5	5	FATCFLIPLTSQFFLP	204742	9.572377
5	5	GSRGYRLQRKIEAIF	1572364	8.667779
5	5	GPDNPGEPLVLKEGI	1572313	6.543612
5	5	NKVKSLRILNTRRKL	1574222	8.989303
5	5	NYELSKKAVIFTPIY	209743	8.463502
5	5	LWTQSLRRELSGYCS	1569140	7.373044
5	5	CMTVQGGETMNSVIQ	1568714	7.805444
5	5	SPILRFLYANVGEEA	1575663	11.261600
5	5	GRYNCKCCWFADKNL	1569478	6.868380
5	5	IIYPGTLWCGHGNKSSGP	1402715	6.693303
5	5	LYYLFNQHIKKELYH	209645	7.482788
5	5	PARLIVFPDLGVR	1021861	10.838709
5	5	NLTNLLSARKLDSSK	1574281	8.427513
5	5	LKGSETTVTERIFRE	1573578	8.142816
5	5	WEFVNTPPLVKLWYQ	206875	8.981327
5	5	DPDKDVDIMVRDGQLTIKAE	1381072	7.454976
5	5	WIILGLNKIVRMYSPVSI	1021995	12.434455
5	5	KPARLIVFPDLGVRVC	1021846	11.592898
5	5	FIVFLLLAGRSCSYK	1569713	7.968199
5	5	ILVLILAHPSKRSQK	1572653	11.439793
5	5	ILKGLYNFATCGLIG	1569929	10.120488
5	5	AIGIITLYLGAVVQA	1021151	10.732246
5	5	CGHGNKSSGPNELGRFKH	1402722	5.515678
5	5	LRNVACQEAVKLKLI	1573867	10.759019
5	5	DASFKESFAIHLDYT	1571266	8.576308
5	5	RAMFVEDIAMGYVVS	1574793	10.701653
5	5	VDLFVFSTSFYLISI	1568349	9.158843
5	5	FFTELDGVRLHRFAPPCKPL	1022707	9.637367
5	5	YKTLRAEQA	1020864	5.571123
5	5	ICGIVYWMRRHTQKAPKRIRLPHIRED	1581833	8.129081
5	5	AGDLGRDELMELASD	1576897	6.149789
5	5	WTQSLRRGLSAWTTS	1577578	11.347679
5	5	NKSLGACPIRTQPRWNYYDSFSAVSEDNLGF	1581591	11.742176
5	5	MGQLISFFGEIPSII	1570268	6.947481
5	5	GLLSYVIGLLPQNMV	1577047	8.238684
5	5	LHLYSHPIILGFRKI	3967	8.441014
5	5	PVGEIYKRWIILGLNKIV	1022043	9.247426
5	5	LRPTFDTRLMRLEDEMKEGR	1381063	6.014774
5	5	GFIGLCKTLGSRCVR	1558285	9.215074
5	5	SGLFQFIFFLLLAGR	1570530	8.059348
5	5	MFIRNCARKVFNDIK	1574020	10.576833
5	5	LGRFKHTDACCRTHDMCP	1402725	5.494614
5	5	YEEFCDAVYENDKLK	1576679	7.468817
5	5	MGSLEMVPMGAGPPSPGGDP	1397544	7.193039
5	5	QRTVAVYSLKIAGWHGPKAPYTSTLLPPEL	1581595	11.742176
5	5	FQKTILKATTALKDV	1572088	8.287532
5	5	KILEPFRKYTAFTIP	208123	9.916953
5	5	EFENFMKAGAHPIMH	1571600	7.160226
5	5	WELGLSPQQICTNFK	1576563	6.906981
5	5	ILGLNKIVRMY	1020823	11.051218
5	5	PTHRHLKGEACPLPH	1570366	7.936257
5	5	ENPVHFARNIVTPR	203483	8.145349
5	5	PKLEFGSLIVNPSLN	1574462	9.527797
5	5	SRCYSIYLSINGVLE	1575721	10.982371
5	5	VIGLLPQNMVLTTQG	1577532	6.604460
5	5	MRKLAILSVSSFLFV	204862	10.454106
5	5	SMHLMLANAGRSSGS	1570612	8.217497
5	5	FLIMRNLTNLLSARK	1572015	9.727196
5	5	LNHVRIPIGYWAVNP	1473066	10.135425
5	5	AANWILRGTSFVYVP	4027	8.657051
5	5	TPAETTVRLRAYMNTPGLPV	1313479	10.860447
5	5	KPLLIIAEDVEGE	1493498	8.625995
5	5	LCHICWKPLPTSITV	1577638	8.420370
5	5	GEIYKRWIILGLNKI	206763	9.260033
5	5	CPAGHAVGIFRAAVCTRGVA	1022677	10.285459
5	5	RNFQKVNPEGLIKEF	1557915	7.373044
5	5	PQCRLTPLSRLPFGMAPGPGPQPG	1397538	7.534150
5	5	LFAAFPSFAGLRPTFDTRLM	1350836	6.201565
5	5	RDGVRRPQKRPSCIGCKGT	1397535	6.936405
5	5	QGLRYFIMAYVNQAH	1574609	9.110821
5	5	LAVFQPSSGNYVHCF	1577179	9.784579
5	5	YNFATCGLIGLVTFL	1570869	6.765825
5	5	YFLMAYANQIHHVDL	1576742	12.774087
5	5	KTSLYNLRRGTALAIPQCRLTPLSRL	1397527	10.285459
5	5	ENPVVHFFANIVTPR	201229	11.414115
5	5	EIPSFRWTQSLRRGL	1568805	8.022199
5	5	RDGQLTIKAERTEQKDFDGR	1381075	6.810941
5	5	NIRYLVMAIVSDFSS	1574156	10.444416
5	5	KRWIILGLNKIVRMY	206791	11.193414
5	5	VLSYVIGLLPQDMVI	1569407	6.995433
5	5	AMFVEDIAMGYVVSS	1570956	6.928073
5	5	LQIILSGKMAHLRKV	1573842	11.221671
5	5	NKIVRMYSPISI	1022118	11.086532
5	5	ENPVHFFANIVTPR	203484	11.414115
5	5	RHIVGKPCPKPHRLN	1568189	8.142816
5	5	DYEYKVSKLVSRLVI	1558087	9.341965
5	5	LQGLRYFIMAYVNQA	1573825	10.589004
5	5	KIPTHRHIVGKPCPK	1567945	6.421115
5	5	ESEFQAALSRKVAKL	208986	10.135425
5	5	RICCEPKKTTNAEFT	1570410	7.949734
5	5	GPNELGRFKHTDACCRTH	1402724	7.099644
5	5	LLDNRSNHYEEVIAS	1573622	7.367969
5	5	KSILLIMNANTLMGR	1573027	8.281099
5	5	PSINDLDEVISNKFH	1574520	8.289963
5	5	HEAINIALIAVSLIA	1569856	9.963008
5	5	KCIEWEKAQHGA	1503855	10.238536
5	5	CDPKRYFVPIFSEAV	1571064	9.356807
5	5	LANAGRSSGSRRPLG	1570149	5.990174
5	5	SLFIGLKGDIRESTV	1575559	6.637430
5	5	LTSQFFLPALPVFTWL	204826	7.814394
5	5	NSFYYMKGGVNTFLI	1570325	8.947966
5	5	WIILGLNKIVRMYSPISI	1022139	11.479614
5	5	IPQEWKPAITVKVLPA	204790	7.486281
5	5	REEHYIVLSSELRLS	1574847	10.227370
5	5	ADLVPTATLLDTY	7316	5.399341
5	5	DAFVTALTEALRV	1420900	7.286330
5	5	CDMLRLIDYNKAALS	1557763	10.422411
5	5	CPTDCFRKHPDATYSRCGSG	1022745	7.809008
5	5	WRSFLNKVKSLRILN	1576622	11.002771
5	5	LLSYVIGLLPQGSVI	1577240	6.452067
5	5	QLALHKMKSSDAREE	1574707	9.268591
5	5	SMVGLFSNNPHDLPL	1568302	9.377200
5	5	RPGVSKKFLSLLTSS	1575106	10.395280
5	5	ITDAVGNDMPGGYCL	1570003	6.492260
5	5	FRKYTAFTIPSINNE	206749	9.657939
5	5	ENPVHHFKNIVTPR	203490	10.936869
5	5	AERTVTVRRVGPGGRAV	1435390	10.216412
5	5	SGGNHMLLDGVSVVA	1575405	8.493744
5	5	NKIVRMYSPTSI	1020827	12.250030
5	5	YFQCFKSILLIMNAN	1576757	8.252992
5	5	FLVKCQLQNPGVADL	1572047	9.361839
5	5	ITRVESENKVVILDSFDPLV	1022756	8.841085
5	5	QFKRASPILRFLYAN	1574591	10.184716
5	5	ENPVVHFAKNIVTPR	201228	8.839009
5	5	LHRVVLLESIAQFGD	1573460	9.351818
