# Supplementary material for: Prediction of the binding affinities of peptides to class II MHC using a regularized thermodynamic model
Source: BMC Bioinformatics. 2010 Jan 20;11:41. doi: 10.1186/1471-2105-11-41 (PMC2828437; doi:10.1186/1471-2105-11-41)
Supplement: Additional file 2 — This zip archive contains tab-separated files with the 5-fold cross-validation sets for 16 different MHC allotypes created for this study and also a separate text file describing the table format. [file 1471-2105-11-41-S2.ZIP › IEDB_DRB3_0101_peptide_data.tab]

5	1	KLNNQFGSMPALTIA	1569037	8.724581
5	1	TGLWPFIRINNLKVK	1576015	7.514574
5	1	ELGEWVFSAIKSPQA	1571731	6.394911
5	1	NLIDTKCYKLEHPVTGCG	1410655	5.530154
5	1	PDTIDFLIMRNLTNL	1574417	7.223832
5	1	IYEPEDLGNCLNKSD	1570042	6.297719
5	1	TILQRLGVLFGSRIA	1570696	6.613693
5	1	AVGLFIRLLGGESDA	1571026	6.879256
5	1	QIYFESYVRPFVATT	1574642	8.059348
5	1	SPALFLSFLYTLELK	1575657	7.992130
5	1	DKFYDCLKNSADTISSYF	1410645	7.332033
5	1	CDCDDKFYDCLKNSADTI	1410643	6.342835
5	1	RPFFHPVGEADYFEYHQEGGPDGEPD	1397577	7.290891
5	1	VSFGVWIRTPPAYRPPNAPI	1497082	7.005876
5	1	LCHLITKETPDRLTD	1568533	6.682740
5	1	QKFVDTILSENGVVA	1574657	6.940128
5	1	RCYSLYIAENGELTE	1574814	7.897590
5	1	FIRINNLKVKMAQED	1571954	6.379108
5	1	YFVGKMYFNLIDT	1410704	6.749176
5	1	SSMHLIVQNAYKQMI	1570640	7.853553
5	1	LMFLQNLKLGDDQYV	1558190	7.683943
5	1	CHFITKETPDRLTDQ	1571126	6.844449
5	1	GLTNTASHTRLSCDCDDK	1410637	7.132525
5	1	RLTQSHPILNMIDTK	1569317	6.627819
5	1	EEALNVALAVVTLLA	1569626	7.523292
5	1	KGKSAWYVDTEIINE	1572821	9.207257
5	1	VLRTKLMSTRRVLER	1576389	6.452067
5	1	PALFFTFLANLNLTE	1574396	7.672504
5	1	KSLFFLDEPLKSVPL	1573047	10.981570
5	1	VNTLRFLVKNAGYLV	1570775	8.832828
5	1	LITPAEKVVYKLLRF	1558033	6.960786
5	1	KVFNTRRNTLLFLDL	1568516	8.108467
5	1	TRRKLLLIFDALILL	1576159	9.927468
5	1	KNKVNLLTHSINALI	1570114	7.364609
5	1	CSNSHVNTLRFLVKN	1569551	9.525788
5	1	SYFVGKMYFNLID	1410701	8.099011
5	1	EFSNFKVAFSRSLND	1571644	9.057348
5	1	KMYFNLIDTKAYK	1404506	7.399103
5	1	HTLMSIVSSLHLSIR	1557713	8.862250
5	1	NNQNFFWAVKPKVVR	1574320	8.555509
5	1	LIEDYFEALSLQLSG	1573483	6.976988
5	1	AGYLVGRKPLAFFSW	1569518	7.164973
5	1	RNTLLFLDLIILNFV	1575091	6.319843
5	1	RFHLIKNTFGLLFYQ	1574927	7.287797
5	1	KMYFNLIDTKCYKLEHPV	1410653	7.861317
5	1	ECYVQRFHLIKNTFG	1571550	7.055515
5	1	GVWVLAEPTKGKNER	1572411	6.295011
5	1	IGHLLRGRNHFIYIV	1572530	8.336413
5	1	KQAFTFSPTYKAFLC	3998	7.173615
5	1	IVQNAYKQMIKSRTL	1570025	7.853553
5	1	FLIMRNLTNLLSARK	1572023	8.459151
5	1	FEFNKKAIETLNDNT	1569688	5.887321
5	1	KCIEWEKAQHGA	1503856	10.560988
5	1	KSEVYEKGLGKFVKT	1573015	7.361269
5	1	GLDFSEVSNVQRLMR	1568895	7.035114
5	1	SSDDQVSLIKIPCLS	1575782	7.873161
5	1	KKTFDHTLMSIVSSL	1557700	7.914461
5	1	VVPDGYKLTGNVLIL	1576532	8.498360
5	1	TNHLSKCQFDHVNTL	1570721	9.184414
5	1	WAVKPKAVRQIEDQL	1576554	7.905965
5	1	WRSFLNKVKSLRILN	1576627	8.539136
5	1	RFFLPIFSEFVLLAT	1574893	7.286330
5	1	NKVKSLRILNTRRKL	1574230	7.430108
5	1	KLIADSIDFNQVAQV	1569021	9.051366
5	1	LDGVNLVASQPIFTG	1573304	7.861317
5	1	SDANTEYERLLSMLN	1568616	7.155517
5	1	FDHDILPDKFYEEFC	1571890	9.264297
5	1	EYDFNKLLVSAVSQI	1558080	8.001983
5	1	LKALTTKHPSLNIIT	1577226	7.343230
5	1	DCLKNSADTISSYFVGKM	1410647	6.438108
5	1	MGQFISFMQEIPTFL	1568076	8.387821
5	1	DMLKLFEFNKKAIET	1569592	5.850752
5	1	NKNFFWAVKPKAVRQ	1574207	8.293220
5	1	KSRFFIWSQEVPLLT	1573063	8.849459
5	1	NLYIKSIQSLISDTQ	1574303	7.931832
5	1	DRTELLEMVCFHEFL	1571451	7.099644
5	1	KLAFLVQTEPRMLLM	1572884	10.622753
5	1	RVLDILVARRLLLKK	1575211	7.732070
5	1	KTAVQMAVFIHNFKR	206806	6.523804
5	1	LCQVFADATPTGWGL	4013	7.751836
5	1	SKMSVVMRNTTWEGQ	1570591	6.519351
5	1	SGILQLFVFLVLAGR	1570526	6.657137
5	1	TASHTRLSCDCDDKFYDC	1410639	9.986000
5	1	GKSSFCDICGEELPT	1577622	6.255828
5	1	SGLFQFFVFLALAGR	1568251	5.930661
5	1	KSKYKLATSVLAGLL	206211	7.830116
5	1	ILDLCYQLSMRIANQ	1572608	6.786698
5	1	GFIGFCKSMGSKCVR	1572209	6.303172
5	1	YEEFCDAVYENDKLK	1576684	8.328555
5	1	RYFLMAFANQIHHID	1575266	11.524356
5	1	ELLEFHYYLSSKLNK	1571765	7.286330
5	1	YFVGKMYFNLIDTKCYKL	1410724	8.471194
5	1	INISGYNLSLSAAVK	1577115	9.025178
5	1	TRLSCDCDDKFYDCLKNS	1410641	9.173318
5	1	VDLFVFSTSFYLISI	1568357	7.366287
5	1	LRKDYIKRQGSTPLA	1557821	7.008060
5	1	TISSYFVGKMYFNLIDTK	1410651	9.104271
5	2	RLKGVTCRPLKHKVE	1575023	6.452067
5	2	ILKGVINIWGSGLLQ	1569951	6.790460
5	2	KLNNQFGSVPALTIA	1569053	9.804668
5	2	MFISDTPGERNPYEN	1569165	9.508661
5	2	DRVLDILEAVKLIRK	1571466	7.893447
5	2	RNFQKVNPEGLIKEF	1557926	6.885881
5	2	SLFIGLKGDIRESTV	1575567	6.720574
5	2	QMSIQLINKAVNALI	1568157	6.874156
5	2	EVKSFQWTQALRREL	1558462	7.653007
5	2	LQLVGIQRAGLAPTG	1577281	5.939433
5	2	QSKLSRNFTKGVKKI	1574739	6.499873
5	2	LKAEAQMSIQLINKA	1568025	6.469995
5	2	KVGEVCSFYADPKRY	1573155	8.248436
5	2	ALELFRKDIAAKYKELGY	200299	7.831247
5	2	NISGYNFSLGAAVKA	1558561	7.386798
5	2	YREEIYRKGLGNFVQ	1576834	9.069498
5	2	LHRVVLLESIAQFGD	1573464	7.987265
5	2	APQIPPNWHIPSIQDAATPYHPPATPNNMGL	1581826	7.155517
5	2	EFENFMKAGAHPIMH	1571607	7.838325
5	2	HEALNIALIAVSIIS	1569881	7.246666
5	2	NKALELFRKDIAAKYKELGYGK	200418	7.992130
5	2	PLGLLLKNLTTSSYV	1574486	8.434744
5	2	KNLTGLVSAGPKAKS	1572950	6.141414
5	2	PLGFFPDHQLDPAFGANSNNPDWDFNP	200171	7.902601
5	2	EIESCRKNSCECNFE	1571685	6.095451
5	2	NKALELFRKDIAAKYK	200411	7.992130
5	2	NFSLGAAVKAGAALL	1558575	6.407866
5	2	LQFNQMMNPSHVKFL	1573814	6.667244
5	2	HLFKTTVNSLISDQL	1557793	8.389743
5	2	CTNFKTQLVLSSMVN	1571244	6.667244
5	2	APYHFDLSGHAFGSMAKKGE	200068	8.247680
5	2	ACCRTHDMCPDVMSAGES	1410625	5.698800
5	2	DCCMEILGAVLEAVD	1571291	6.858407
5	2	GWPYIGSRSQIIGRS	1568939	8.973458
5	2	SLRKLSSVCLALTNS	1575608	7.062476
5	2	NKALELFRKDIAAK	200405	5.292459
5	2	LMDVVYSIALHPIDE	1573737	7.210805
5	2	SMVGLFSNNPHDLPL	1568312	9.057348
5	2	IIPDGYKLIDNSLIL	1557864	8.828743
5	2	SIAQHLVSDRPIMRY	1575456	9.543430
5	2	LGIISHLLKTRDNSV	1573415	6.841697
5	2	CFHEFLSSKLNKFVS	1571095	9.114124
5	2	KHTDACCRTHDMCPDVMS	1410623	5.608433
5	2	RLLDILEAIKLIRKK	1575039	6.764620
5	2	DYLILKNLTGLVSAG	1571517	8.772499
5	2	FNSLISIAQHLVSDR	1572075	8.059348
5	2	TQLVLSSMVNPLVLS	1576141	6.595371
5	2	EEIITLNSYGSFQEF	1571584	9.264297
5	2	DLLIEALSAMMLDRL	1571390	7.774310
5	2	SGGNHMLLDGVSVVA	1575407	9.857537
5	2	LKDLWDYMLNSTGGI	1573551	9.173318
5	2	IPSIIHEALNIALIA	1569975	7.972908
5	2	LFRKDIAAKYKELGY	200395	7.104508
5	2	CTGMLKRRLGLMSLS	1571229	6.767637
5	2	LGFSSEVLKLKDEVR	1573400	6.149789
5	2	GWPYIGSRSQILGRS	1568954	8.496047
5	2	FKIMLKALSHLSLGL	1571978	8.315690
5	2	NKALELFRKDIAAKY	200408	7.992130
5	2	EEDLNKLRDLNKEVD	1568795	7.279047
5	2	GILHNLSDLYALITE	1572269	9.931461
5	2	FRKDIAAKYKELGY	200320	7.342204
5	2	KYRWLNLSANGDLRL	1573233	6.921744
5	2	TSSDDQITLIKTPSL	1576202	7.045712
5	2	ELQHIILNASYITPY	1569657	8.081683
5	2	FSLECIMDVGEIQNK	1572135	9.852847
5	2	DASFKESFAIHLDYT	1571273	8.216064
5	2	CMTVQGGETMNSVIQ	1568719	7.221203
5	2	LGRFKHTDACCRTHDMCP	1410621	6.212023
5	2	AGFFLLTRILTIPQS	1497066	7.233931
5	2	CFKYILIQAGFDQRL	1571108	7.188060
5	2	YVVSSFDNIKVFLEG	1576882	9.176994
5	2	AFKIGLHTEFQTVSF	1567707	7.338405
5	2	QPPSLPITVYYAVLERACRSVLLNAPSEAPQIVR	1581640	7.155517
5	2	IKDVLKYRWLNLSAN	1572585	6.271188
5	2	RDHICLLRPLLWDYI	1558320	8.190161
5	2	ELFRKDIAAKYKELGY	200312	7.652224
5	2	NKALELFRKDIAAKYKELGY	200414	7.305552
5	2	YLILKNLTGLVSTGS	1576787	8.366158
5	2	EHYTVLFSDLANSHQ	1558359	8.694682
5	2	LYKGVYELQTLELNM	1568065	7.893447
5	2	FWYVNHTGFNVHSLP	1569788	6.507587
5	2	LVPFVQWFVGLSPTV	1497108	7.801549
5	2	TERVRLVTRHIYNREE	1410471	6.014774
5	2	KISVQYNLSHSYAVD	1570078	11.072337
5	2	QYDVIIQHPADMSWC	1570399	7.248038
5	2	VSIISILKGVINIWG	1570790	7.364609
5	2	SGRLKFLDVCVALDM	1575426	7.580924
5	2	TIIKALGALDSPREI	1576035	8.375479
5	2	YKLIDNSLILLECFV	1557877	9.452965
5	2	HEAINIALIAVSLIA	1569863	5.957380
5	2	DYEYKVSKLVSRLVI	1558098	7.213387
5	2	HKGIVIKSKKKGSTP	1577081	7.001712
5	2	SKTHLNFERSLKAFF	1570605	8.179304
5	2	LLDNRSNHYEEVIAS	1573626	5.849487
5	2	SWIRSCPDLKDCLID	1575906	8.191532
5	2	ISGYNFSLGAAVKAG	1568985	6.151901
5	2	DVEMTKEASREYEDK	1568774	7.460868
5	3	VDGRGNYNTDLLPDW	1576240	9.243283
5	3	FRILSSISLALVNSM	1572111	6.883664
5	3	RDIFLSQHHPSSLLL	1574831	7.931832
5	3	VLDILTANKLIRQKL	1576346	8.093178
5	3	AMFVEDIAMGYVVSS	1570962	9.825470
5	3	SDFYALISERFINYA	1575314	7.823483
5	3	NVKCKTPTQLAETID	1574365	5.954350
5	3	LLNNQFGTMPSLTLA	1569100	6.394911
5	3	IHSLRRLYPSVFEKH	1572552	6.445046
5	3	KVKFGHVSINPADIA	1573170	7.658512
5	3	LANAGRSSGSRRPLG	1570155	5.845709
5	3	LLWDYMCISLSTAIE	1573719	10.302812
5	3	DSTVIRNLKNAGLIV	1571490	6.917823
5	3	KLKFNSVIVNPSLNG	1572903	6.890339
5	3	SRVLNYDFNKLTALA	1575769	11.036963
5	3	YQRSEEEKFPYIMGD	1576818	8.215349
5	3	LCHICWKPLPTSITV	1577643	7.293704
5	3	ICGIVYWMRRHTQKAPKRIRLPHIRED	1581834	7.608957
5	3	LLSYVIGLLPQGSVI	1577245	7.404457
5	3	RRIFGVFKNPCTSHG	1570453	7.314858
5	3	QFGTMPSLTMACMAK	1558529	6.863373
5	3	RFFVWGDEVPLLTKF	1574909	9.632536
5	3	LWTQSLRRELSGYCS	1569146	6.954928
5	3	SVYLSDNGVMSEQGS	1575890	8.545379
5	3	ILKGLYNFATCGLIG	1569936	8.555509
5	3	IQLVFSSMINPLVIT	1572706	7.179448
5	3	FLLMYEMHRESLLKS	1572038	6.931264
5	3	EDNLGFLMHAPAFETAGTYLRLVKINDWTEITQF	1581802	7.686837
5	3	IPIQLLPNTLVFQAK	1577130	6.682740
5	3	DLGKKRFLLIRNSTW	1569573	7.842095
5	3	PSAEFRRTAPPSLYG	1577690	9.487620
5	3	EKPGNRNPYENLLYK	1568830	6.339912
5	3	YNFATCGLIGLVTFL	1570877	6.026617
5	3	KVTFLSQVHPSPLLT	1573185	8.218934
5	3	YFLMAYANQIHHVDL	1576746	7.738374
5	3	RAMFVEDIAMGYVVS	1574799	9.936827
5	3	NNVVQALTSLGLLYT	1569209	5.873997
5	3	YTLLQAAPALDKLKLTGDEATGANI	200286	6.380670
5	3	GLLSYVIGLLPQNMV	1577051	7.402667
5	3	SPILRFLYANVGEEA	1575668	7.669678
5	3	FMRMAWGGSYIALDS	1567843	9.513878
5	3	GSRGYRLQRKIEAIF	1572371	7.205673
5	3	WELGLSPQQICTNFK	1576569	7.118049
5	3	ESRLVVDFSQFSRGN	3923	7.556025
5	3	LRNVACQEAVKLKLI	1573869	7.263337
5	3	CHTGVGPNMSCDDVV	1571142	6.103190
5	3	REEHYIVLSSELRLS	1574853	7.213387
5	3	CIALDMMNENLGIIS	1571156	8.253755
5	3	YDFNKLTALAVSQLT	1576668	6.662169
5	3	GTVANGVLQTFMRMA	1567870	8.043138
5	3	VRKTIPDVIELAYQK	1576484	8.064853
5	3	EKDSPFKLSSSEPHC	1576960	8.505352
5	3	KSYVKSKLKLLKGSE	1573097	7.161409
5	3	ITQFILEHRAKGSCKYALPLRIPPSACLSPQ	1582458	6.212023
5	3	YSGPLKAEIAQRLEDV	201916	7.023206
5	3	ATERFRWLLIDLLRE	1571010	8.514808
5	3	LLTKFVAAALHNIKC	1573701	8.661624
5	3	PSSGCYIHFFREPTD	1569264	8.290775
5	3	SKSDDQIWLSQWFMN	1568295	8.604778
5	3	KSRTLKSFFAWSLSD	1570132	6.964160
5	3	VLVMLVLLILAYRRRWRRLTV	1397548	8.611765
5	3	VLSYVIGLLPPDMVV	1569396	7.497519
5	3	FGTMPSLTLACLTKQ	1568867	6.830815
5	3	VIGLLPQNMVLTTQG	1577538	6.223866
5	3	IIFIFRRDLLCPLGAL	1397547	8.976070
5	3	VPFNVAQAYCIGKLK	1576441	8.393606
5	3	SLLNNQFGTMPSLTM	1558516	8.976070
5	3	NKSAFQSSVASGFIG	1568576	9.377200
5	3	DNVLDHLTGRSC	200093	5.805682
5	3	FRNQWLLESDHLISE	1569753	9.117445
5	3	KSAFQSSVASGFIGF	1568486	9.601305
5	3	KSVPLEMLLINLTTI	1573080	7.634139
5	3	DTPYLDITYHFVMQRLPL	200099	7.348095
5	3	PHHTALRQAILCWGELMTLA	200159	7.542031
5	3	NGQIGNDPNRDIL	200146	8.567117
5	3	QFKRASPILRFLYAN	1574595	8.743633
5	3	NSVIQALTSLGLLYT	1569228	6.195834
5	3	CDPKRYFVPIFSEAV	1571071	9.313363
5	3	TPLTLVDICFWSTLF	1570736	8.569729
5	3	NLRLKGVTCRLFRQQ	1574272	7.842095
5	3	SKLKLLKGSETTVTE	1575516	6.033494
5	3	SDFYGLISERFINYC	1575329	6.784826
5	3	FLVKCQLQNPGVADL	1572058	6.573247
5	3	CIANGVSTKIVTRIS	1571172	6.805753
5	3	GVLQTFMRMAWGGSY	1567887	8.131554
5	3	SILKWHLHKVVEVPI	1575475	8.250710
5	3	RNLKNAGLIVGQMIL	1575074	5.922019
5	3	SNKFHIRLIKGELSN	1575630	7.097516
5	3	AYTSSDDQISLFDQS	1571049	8.470089
5	3	RQKIIYSGAVNLDDE	1575140	6.609058
5	3	SMHLMLANAGRSSGS	1570619	6.503717
5	3	GLLYTVKYPNLSDLD	1568912	7.791402
5	3	MGQLISFFGEIPSII	1570275	10.959564
5	3	IISTFHLSIPNFNQY	1567911	7.626234
5	3	LSILAILKGLYNFAT	1570234	6.781100
5	3	PLKAEIAQRLEDV	200177	7.048636
5	3	VLSYVIGLLPQDMVI	1569411	7.059483
5	4	NLMGKTLILLETFVR	1574251	6.946660
5	4	RFKYLLNVSYLCHLV	1574941	8.582962
5	4	DKYNKQLMVSSCVTS	1571372	7.161409
5	4	SIKAVYNFATCGIFA	1570573	8.064853
5	4	FRKYTAFTIPSINNE	206750	6.402130
5	4	KSILLIMNANTLMGR	1573031	6.052832
5	4	LNKFVSPKSVIGRFV	1573788	6.043963
5	4	VGQMLMLVNDRLLDI	1576312	10.207791
5	4	RLMSMKSVQNNTVLK	1577449	7.174583
5	4	SSNLSWLSLDVSAAF	3953	11.205023
5	4	TKIMSSKRILERESV	1576070	6.627819
5	4	LFLHLVGFPTHRHIQ	1570193	6.627819
5	4	CLHYTVDKSKPKVYQWFD	1410667	8.180651
5	4	MFIRNCARKVFNDIK	1574022	8.317389
5	4	YLGLLSQRTRDIYIS	1568381	6.976124
5	4	VSLIAALKGMINLWK	1570806	6.916262
5	4	HLRKVILSEISFHLV	1558128	10.261529
5	4	SRFFVMGEETPLLTK	1575742	8.037833
5	4	VDAQGTLSKIFKLGGRDSRS	200244	7.371009
5	4	GKNERELATLHHLNP	1572290	6.195834
5	4	RLIHSLSNVKNQSLG	1574992	6.385378
5	4	PSPIGYLGLLSQRTR	1568108	6.314233
5	4	KNLYDHALMSIISTF	1567983	8.022199
5	4	INSMKTSFSSRLLIN	1568464	9.013904
5	4	LRLFDYNKNAIKTLN	1568046	7.621023
5	4	SLINSMKTSFSSRLL	1568648	6.604460
5	4	LDMIITAVNSLISDN	1570173	8.291589
5	4	TMTRPILRLLVLAVL	1576121	6.771887
5	4	SGLFQLIFFLTLAGR	1570556	6.519351
5	4	ILSHVKFNFGDFYSE	1572639	8.199828
5	4	LPKPPKPVSKMRMATPLLMGALPM	201659	6.582526
5	4	VSLIAIIKGIVNLYK	1570824	8.352450
5	4	WTTCQSIAFPSKTSASIGSL	201434	5.074639
5	4	TSFIRNCARKVFNDI	1576178	10.759019
5	4	KHDDAIVRLRNAGIV	1572855	6.599898
5	4	LPKPPKPVSKMRMATPLLMQALPM	1007772	6.445535
5	4	SLPLFTGQASFDLAA	1575588	7.719663
5	4	VSLIAVIKGIINLYK	1570838	8.218934
5	4	KPVSQMRMATPLLMRPM	201642	6.153024
5	4	KTLILLETFVRVNPD	1573117	7.559518
5	4	KRFFLPVFSDEVLAG	1572976	8.950466
5	4	TVDKSKPKVYQWFDLRKY	1410669	8.208243
5	4	MGNSKSKSNPSSSSE	1577667	6.441567
5	4	TILIKKYNLNRAMML	1576052	10.473980
5	4	KYNLNRAMMLDDLTM	1573218	9.104271
5	4	GFVGLCRTLGSKCVR	1572247	6.775555
5	4	LFKEKEVKKEIKDPL	1573363	5.913502
5	4	SPAIFQSSMTKILEP	206862	8.169306
5	4	SFFEEVPNIIHEAIN	1570508	8.259123
5	4	RVNNSYSLIRLSHNS	1570470	6.551927
5	4	KIPTHRHIVGKPCPK	1567952	6.036963
5	4	RTLILLMLTNPTKRN	1575192	6.776783
5	4	TEGRCLHYTVDKSKPKVY	1410665	7.754436
5	4	VPILLNNPNLFWAVK	1576456	8.602006
5	4	NIRYLVMAIVSDFSS	1574158	8.643539
5	4	SKYALVDASLKMADPNRFRGKDLPVLDQL	1581628	8.465689
5	4	CGERTEGRCLHYTVDKSK	1410663	8.229824
5	4	TGSDGKTTWCSQTDY	1570667	5.940908
5	4	ILVLILAHPSKRSQK	1572655	7.462845
5	4	LKSDLLRAGITLVPV	1573604	7.445286
5	4	SGDVIVKAIGALEDI	1575377	5.988570
5	4	NISGYNYSLSAAVKA	1577319	8.330292
5	4	PSINDLDEVISNKFH	1574522	6.652147
5	4	KSAFQSSIASGFVGL	1573003	10.209934
5	4	AGDLGRDELMELASD	1576902	8.279502
5	4	GRYNCKCCWFADKNL	1569484	8.743633
5	4	NKFVSPKSVIGTFVA	1574176	7.454976
5	4	EQARKFEEPIWSDFG	1577000	7.177011
5	4	GEIYKRWIILGLNKI	206764	7.989692
5	4	KTLILLETFVRVNPE	1568501	7.456934
5	4	YFQCFKSILLIMNAN	1576765	7.333619
5	4	VGLVVQIDHVRMSTK	1576295	9.387668
5	4	EFESLFKCLSHISLS	1571623	7.025643
5	4	KLFEFNRNAIKTLQN	1570097	7.233127
5	4	NKFVSPKSVSGTFVA	1574197	6.965007
5	4	AVPVYIYFNTWTTCQSIAFP	201338	5.583833
5	4	EKMFVSPTPGQRNPY	1576980	6.677529
5	4	SLELELIGSKRILDE	1575544	6.863373
5	4	KRWIILGLNKIVRMY	206792	6.639808
5	4	LGMNHVLQSIRRNYP	1573434	8.340824
5	4	PSLIKTLQSRMSKNF	1574538	6.394911
5	4	EVFCQTIKLDSEEYH	1571850	8.282701
5	4	DQEYHRLIHSLSKTS	1571425	6.295011
5	4	DSKHQLDMIITAVNS	1569610	7.218586
5	4	KLNKFVSPKSVVGNF	1572925	6.900874
5	4	GIRHLFGNYITNDSY	1569807	8.403376
5	4	SHELMTMTRPILRLL	1575441	6.623072
5	4	HYTVDKSKPKVYQ	1410859	6.749176
5	4	VTDLFAAQPGLTSAV	1569460	6.105141
5	4	LQSLTNLLSSNLSWL	3938	7.742508
5	4	AQLGLRKKTKQSITE	1570985	6.233516
5	4	VMRYTIDKEFEKICR	1576413	8.177291
5	4	FTTTLFLHLVGFPTH	1569769	6.618364
5	4	GVWAPFNVLKVIRSE	1572396	7.857422
5	4	TLMGRYTHYKSRNLN	1576094	6.207352
5	4	NMLTHSINSLISDNL	1570317	8.303931
5	5	PRCWLIRNGSYLNTS	1570358	7.918756
5	5	SYTIVSSLGVDDVGT	1575944	6.473648
5	5	QGLRYFIMAYVNQAH	1574613	8.146619
5	5	LAQILMDNDLAATND	1573257	8.323375
5	5	MDCIIFESASKARLP	1558670	6.764018
5	5	DIYISRRLLGTFTWT	1567779	6.940128
5	5	NHVIQSVRRLYPKIF	1574141	6.873431
5	5	GFIGLCKTLGSRCVR	1558296	7.613293
5	5	QKLLLEEGVPSHIMS	1574678	7.972908
5	5	ESWGAVWRIDTPDKLTGPFT	200112	9.916953
5	5	MLIESNLAGSNDNFL	1574048	6.111033
5	5	EEVMNIVLIALSILA	1567802	7.204398
5	5	LDSSDTIWMDIEGPP	1577203	8.171292
5	5	LVSFLLLAGRSCGMY	1570255	6.770670
5	5	SIINHKFCNLSDAHK	1568281	7.741551
5	5	IPTFLQEALNIALVA	1567923	8.727999
5	5	EIDSADKSGCIHNHD	1568428	6.414453
5	5	RQCCHKAMENFTDDD	1575125	6.682740
5	5	DGDLKRLRDLNQAVN	1568739	8.371733
5	5	LLNEFNNLYADKVSV	1573681	8.480110
5	5	KGLHHLQIILSGKMA	1572836	6.850689
5	5	YEYKVQQAMSNLVLG	1576700	8.187428
5	5	FIFFLLLAGRSCSDG	1569707	6.822785
5	5	GSLIVNPSLNGFLSK	1572352	7.356294
5	5	QEALNIALVAVSLIA	1568127	7.327299
5	5	SHIMSVLDMGQGILH	1568632	9.094581
5	5	DCIMTSYQYLIIQNT	1567763	7.861317
5	5	FTNFKVAYSKSLKEL	1572159	8.704480
5	5	LLKILVLSILSSPTK	1573661	6.322668
5	5	KGSPEFDWILGWTIK	1570062	7.744746
5	5	NQFGSVPAVTISCMT	1577342	8.467885
5	5	ISGYNFSLSAAVKAG	1569000	8.205424
5	5	YLLEQKRGRVDNYCRHNYGV	200280	5.161647
5	5	RLCFSKSKNTLMYEI	1574972	7.816201
5	5	LECFVRSTPASFEKK	1568551	10.051031
5	5	SCLDGKLCLMKAQPT	1568233	5.985375
5	5	DEFFECFKYLLIQGH	1571318	7.190544
5	5	FIVFLLLAGRSCSYK	1569720	6.933668
5	5	LNKFISPKSVAGRFA	1558234	7.767610
5	5	LQIILSGKMAHLRKV	1573846	6.511482
5	5	RRRVMIQSSGGKLRL	1575163	6.311448
5	5	CFKYLLIQGHYDQKL	1568407	7.787943
5	5	WEFVNTPPLVKLWYQ	206876	6.841354
5	5	YFESFVREFVATART	1576715	7.212094
5	5	SGLFQFIFFLLLAGR	1570541	6.879989
5	5	IPVFLQEALNIALVA	1569989	8.900084
5	5	SRCYSIYLSINGVLE	1575725	6.842384
5	5	LAVFQPSSGNYVHCF	1577183	8.680286
5	5	ITDAVGNDMPGGYCL	1570010	9.472167
5	5	QYIKANSKFIGITE	200203	6.485977
5	5	LQGLRYFIMAYVNQA	1573827	7.853553
5	5	LASFTPVIQDQDLEM	1573273	6.874882
5	5	VLKWHLHKAVEVPIS	1576368	8.338173
5	5	RNEWILESDHLIAEM	1570437	9.251598
5	5	YFIMAYVNQAHHIQL	1576731	8.087403
5	5	DQYKDLCHMHTGVVV	1568762	5.899577
5	5	TCEICALKPKIIYCN	1575977	6.551927
5	5	FNNFTVSFWLRVPKVSASHLEQY	200124	6.427582
5	5	TASKLLEDRVGLNHI	1575962	8.614584
5	5	GFTRRFKFLLNISYL	1572230	8.212496
5	5	TAVAKCNEKHDEEFC	1568332	6.441567
5	5	KLCLMKAQPTSWPLQ	1567966	8.108467
5	5	EFRNDWILESDHLIS	1569638	9.295042
5	5	PSHIMSVLDMGQGIL	1568593	9.166036
5	5	KVEFTGDLVVKALGA	1573138	9.716919
5	5	VEKSQLLNEFNNLYA	1576265	7.893447
5	5	PKLEFGSLIVNPSLN	1574464	7.418977
5	5	WLLIEVLKGMKTTSE	1576607	6.974400
5	5	NSFYYMKGGVNTFLI	1570332	7.704514
5	5	NKSLGACPIRTQPRWNYYDSFSAVSEDNLGF	1581792	8.970859
5	5	FYYTTGAVRQIFGDYKTTICG	201354	6.894831
5	5	KGGFMYLKELYNNVN	1572805	7.374746
5	5	WKSDMSKLLNLKSDL	1576589	9.478916
5	5	QVCYNFKVQFLFSSM	1574762	8.099011
5	5	PEIWHHLSTLIKQPD	1574435	7.120253
5	5	VLRTKLMTSRRVLER	1568676	6.870539
5	5	EIPSFRWTQSLRRGL	1568811	7.538866
5	5	CDMLRLIDYNKAALS	1557774	8.138411
5	5	SSLGVDDVGTPELEL	1575817	6.841011
5	5	WVFSSVQPPKVPILL	1576644	7.129153
5	5	CQFLKVEKSQLLNEF	1571200	9.573826
5	5	SACLSPQAYQQGVTVDSIGMLPRFIPENQRTVAVY	1581596	9.971525
5	5	FSLSAAVKAGASLID	1577028	6.427853
5	5	GQHTLPRCWLIRNGS	1569832	6.875609
5	5	DIEKKIAKMEKASSVFNVVNS	200087	5.461106
5	5	FKVQFLFSSMIDPLI	1571997	8.037833
5	5	PKYVKQNTLKLAT	200165	5.867447
5	5	RVSDVSVLMKEYDVS	1570485	7.590695
5	5	IAYQEDEFFECFKYL	1572493	9.551756
5	5	RSVQRNTVFKAGDLG	1569337	7.397329
5	5	LGAWVLGEPKMTKAL	1573381	5.990174
5	5	LMIMKSNQKNMFLKV	1577264	7.295190
5	5	DLPVLDQLTDPPGVRRVYHIQAGLPDPFQPPS	1581634	7.050691
5	5	RWLLIEILKASKSML	1575246	7.561858
5	5	FIMAYVNQAHHIDLM	1571938	8.316539
5	5	HFLLRGPFEASWAIK	1569896	7.078705
