# Supplementary material for: Prediction of the binding affinities of peptides to class II MHC using a regularized thermodynamic model
Source: BMC Bioinformatics. 2010 Jan 20;11:41. doi: 10.1186/1471-2105-11-41 (PMC2828437; doi:10.1186/1471-2105-11-41)
Supplement: Additional file 2 — This zip archive contains tab-separated files with the 5-fold cross-validation sets for 16 different MHC allotypes created for this study and also a separate text file describing the table format. [file 1471-2105-11-41-S2.ZIP › IEDB_DRB4_0101_peptide_data.tab]

5	1	QFKRASPILRFLYAN	1574600	9.631734
5	1	RDHICLLRPLLWDYI	1558316	10.064280
5	1	KGGRKPARLIVFPDLGVRVC	1313451	11.098141
5	1	CMTVQGGETMNSVIQ	1568723	8.421385
5	1	YLPKPPKPVSKLRLATPLLLQALPL	201688	9.466703
5	1	FLHLVGFPTHRHIRG	1569740	8.321659
5	1	LRNVACQEAVKLKLI	1573873	10.135425
5	1	LNKFISPKSVAGRFA	1558230	7.022832
5	1	PSPIGYLGLLSQRTR	1568113	10.842487
5	1	KSRFFIWSQEVPLLT	1573068	10.377866
5	1	KSKYKLATSVLAGLL	206212	7.298323
5	1	LRKDYIKRQGSTPLA	1557817	10.074416
5	1	EEYVEIRQVGDFH	1274408	7.674489
5	1	SNKFHIRLIKGELSN	1575634	11.597461
5	1	FWYVNHTGFNVHSLP	1569790	7.281949
5	1	MIMIKFMGVIYIMII	209663	9.231027
5	1	LQSLTNLLSSNLSWL	3939	7.260666
5	1	QIYFESYVRPFVATT	1574645	6.627819
5	1	LPKPPKPVSKMRMATPLLMQALPM	1007773	10.915019
5	1	MGSLEMVPMGAGPPSPGGDP	1397610	6.980892
5	1	SFFEEVPNIIHEAIN	1570504	10.568857
5	1	YLGLLSQRTRDIYIS	1568386	8.462411
5	1	QFGTMPSLTMACMAK	1558525	7.178228
5	1	SGILQLFVFLVLAGR	1570522	8.383995
5	1	AFKIGLHTEFQTVSF	1567709	8.560640
5	1	IKYNGEEYLILSARD	203686	7.807580
5	1	SLLNNQFGTMPSLTM	1558512	9.272918
5	1	SKIMKLPKLPISNGK	209892	6.980544
5	1	FSLECIMDVGEIQNK	1572137	8.907022
5	1	LKGIQSLRKLSSVCL	1573571	11.158822
5	1	SPILRFLYANVGEEA	1575673	9.517821
5	1	KNKVNLLTHSINALI	1570116	11.415792
5	1	FPQPQLPYSQPQPFRPQQPY	205761	10.644877
5	1	CPLDHVNTLHFLTRG	1567748	8.261438
5	1	HEAINIALIAVSLIA	1569868	9.211153
5	1	EEREVLMWKFDSALARKH	1022102	12.156782
5	1	PQPFRPQQPYPQPQPQYSQP	205797	11.266788
5	1	KILEPFRKYTAFTIP	208124	7.675058
5	1	KRFFLPVFSDEVLAG	1572981	8.263763
5	1	PQPQPQYSQPQQPISQQQQQ	205802	8.241667
5	1	LMDVVYSIALHPIDE	1573740	8.916402
5	1	RRRVMIQSSGGKLRL	1575168	9.377200
5	1	TMTRPILRLLVLAVL	1576126	11.023906
5	1	FTTTLFLHLVGFPTH	1569774	7.949734
5	1	KPVSQMRMATPLLMRPM	201643	10.644877
5	1	KFDSALARKHIARELH	1022107	9.313363
5	1	NVKCKTPTQLAETID	1574369	6.627819
5	1	NQFGSVPAVTISCMT	1577345	8.410314
5	1	LTEWGSGNRTYGPVFMCL	1397613	7.664069
5	1	QNPSQQQPQEQVPLVQQQQF	205822	9.057348
5	1	AYAAQGYKVLVLNPSVAA	1313435	9.758159
5	1	VSLIAVIKGIINLYK	1570839	9.454739
5	1	SDFYALISERFINYA	1575319	9.387668
5	1	LKALTTKHPSLNIIT	1577229	9.141237
5	1	SLRKLSSVCLALTNS	1575604	8.551690
5	1	QVPLVQQQQFLGQQQPFPPQ	205838	10.742809
5	1	RVSDVSVLMKEYDVS	1570481	8.308942
5	1	LGAWVLGEPKMTKAL	1573386	6.966703
5	1	VRVPVPQLQPQNPSQQQPQE	205848	10.944336
5	1	KFDSQLARRHMARELH	1022018	8.228360
5	1	FLIMRNLTNLLSARK	1572027	10.912878
5	1	EYLILSARDVLAVVS	203666	7.561858
5	1	RQANFLGKIWPSSKGR	1021939	6.954928
5	1	LCHICWKPLPTSITV	1577646	7.873161
5	1	SSNLSWLSLDVSAAF	3954	11.007774
5	1	LPKPPKPVSKMRMATPLLMGALPM	201660	10.915019
5	1	SSKLNKFISPKSVIG	1575806	8.536657
5	1	NLTNLLSARKLDSSK	1574290	11.387911
5	1	EEDLNKLRDLNKEVD	1568799	7.411672
5	1	QKQVQMMIMIKFMGV	209815	11.170864
5	1	LGQQQPFPPQQPYPQPQPFP	205776	8.945477
5	1	DGDLKRLRDLNQAVN	1568743	9.524453
5	1	ETVEKIVDQYREPVK	1571841	8.093178
5	1	APQIPPNWHIPSIQDAATPYHPPATPNNMGL	1581827	7.406972
5	1	LWTQSLRRELSGYCS	1569149	8.093178
5	1	NSFYYMKGGVNTFLI	1570337	7.361269
5	1	LAQILMDNDLAATND	1573260	8.804812
5	1	PKLEFGSLIVNPSLN	1574467	8.513618
5	1	TYSQLMTLKDAKMLQ	1577522	8.477868
5	1	GYKVLVLNPSV	1274476	8.101950
5	1	ELLDQSDVKEPGVSR	1571756	6.173456
5	1	TRRKLLLIFDALILL	1576162	8.621689
5	1	IKDVLKYRWLNLSAN	1572590	12.189801
5	1	LCNFKKNIIALLIIP	209531	9.454739
5	1	NGEEYLILSARDVLA	203721	7.839077
5	1	KKNIIALLIIPPKIH	209471	10.915019
5	1	EFENFMKAGAHPIMH	1571611	7.064480
5	1	GVWAPFNVLKVIRSE	1572398	9.281667
5	1	THRHIIGEGCPKPHR	1570683	7.367969
5	1	KYRWLNLSANGDLRL	1573238	8.514808
5	1	TASKLLEDRVGLNHI	1575966	8.373603
5	1	FGTMPSLTLACLTKQ	1568870	8.675564
5	1	ENEYATGAVRPFQAA	209222	6.747654
5	1	KLFEFNRNAIKTLQN	1570099	9.184414
5	1	MLIESNLAGSNDNFL	1574052	7.034160
5	1	ASLFLHLVGIPTHRH	1567728	9.290550
5	1	VPKKKKDKDIPQSSE	1577563	6.560363
5	1	LYYLFNQHIKKELYH	209646	8.049030
5	1	YLILSARDVLAVVSK	203781	6.818216
5	1	RLLDILEAIKLIRKK	1575044	8.618837
5	1	KKTFDHTLMSIVSSL	1557696	9.045444
5	1	SWIRSCPDLKDCLID	1575910	6.945839
5	1	DLGKKRFLLIRNSTW	1569578	9.346871
5	1	CIANGVSTKIVTRIS	1571175	8.281899
5	1	HTLMSIVSSLHLSIR	1557709	10.275770
5	1	SLFIGLKGDIRESTV	1575563	10.523154
5	1	KLIADSIDFNQVAQV	1569024	10.059276
5	1	SGGNHMLLDGVSVVA	1575412	7.286330
5	1	DCIMTSYQYLIIQNT	1567765	10.930962
5	1	SDFYGLISERFINYC	1575334	8.132175
5	1	ELGEWVFSAIKSPQA	1571737	6.873431
5	1	RWLLIEILKASKSML	1575251	8.391671
5	1	LVNLLIFHINGKIIKNS	206237	7.851627
5	1	KGKSAWYVDTEIINE	1572824	6.455609
5	1	IKCFEKFLEPKVKFG	1572573	6.687998
5	1	HFNMLKNKMQSSFFM	209382	8.139038
5	1	SQQPYLQLQPFPQPQLPYSQ	205843	9.701383
5	1	QKILIKIPVTKNIIT	209791	8.127233
5	1	EHREVLQWKFDSQLARRH	1068607	11.926668
5	1	GSLIVNPSLNGFLSK	1572354	9.409183
5	1	WKSDMSKLLNLKSDL	1576592	7.725834
5	1	HLRKVILSEISFHLV	1558124	10.243063
5	1	LQMVGMRRPQQGASG	1569123	9.431519
5	1	ALLIIPPKIHISIEL	209178	10.798682
5	1	PDTIDFLIMRNLTNL	1574420	8.947966
5	1	QPYPQPQPFPSQQPYLQLQP	205827	10.135425
5	1	RQKIIYSGAVNLDDE	1575145	7.495422
5	1	IYEPEDLGNCLNKSD	1570044	6.564626
5	1	SHELMTMTRPILRLL	1575446	10.363739
5	1	LLNNQFGTMPSLTLA	1569105	8.507702
5	1	EEVMNIVLIALSILA	1567798	8.388781
5	1	LFLHLVGFPTHRHIQ	1570198	9.162428
5	1	FLVKCQLQNPGVADL	1572054	10.635927
5	2	YRKGLGNFVQTDRKS	1576857	8.076019
5	2	YFIMAYVNQAHHIQL	1576735	9.619843
5	2	RRIFGVFKNPCTSHG	1570449	7.512415
5	2	LDMIITAVNSLISDN	1570175	8.722880
5	2	VLRTKLMTSRRVLER	1568679	7.877162
5	2	NSVVQALTSLGLLYT	1569248	11.122072
5	2	IIPDGYKLIDNSLIL	1557860	8.232027
5	2	LIEDYFEALSLQLSG	1573486	9.409183
5	2	LGRFKHTDACCRTHDMCP	1410622	5.651877
5	2	LDIYQKLYIKQEEQK	209539	9.657939
5	2	HEALNIALIAVSIIS	1569883	10.759019
5	2	CGKYLFNWAVRTKLKLTPIA	1313466	8.560640
5	2	NNVVQALTSLGLLYT	1569214	9.707730
5	2	LLKYRAREPVTKAEMLGSVVGNWQ	209005	10.601433
5	2	RESLESLWAPFGVLR	1574878	7.794881
5	2	LRTKLMTSRRVLEKE	1573893	8.271579
5	2	KGGFMYLKELYNNVN	1572802	7.905965
5	2	VSLIAIIKGIVNLYK	1570825	9.850516
5	2	PKISFEPIPIHYCAPAGFAI	208919	9.625362
5	2	RPGVSKKFLSLLTSS	1575113	8.568422
5	2	QLQPSLQTGSEELRSLY	1022030	6.864799
5	2	KTLILLETFVRVNPD	1573120	9.382411
5	2	QYIKANSKFIGITE	205473	6.418575
5	2	VLDILTANKLIRQKL	1576349	11.187695
5	2	LQGLRYFIMAYVNQA	1573831	11.123091
5	2	QGLRYFIMAYVNQAH	1574618	12.566701
5	2	EFSNFKVAFSRSLND	1571648	7.897590
5	2	LFLLYILFLVKMNAL	209556	7.949734
5	2	YREEIYRKGLGNFVQ	1576838	6.965854
5	2	GFTRRFKFLLNISYL	1572235	10.201407
5	2	KHTDACCRTHDMCPDVMS	1410624	5.567988
5	2	IPVFLQEALNIALVA	1569994	11.127183
5	2	FNSLISIAQHLVSDR	1572079	9.488874
5	2	SLYNTVATLYCVHAGIEV	1021982	7.695609
5	2	GPNELGRFKHTDACCRTH	1410620	6.189031
5	2	ACCRTHDMCPDVMSAGES	1410626	5.567988
5	2	QKKYIYNLIMNTQNK	209799	9.530486
5	2	CDPKRYFVPIFSEAV	1571076	9.951841
5	2	NYELSKKAVIFTPIY	209744	9.268591
5	2	YKLIDNSLILLECFV	1557873	9.504779
5	2	FIMAYVNQAHHIDLM	1571944	9.712307
5	2	HFFLFLLYILFLVKM	209370	8.062645
5	2	KSAFQSSVASGFIGF	1568491	7.722740
5	2	VGPLTVNEKRRLKLI	3893	6.871189
5	2	NLMGKTLILLETFVR	1574255	9.409183
5	2	CFHEFLSSKLNKFVS	1571097	8.081683
5	2	IPTFLQEALNIALVA	1567928	11.078919
5	2	KQAFTFSPTYKAFLC	3999	8.763325
5	2	VGQMLMLVNDRLLDI	1576317	13.437174
5	2	LKELIKVGLPSFENL	209582	9.392973
5	2	LKDLWDYMLNSTGGI	1573547	7.757702
5	2	QPPSLPITVYYAVLERACRSVLLNAPSEAPQIVR	1581641	9.137779
5	2	TIIKALGALDSPREI	1576040	11.784719
5	2	SIINHKFCNLSDAHK	1568277	9.409183
5	2	CDMLRLIDYNKAALS	1557770	9.935481
5	2	KCIEWEKAQHGA	1503857	10.798682
5	2	SPTEFTSISSNSGNL	1575709	9.791900
5	2	YQRSEEEKFPYIMGD	1576822	7.093283
5	2	LYKGVYELQTLELNM	1568061	8.721183
5	2	SWLNLAAHHPLRMVL	1575928	9.657102
5	2	FKIMLKALSHLSLGL	1571980	12.092644
5	2	SIAQHLVSDRPIMRY	1575461	8.741875
5	2	RVNQLIRYSGYRETP	1575232	9.120785
5	2	KVYLAWVPAHKGIGG	206821	8.824686
5	2	LFKEKEVKKEIKDPL	1573359	7.889333
5	2	GQHTLPRCWLIRNGS	1569834	8.474521
5	2	IIYPGTLWCGHGNKSSGP	1410612	5.854562
5	2	TSFIRNCARKVFNDI	1576183	9.207257
5	2	WLLIEVLKGMKTTSE	1576612	9.158843
5	2	RNFQKVNPEGLIKEF	1557922	7.308736
5	2	DSKHQLDMIITAVNS	1569612	8.584302
5	2	QYDVIIQHPADMSWC	1570400	11.086532
5	2	IPSIIHEALNIALIA	1569977	12.807394
5	2	SLYNTVATLYCVHQRIDV	1021919	7.476875
5	2	LLKIWKNYMKIMNHL	209590	10.691800
5	2	RTLILLMLTNPTKRN	1575197	8.845257
5	2	VLVMLVLLILAYRRRWRRLTV	1397598	9.148216
5	2	RLKGKSCDDWLGGSV	1575013	7.830857
5	2	DQEYHRLIHSLSKTS	1571429	8.404363
5	2	PSSGCYIHFFREPTD	1569267	7.250790
5	2	THDMCPDVMSAGESKHGL	1410628	5.461106
5	2	RLIHSLSNVKNQSLG	1574997	10.480757
5	2	ILFLVKMNALRRLPV	209424	10.959564
5	2	RQCCHKAMENFTDDD	1575130	6.818150
5	2	SSTVKLRQNEFGPAR	1575844	8.027364
5	2	AQLGLRKKTKQSITE	1570988	7.308736
5	2	DLPVLDQLTDPPGVRRVYHIQAGLPDPFQPPS	1581635	8.640578
5	2	LKAEAQMSIQLINKA	1568027	11.994712
5	2	YEEFCDAVYENDKLK	1576688	7.215981
5	2	KGLSATVTGGQKGRGYRGQH	201369	5.951336
5	2	KISVQYNLSHSYAVD	1570083	9.819924
5	2	AGFFLLTRILTIPQS	1497067	8.311463
5	2	IISTFHLSIPNFNQY	1567907	8.621689
5	2	CHTGVGPNMSCDDVV	1571145	7.290743
5	2	ITQFILEHRAKGSCKYALPLRIPPSACLSPQ	1582459	7.753459
5	2	PALFFTFLANLNLTE	1574399	7.267580
5	2	SAFLESQSMNKIGDD	209870	8.800916
5	2	QEALNIALVAVSLIA	1568129	9.785619
5	2	MNALRRLPVICSFLV	209676	11.128211
5	2	LIRKKLMTSPKWVQM	1573527	8.352450
5	2	EKVYLAWVPAHKGIG	206737	10.601433
5	2	CGHGNKSSGPNELGRFKH	1410616	6.235954
5	2	NKSAFQSSVASGFIG	1568573	7.245298
5	2	LLWDYMCISLSTAIE	1573722	9.203388
5	2	VWGIKQLQARVLAVERYLKD	208931	8.928342
5	2	LLKILVLSILSSPTK	1573665	11.910823
5	2	VVPDGYKLTGNVLIL	1576535	8.460236
5	2	SHHYIRVGNETGLEL	1568262	8.981327
5	2	GSRGYRLQRKIEAIF	1572373	10.597261
5	2	QMSIQLINKAVNALI	1568161	12.671195
5	2	SILKWHLHKVVEVPI	1575480	11.407453
5	2	MFIRNCARKVFNDIK	1574026	9.398327
5	2	QEYHRLIHSLAKTNN	1574585	9.022339
5	2	NSVIQALTSLGLLYT	1569233	10.701653
5	2	GRYNCKCCWFADKNL	1569487	6.632605
5	2	DKYNKQLMVSSCVTS	1571378	8.110855
5	2	KTLILLETFVRVNPE	1568506	9.308729
5	2	KVGEVCSFYADPKRY	1573158	8.305597
5	2	PRCWLIRNGSYLNTS	1570363	7.918756
5	2	SCGLYKQPGVPVRWK	1568218	8.492595
5	2	WEFVNTPPLVKLWYQ	206877	8.474521
5	2	FRILSSISLALVNSM	1572115	10.036476
5	2	SVYLSDNGVMSEQGS	1575895	6.898601
5	2	RSVQRNTVFKAGDLG	1569340	6.953265
5	2	KWVQMCSRTLKNSHQ	1573208	8.997389
5	2	NKSSGPNELGRFKHTDAC	1410618	6.511482
5	2	FNQMIFVSSIFISFY	1007890	7.949279
5	2	GRPGNFLQSRPEPTA	1022059	6.143497
5	2	LMTSPKWVQMCSRTL	1573774	8.202619
5	2	RFKYLLNVSYLCHLV	1574946	8.606169
5	2	PKYVKQNTLKLAT	201884	7.636797
5	2	GTLWCGHGNKSSGPNELG	1410614	5.608433
5	2	IIFIFRRDLLCPLGAL	1397596	8.472301
5	3	VSIISILKGVINIWG	1570795	9.042506
5	3	YFQCFKSILLIMNAN	1576761	7.532140
5	3	CFKYILIQAGFDQRL	1571111	10.978375
5	3	KVFNTRRNTLLFLDL	1568521	9.346871
5	3	GILHNLSDLYALITE	1572271	9.078779
5	3	IPIQLLPNTLVFQAK	1577135	10.932433
5	3	YVDRFFKTLRAEQATQDV	1022006	9.036673
5	3	NMLTHSINSLISDNL	1570319	8.983974
5	3	FFVFLALAGRSCTEE	1567827	6.305918
5	3	PVGEIYKRWIILGLNKIV	1022035	9.137779
5	3	FKKLKNHVLFLQMMN	209273	10.601433
5	3	AYTSSDDQISLFDQS	1571052	8.099598
5	3	YVDRFFKTLRAEQATQEV	1021934	8.680286
5	3	PQCRLTPLSRLPFGMAPGPGPQPG	1397602	7.096243
5	3	LCQVFADATPTGWGL	4014	8.073769
5	3	TCEICALKPKIIYCN	1575982	7.842095
5	3	KNLYDHALMSIISTF	1567987	9.563756
5	3	AGYLVGRKPLAFFSW	1569520	10.742809
5	3	LLTKFVAAALHNIKC	1573706	8.027364
5	3	YFESFVREFVATART	1576719	7.523292
5	3	DKFYDCLKNSADTISSYF	1410646	6.551927
5	3	VNTLRFLVKNAGYLV	1570776	9.819924
5	3	LYGALLLAEGFYTTGAVRQI	201397	8.222542
5	3	SKEEKDTNGTDRAEI	1577733	6.484744
5	3	RFYKTLRAEQASQ	1022083	8.214634
5	3	EEALNVALAVVTLLA	1569627	8.256816
5	3	WIILGLNKIVRMYSPISI	1022131	10.764523
5	3	SDDQISIMKLPLSTK	1575303	11.142789
5	3	GKNERELATLHHLNP	1572292	7.954296
5	3	TQLVLSSMVNPLVLS	1576146	9.717846
5	3	INISGYNLSLSAAVK	1577120	8.251469
5	3	ITDAVGNDMPGGYCL	1570012	7.359606
5	3	VRKTIPDVIELAYQK	1576487	9.877899
5	3	LRLFDYNKNAIKTLN	1568048	8.589693
5	3	HKGIVIKSKKKGSTP	1577084	8.219654
5	3	LSILAILKGLYNFAT	1570239	11.611364
5	3	CTNFKTQLVLSSMVN	1571247	9.414688
5	3	SHIMSVLDMGQGILH	1568636	10.028543
5	3	RLCFSKSKNTLMYEI	1574977	7.767610
5	3	EYDFNKLLVSAVSQI	1558076	8.100185
5	3	GIRHLFGNYITNDSY	1569812	7.153177
5	3	DLLIEALSAMMLDRL	1571395	10.184716
5	3	SRFFVMGEETPLLTK	1575747	7.037985
5	3	QLALHKMKSSDAREE	1574712	8.006972
5	3	YEYKVQQAMSNLVLG	1576704	7.707513
5	3	LGIISHLLKTRDNSV	1573418	10.238536
5	3	INLIGRGGDEALTGF	1572681	7.527699
5	3	CIALDMMNENLGIIS	1571159	8.976070
5	3	ESKHGLTNTASHTRLSCD	1410636	5.608433
5	3	SGLFQFFVFLALAGR	1568247	6.273788
5	3	FYYTTGAVRQIFGDYKTTICG	201355	9.971525
5	3	PSHIMSVLDMGQGIL	1568596	11.477744
5	3	RFFVWGDEVPLLTKF	1574914	6.305918
5	3	NVNLQKQLLTNHLIN	209736	8.707783
5	3	SMVGLFSNNPHDLPL	1568309	6.445046
5	3	ATERFRWLLIDLLRE	1571013	13.481024
5	3	QVVLSSMINPLVMST	1574785	10.344517
5	3	MDCIIFESASKARLP	1558666	9.372035
5	3	ELQHIILNASYITPY	1569661	8.101361
5	3	RLKGVTCRPLKHKVE	1575028	8.539136
5	3	GVLQTFMRMAWGGSY	1567883	8.459151
5	3	SGFIGFCKSMGSKCV	1575398	6.774942
5	3	LHLYSHPIILGFRKI	3969	9.437238
5	3	TRLSCDCDDKFYDCLKNS	1410642	5.698800
5	3	CSNSHVNTLRFLVKN	1569553	9.226997
5	3	MTLYQIQVMKRNQKQ	209689	9.565184
5	3	VLRTKLMSTRRVLER	1576394	10.545560
5	3	ADSEITETYKEGDAV	1570906	7.409860
5	3	CTGMLKRRLGLMSLS	1571232	11.009451
5	3	RFFLPIFSEFVLLAT	1574898	9.075669
5	3	SGLFQLIFFLTLAGR	1570552	7.047659
5	3	VTDLFAAQPGLTSAV	1569465	8.940530
5	3	SDANTEYERLLSMLN	1568621	8.087403
5	3	VPILLNNPNLFWAVK	1576460	10.897413
5	3	QKQLLTNHLINTPKI	209807	8.158177
5	3	PLGLLLKNLTTSSYV	1574489	8.275527
5	3	VKIKPLEDKILVQAG	203771	8.578961
5	3	ILKGVINIWGSGLLQ	1569956	8.313150
5	3	RAMFVEDIAMGYVVS	1574802	11.951268
5	3	KSRTLKSFFAWSLSD	1570137	8.812681
5	3	KTSLYNLRRGTALAIPQCRLTPLSRL	1397595	9.042506
5	3	RLTQSHPILNMIDTK	1569320	10.006886
5	3	WIILGLNKIVRMYSPVSI	1021987	9.799314
5	3	GEIYKRWIILGLNKI	206765	9.169666
5	3	RNTLLFLDLIILNFV	1575096	8.102539
5	3	SGDVIVKAIGALEDI	1575382	8.663157
5	3	VLFLQMMNVNLQKQL	209990	10.691800
5	3	NHLINTPKIMPHHII	209705	7.811874
5	3	ESRLVVDFSQFSRGN	3924	6.830075
5	3	NKIVRMYSPISI	1022126	9.605119
5	3	RVLDILVARRLLLKK	1575214	7.787943
5	3	QRILRKSKRNDGDLD	1577423	9.173318
5	3	VSLIAALKGMINLWK	1570811	9.664677
5	3	PEREVLVWKFDSRLAFHH	1022154	11.572797
5	3	YVDRFFKTLRAEQASQDV	1022150	7.977654
5	3	FTNFKVAYSKSLKEL	1572161	7.082833
5	3	LVPFVQWFVGLSPTV	1497109	10.336468
5	3	YSGPLKAEIAQRLEDV	201917	6.998295
5	3	VDLFVFSTSFYLISI	1568358	8.300614
5	3	LMSTRRVLEREQIPT	1573756	7.029413
5	3	KRWIILGLNKIVRMY	206793	9.337100
5	3	LASFTPVIQDQDLEM	1573276	7.987265
5	3	QGSVITVQGADDIKK	1577403	10.732246
5	3	GFIGLCKTLGSRCVR	1558292	7.725834
5	3	GPDNPGEPLVLKEGI	1572322	9.387668
5	3	KNHVLFLQMMNVNLQ	209479	10.336468
5	3	AVGLFIRLLGGESDA	1571029	9.791900
5	3	VAKVKIKPLEDKILV	203756	7.104460
5	3	KSILLIMNANTLMGR	1573036	9.643055
5	3	GTVANGVLQTFMRMA	1567872	8.255284
5	3	DQYKDLCHMHTGVVV	1568758	6.637430
5	3	NIRYLVMAIVSDFSS	1574162	10.764523
5	3	NLRLKGVTCRLFRQQ	1574268	9.587776
5	3	KSEVYEKGLGKFVKT	1573020	7.681062
5	3	QKLLLEEGVPSHIMS	1574674	9.965833
5	3	TASHTRLSCDCDDKFYDC	1410640	6.067307
5	3	YKAAVDLSHFLKEKGGL	1022078	7.250790
5	3	NKEVDRLMSMKSIQK	1569190	9.066437
5	3	CDCDDKFYDCLKNSADTI	1410644	5.894098
5	3	SMEYKKDFLITARKP	209900	6.723485
5	3	FMRMAWGGSYIALDS	1567845	6.743343
5	3	AMFVEDIAMGYVVSS	1570965	8.363391
5	3	QGVYMGNLSQSQLAK	1569289	9.458898
5	3	TAVAKCNEKHDEEFC	1568328	8.628883
5	3	FLLMYEMHRESLLKS	1572042	9.304131
5	3	GVFHELPSLCRVNNS	1569851	7.062476
5	3	AGDLLAIETDKATI	1410477	11.742176
5	3	PSINDLDEVISNKFH	1574525	7.644846
5	3	GFIGFCKSMGSKCVR	1572214	8.327689
5	3	YNFATCGLIGLVTFL	1570878	8.347055
5	3	EDKILVQAGEAETMT	203656	8.047954
5	3	KPLEDKILVQAGEAE	203701	7.172407
5	3	ILKGLYNFATCGLIG	1569941	6.890339
5	4	QSKLSRNFTKGVKKI	1574742	6.990104
5	4	RCYSLYIAENGELTE	1574817	6.927278
5	4	SKMSVVMRNTTWEGQ	1570587	9.101023
5	4	GWPYIGSRSQIIGRS	1568942	9.144716
5	4	ELLEFHYYLSSKLNK	1571769	7.397329
5	4	LKGSETTVTERIFRE	1573585	7.439549
5	4	IHSLRRLYPSVFEKH	1572554	9.448847
5	4	AILIWMYYHGQRHSDEH	1397597	9.211153
5	4	KSYVKSKLKLLKGSE	1573100	9.414688
5	4	EKDSPFKLSSSEPHC	1576964	7.474850
5	4	ENLPYLVAYQATVCARAQAP	1313496	10.929495
5	4	KQCFRKLPVNRPIDW	3984	7.443368
5	4	KSAFQSSIASGFVGL	1573005	8.127233
5	4	NLIDTKCYKLEHPVTGCG	1410656	8.398471
5	4	LIKTLQSKLSRNFTK	1573502	8.826711
5	4	NKFVSPKSVSGTFVA	1574193	6.469995
5	4	YDFNKLTALAVSQLT	1576673	9.130922
5	4	LLQELCCQHLWQIPEQSQCQ	205786	9.916953
5	4	LQQYPLGQGSFRPSQQNPQA	205792	7.175432
5	4	AGDLGRDELMELASD	1576906	5.995012
5	4	FSLSAAVKAGASLID	1577033	7.018175
5	4	HFLLRGPFEASWAIK	1569898	7.305699
5	4	SACLSPQAYQQGVTVDSIGMLPRFIPENQRTVAVY	1581812	7.325416
5	4	LHRVVLLESIAQFGD	1573469	9.785619
5	4	NKFVSPKSVIGTFVA	1574180	7.650274
5	4	FRNQWLLESDHLISE	1569758	7.346469
5	4	TISSYFVGKMYFNLIDTK	1410652	8.636165
5	4	YGIIVPVLTSLFNKV	210033	9.466703
5	4	KMYFNLIDTKCYKLEHPV	1410654	9.768180
5	4	LNKFVSPKSVIGRFV	1573793	7.963528
5	4	PATYGIIVPVLTSLF	209760	9.351818
5	4	DCCMEILGAVLEAVD	1571297	8.216780
5	4	SKTHLNFERSLKAFF	1570606	10.764523
5	4	SPALFLSFLYTLELK	1575653	8.175285
5	4	SIKAVYNFATCGIFA	1570570	7.972908
5	4	QKFVDTILSENGVVA	1574662	7.328873
5	4	KVEFTGDLVVKALGA	1573141	7.977654
5	4	NYSLSAAVKAGATLL	1577362	7.277602
5	4	SSDDQVSLIKIPCLS	1575786	8.740123
5	4	KSLFFLDEPLKSVPL	1573052	10.425504
5	4	IAYQEDEFFECFKYL	1572495	8.733164
5	4	NPKFENIAEGLRALLARSHVERTTDE	1397594	8.211785
5	4	SPAIFQSSMTKILEP	206863	6.531356
5	4	DMLKLFEFNKKAIET	1569594	8.868752
5	4	NISGYNYSLSAAVKA	1577324	6.687998
5	4	LSSKFNKFVSPKSVS	1573960	8.141554
5	4	NNQNFFWAVKPKVVR	1574324	7.223832
5	4	QGSVQPQQLPQFEEIRNLAL	205817	8.336413
5	4	LSKDGCTSAKGPDYK	1573917	7.751188
5	4	RFHLIKNTFGLLFYQ	1574930	8.911693
5	4	SKSDDQIWLSQWFMN	1568292	7.636797
5	4	KLKFNSVIVNPSLNG	1572906	9.678391
5	4	RQAEPSLYGRHNCRC	1577713	6.379108
5	4	NLYIKSIQSLISDTQ	1574308	10.716750
5	4	LITPAEKVVYKLLRF	1558029	8.947966
5	4	WELGLSPQQICTNFK	1576572	10.523154
5	4	LLESLSSLGAHLDSD	1573647	8.814664
5	4	AENVKPPKVDPATYG	209150	6.817953
5	4	WAVKPKAVRQIEDQL	1576557	9.431519
5	4	YVVSSFDNIKVFLEG	1576886	8.243165
5	4	WVFSSVQPPKVPILL	1576649	7.842095
5	4	SYTIVSSLGVDDVGT	1575948	9.614375
5	4	ISGYNFSLGAAVKAG	1568990	8.272367
5	4	FEFNKKAIETLNDNT	1569690	6.459172
5	4	LHQQQKQQQQPSSQVSFQQP	205781	8.800916
5	4	LLDNRSNHYEEVIAS	1573629	6.912377
5	4	CFKYLLIQGHYDQKL	1568410	11.307233
5	4	ECYVQRFHLIKNTFG	1571546	8.702836
5	4	KGSPEFDWILGWTIK	1570067	8.017079
5	4	KLNKFVSPKSVVGNF	1572930	7.774310
5	4	TSSDDQITLIKTPSL	1576198	8.151728
5	4	DEFFECFKYLLIQGH	1571324	11.595175
5	4	NANPDCKTILKALGPAA	1022054	7.485046
5	4	QVNTSKTGINENYAK	1568180	7.011718
5	4	GFVGLCRTLGSKCVR	1572249	7.838325
5	4	NISGYNFSLGAAVKA	1558557	6.861950
5	4	QKEYMERQGKTPLGL	1568146	8.093178
5	4	SSLGVDDVGTPELEL	1575821	6.427853
5	4	SGRLKFLDVCVALDM	1575431	9.612822
5	4	IVQNAYKQMIKSRTL	1570030	9.555260
5	4	NFSLGAAVKAGAALL	1558571	7.103923
5	4	SSMHLIVQNAYKQMI	1570637	11.710789
5	4	TNHLSKCQFDHVNTL	1570722	8.488024
5	4	FENLVAENVKPPKVD	209239	6.791908
5	4	ILSHVKFNFGDFYSE	1572642	7.784505
5	4	EHLSSLRNLCELLGV	1571674	8.152369
5	4	LQIILSGKMAHLRKV	1573851	8.564518
5	4	NKSLGACPIRTQPRWNYYDSFSAVSEDNLGF	1581793	8.768812
5	4	PSSQVSFQQPLQQYPLGQGS	205807	11.024767
5	4	GWPYIGSRSQILGRS	1568957	9.487620
5	4	LDGVNLVASQPIFTG	1573307	10.098774
5	4	TLMGRYTHYKSRNLN	1576099	8.099011
5	4	DYEYKVSKLVSRLVI	1558094	9.002843
5	4	KGLHHLQIILSGKMA	1572839	11.884085
5	4	ATGLCFFGVALFCGCGHEAL	201331	5.134909
5	4	PFLLAQFTSAICSVV	1497135	7.924387
5	4	SRVLNYDFNKLTALA	1575765	8.789384
5	4	EEIITLNSYGSFQEF	1571580	8.172620
5	4	NKNFFWAVKPKAVRQ	1574211	7.945207
5	4	KVTFLSQVHPSPLLT	1573190	10.691800
5	4	QRTVAVYSLKIAGWHGPKAPYTSTLLPPEL	1581818	8.010490
5	4	QKGRGSRGQHQAHSLERVCH	201419	6.642295
5	4	GVIYIMIISKKMMRK	209354	9.184414
5	4	LVGAPFASLVATGLCFFGVA	201387	5.435614
5	4	KTLNDETKKQVNLMG	1568005	9.104271
5	4	TKIMSSKRILERESV	1576074	9.747330
5	4	EVFCQTIKLDSEEYH	1571856	8.599247
5	4	FRPSQQNPQAQGSVQPQQLP	205766	6.937697
5	4	WTTCQSIAFPSKTSASIGSL	201435	8.460236
5	4	QKQITKIQNFRVYYR	206849	8.387821
5	4	DIYISRRLLGTFTWT	1567784	8.144081
5	4	PSAEFRRTAPPSLYG	1577693	8.006972
5	4	GVWVLAEPTKGKNER	1572413	7.583351
5	4	RDIFLSQHHPSSLLL	1574834	11.508403
5	4	ISGYNFSLSAAVKAG	1569005	8.197743
5	4	IPPYCTIAPFGIFGTN	205771	7.175432
5	4	PEIWHHLSTLIKQPD	1574438	8.721183
5	4	TILQRLGVLFGSRIA	1570701	10.227370
5	4	PTHRHLKGEACPLPH	1570373	6.961628
5	4	AANWILRGTSFVYVP	4029	6.996952
5	4	QFEEIRNLALQTLPAMCNVY	205812	9.879119
5	4	RICCEPKKTTNAEFT	1570417	7.650274
5	4	MAATYNFAVLKLMGRFTKF	201405	8.194284
5	4	SKLKLLKGSETTVTE	1575520	8.681868
5	4	AVPVYIYFNTWTTCQSIAFP	201339	5.708653
5	4	PSLIKTLQSRMSKNF	1574543	10.172503
5	4	EVKSFQWTQALRREL	1558458	9.833324
5	4	VRVWDVKNAELLNNQ	1569435	8.963128
5	4	YFNLIDTKCYKLE	1410723	8.099011
5	4	LMIMKSNQKNMFLKV	1577260	9.465495
5	4	MGNSKSKSNPSSSSE	1577670	7.118049
5	4	NHVIQSVRRLYPKIF	1574145	9.487620
5	4	TPAETTVRLRAYMNTPGLPV	1313481	10.523154
5	5	SVCNKVKGLKVFNTR	1575872	8.388781
5	5	EDNLGFLMHAPAFETAGTYLRLVKINDWTEITQF	1581803	8.273155
5	5	VMRYTIDKEFEKICR	1576416	7.298173
5	5	YFLMAYANQIHHVDL	1576751	10.498051
5	5	IQLVFSSMINPLVIT	1572710	10.207791
5	5	EIDSADKSGCIHNHD	1568434	6.394911
5	5	QGQMVHQAISPRTLN	206835	9.272918
5	5	SCLDGKLCLMKAQPT	1568229	11.640200
5	5	DRVLDILEAVKLIRK	1571470	8.428540
5	5	KSKFNILSSPLFNNF	209492	9.272918
5	5	EFESLFKCLSHISLS	1571627	8.950466
5	5	VPFNVAQAYCIGKLK	1576444	8.798979
5	5	FIRINNLKVKMAQED	1571960	7.936257
5	5	WRSFLNKVKSLRILN	1576631	10.940591
5	5	KCLVISQVSNSDSYK	209444	9.572377
5	5	QKRTLSLLQYARYPI	1574693	8.916402
5	5	DSTVIRNLKNAGLIV	1571494	8.472301
5	5	LLNEFNNLYADKVSV	1573684	8.597873
5	5	VEKSQLLNEFNNLYA	1576268	8.991986
5	5	KTAVQMAVFIHNFKR	206807	8.099011
5	5	GAKRIPVDVSEGDIV	203671	7.133992
5	5	EHYTVLFSDLANSHQ	1558355	8.986633
5	5	CGERTEGRCLHYTVDKSK	1410664	8.636165
5	5	FGSMPALTIACMTVQ	1568856	8.839009
5	5	FIFFLLLAGRSCSDG	1569709	6.850689
5	5	KVKSLKLLNTRRRQL	1557949	9.243283
5	5	LQFNQMMNPSHVKFL	1573819	8.037833
5	5	KYNLNRAMMLDDLTM	1573222	11.602058
5	5	ASRELERFALNPSLL	1021895	9.166036
5	5	MGQFISFMQEIPTFL	1568081	9.749284
5	5	EFRNDWILESDHLIS	1569643	7.936257
5	5	REEHYIVLSSELRLS	1574856	9.356807
5	5	EIPSFRWTQSLRRGL	1568815	8.709441
5	5	LGFSSEVLKLKDEVR	1573403	7.689747
5	5	SLINSMKTSFSSRLL	1568652	9.048398
5	5	ILVLILAHPSKRSQK	1572658	10.487614
5	5	FKVQFLFSSMIDPLI	1572001	12.263426
5	5	DTEVHNVWATQACVPTDPNP	208907	7.108883
5	5	WTQSLRRGLSAWTTS	1577587	9.264297
5	5	RNLKNAGLIVGQMIL	1575079	11.766107
5	5	LVSFLLLAGRSCGMY	1570260	7.593163
5	5	ERFALNPSLLETTEGCQQI	1021906	8.177291
5	5	VLSYVIGLLPPDMVV	1569401	10.541766
5	5	DASFKESFAIHLDYT	1571278	8.550422
5	5	SRCYSIYLSINGVLE	1575729	9.938176
5	5	SLPLFTGQASFDLAA	1575593	9.596760
5	5	KHDDAIVRLRNAGIV	1572858	8.763325
5	5	CQFLKVEKSQLLNEF	1571203	9.420245
5	5	KLCLMKAQPTSWPLQ	1567971	10.928762
5	5	HSNWRAMASDFNLPP	206779	8.128464
5	5	RVNNSYSLIRLSHNS	1570466	10.845019
5	5	TILIKKYNLNRAMML	1576056	10.855259
5	5	GLAYKFVVPGAATPY	206184	7.444710
5	5	RLMSMKSVQNNTVLK	1577452	8.588341
5	5	GLLSYVIGLLPQNMV	1577056	9.668076
5	5	SPLLTEGFKLLSSLV	1575689	11.655169
5	5	QVCYNFKVQFLFSSM	1574765	9.437238
5	5	LKSDLLRAGITLVPV	1573607	8.759695
5	5	SMHLMLANAGRSSGS	1570624	9.708643
5	5	KSVPLEMLLINLTTI	1573083	11.461178
5	5	YILLKKILSSRFNQM	210041	8.731438
5	5	LLSYVIGLLPQGSVI	1577249	10.116813
5	5	VLSYVIGLLPQDMVI	1569416	10.268606
5	5	NCEALSLVSHIVKWK	1574103	8.897790
5	5	SGLFQFIFFLLLAGR	1570537	7.061477
5	5	LCHLITKETPDRLTD	1568536	10.135425
5	5	HLFKTTVNSLISDQL	1557789	8.853692
5	5	TPLTLVDICFWSTLF	1570737	9.025178
5	5	MFISDTPGERNPYEN	1569168	6.414453
5	5	KVKFGHVSINPADIA	1573173	9.094581
5	5	QQLIFCMDVVLQQHNIAHGR	205832	10.000842
5	5	DVEMTKEASREYEDK	1568778	6.704060
5	5	KLNNQFGSMPALTIA	1569042	7.532140
5	5	INSMKTSFSSRLLIN	1568467	7.449143
5	5	VKNVIGPFMKAVCVE	206297	7.061277
5	5	LECFVRSTPASFEKK	1568547	8.213921
5	5	EKMFVSPTPGQRNPY	1576983	9.425855
5	5	TVDKSKPKVYQWFDLRKY	1410670	8.418345
5	5	TGLWPFIRINNLKVK	1576018	10.419333
5	5	LGMNHVLQSIRRNYP	1573437	9.484496
5	5	IGHLLRGRNHFIYIV	1572534	8.610361
5	5	RYFLMAFANQIHHID	1575269	9.431519
5	5	VLKWHLHKAVEVPIS	1576371	8.664694
5	5	FIVFLLLAGRSCSYK	1569725	6.058218
5	5	LQQHNIAHGRSQVLQQSTYQ	205787	8.478988
5	5	LAVFQPSSGNYVHCF	1577187	7.027525
5	5	KLAFLVQTEPRMLLM	1572889	10.944336
5	5	TGSDGKTTWCSQTDY	1570663	6.955761
5	5	VIGLLPQNMVLTTQG	1577541	10.921489
5	5	DYLILKNLTGLVSAG	1571521	9.576735
5	5	SLELELIGSKRILDE	1575548	7.124686
5	5	ERFALNPGLLETSEGCK	1021963	8.299788
5	5	PVTGCGERTEGRCLHYTV	1410662	5.552560
5	5	VDGRGNYNTDLLPDW	1576243	7.003519
5	5	HQAISPRTLNSPAIF	208109	9.295042
5	5	NKVKSLRILNTRRKL	1574226	10.084732
5	5	ICGIVYWMRRHTQKAPKRIRLPHIRED	1581835	8.305597
5	5	KPKVYQWFDLRKY	1410847	8.099011
5	5	SKFMQEINIEEQEYQ	1575502	9.030897
5	5	LMFLQNLKLGDDQYV	1558186	9.508661
5	5	ASRELERFALNPGLL	1021958	9.425855
5	5	KLNNQFGSVPALTIA	1569056	8.048492
5	5	MGQLISFFGEIPSII	1570277	8.485752
5	5	CLHYTVDKSKPKVYQWFD	1410668	8.505352
5	5	LANAGRSSGSRRPLG	1570157	7.664069
5	5	GLDFSEVSNVQRLMR	1568898	8.681868
5	5	FQKTILKATTALKDV	1572099	8.198437
5	5	CHFITKETPDRLTDQ	1571129	10.631503
5	5	RNEWILESDHLIAEM	1570433	7.722740
5	5	FDHDILPDKFYEEFC	1571896	6.994541
5	5	KNLTGLVSAGPKAKS	1572955	7.877162
5	5	FIHFFTWGTMFVPKY	209260	8.655534
5	5	LQLVGIQRAGLAPTG	1577284	12.858239
5	5	PHHTALRQAILCWGELMTLA	1497177	9.879119
5	5	VSFGVWIRTPPAYRPPNAPI	1497083	8.643539
5	5	VSDPSKLNNQFGSMP	1569449	7.650274
5	5	EKPGNRNPYENLLYK	1568833	6.957432
5	5	TEGRCLHYTVDKSKPKVY	1410666	8.714445
5	5	GLLYTVKYPNLSDLD	1568915	7.250790
5	5	VGLVVQIDHVRMSTK	1576298	10.667869
5	5	HNWVNHAVPLAMKLI	206198	7.605663
5	5	RHNWVNHAVPLAMKLI	206271	7.923517
5	5	LSLCNKIKGLKVFNT	1573938	10.711674
5	5	ILDLCYQLSMRIANQ	1572613	9.584811
5	5	YEALIKLLPFSKRIR	210025	10.560988
5	5	LDSSDTIWMDIEGPP	1577206	6.551927
5	5	DRTELLEMVCFHEFL	1571457	8.572352
5	5	SFFELDRWEKIRLRPGGK	1068620	6.441567
5	5	TIAWFRMGGNCAIPITVMEYTECSYNKS	1581788	7.797679
5	5	RHIVGKPCPKPHRLN	1568196	6.328360
5	5	YLILKNLTGLVSTGS	1576792	9.346871
5	5	RHYLHTLWKAGILYK	3909	8.243165
