# Supplementary material for: Prediction of the binding affinities of peptides to class II MHC using a regularized thermodynamic model
Source: BMC Bioinformatics. 2010 Jan 20;11:41. doi: 10.1186/1471-2105-11-41 (PMC2828437; doi:10.1186/1471-2105-11-41)
Supplement: Additional file 2 — This zip archive contains tab-separated files with the 5-fold cross-validation sets for 16 different MHC allotypes created for this study and also a separate text file describing the table format. [file 1471-2105-11-41-S2.ZIP › IEDB_DRB5_0101_peptide_data.tab]

5	1	ACCRTHDMCPDVMSAGES	1410493	5.429410
5	1	NLRLKGVTCRLFRQQ	1574265	11.228954
5	1	VGQMLMLVNDRLLDI	1576309	10.742809
5	1	YRKGLGNFVQTDRKS	1576849	8.669328
5	1	AIFVHGPTTVESHGN	1021090	5.845709
5	1	IGGWLLLEPWISPSV	1473049	7.857810
5	1	CGERTEGRCLHYTVDKSK	1410512	9.137779
5	1	RNFQKVNPEGLIKEF	1557921	10.047765
5	1	SIAQHLVSDRPIMRY	1575453	10.742809
5	1	TEGRCLHYTVDKSKPKVY	1410513	10.261529
5	1	DCIMTSYQYLIIQNT	1567759	7.573701
5	1	CIALDMMNENLGIIS	1571154	6.878525
5	1	KSRFFIWSQEVPLLT	1573060	9.695103
5	1	MLIESNLAGSNDNFL	1574047	7.672504
5	1	NKSSGPNELGRFKHTDAC	1410489	8.398471
5	1	EYDFNKLLVSAVSQI	1558075	10.197190
5	1	GLTNTASHTRLSCDCDDK	1410498	8.593769
5	1	AVGGVLLFLSVNVHA	1021174	5.845709
5	1	DASFKESFAIHLDYT	1571271	10.580862
5	1	PQCRLTPLSRLPFGMAPGPGPQPG	1397617	8.608960
5	1	YSGPLKAEIAQRLEDV	201918	8.714445
5	1	YLPKPPKPVSKLRLATPLLLQALPL	201689	9.504134
5	1	ICGIVYWMRRHTQKAPKRIRLPHIRED	1581606	10.135425
5	1	LPINALSNSLLRHHNLVYST	1021842	10.060939
5	1	DLLIEALSAMMLDRL	1571388	10.512264
5	1	ENLPYLVAYQATVCARAQAP	1313497	9.272918
5	1	YEVAIFVHGPTTVES	1021077	7.949734
5	1	INISGYNLSLSAAVK	1577112	10.716750
5	1	KENIKYEVAIFVHGP	1021074	10.166490
5	1	LDGVNLVASQPIFTG	1573301	8.983974
5	1	LMIMKSNQKNMFLKV	1577257	9.791900
5	1	KPNILNCYVTQFHPPH	202390	6.511482
5	1	MRKLAILSVSSFLFV	204863	7.847033
5	1	SMEYKKDFLITARKP	209901	8.577633
5	1	SPLLTEGFKLLSSLV	1575681	9.155279
5	1	SSKLNKFISPKSVIG	1575798	9.670637
5	1	SFSNDWSFYLLYYTEF	202408	7.943406
5	1	FLIMRNLTNLLSARK	1572018	10.799269
5	1	TAVAKCNEKHDEEFC	1568326	9.617493
5	1	LGFSSEVLKLKDEVR	1573397	8.032575
5	1	GEVPSTEDLVNLLPAILSPG	1021791	7.732070
5	1	CLHYTVDKSKPKVYQWFD	1410514	9.986000
5	1	YREEIYRKGLGNFVQ	1576831	9.008347
5	1	SMSYSWTGALVTPCAAEEQK	1021824	7.532140
5	1	TILQRLGVLFGSRIA	1570694	9.124145
5	1	KVEFTGDLVVKALGA	1573136	9.510612
5	1	QVHFQPLAAAKAAAS	1352863	6.749176
5	1	WMGINARDRSIALTF	1021325	11.063061
5	1	RRIFGVFKNPCTSHG	1570447	9.844729
5	1	CDCDDKFYDCLKNSADTI	1410501	6.260903
5	1	SCGLYKQPGVPVRWK	1568213	10.787073
5	1	SKSDDQIWLSQWFMN	1568290	9.341965
5	1	LPKPPKPVSKMRMATPLLMGALPM	201661	10.135425
5	1	QGVYMGNLSQSQLAK	1569283	9.033778
5	1	NNEVLRLADELRQEQGN	1435375	8.054438
5	1	YVVSSFDNIKVFLEG	1576879	8.636165
5	1	DRSIALTFLAVGGVL	1021158	6.527327
5	1	DKFYDCLKNSADTISSYF	1410502	5.530154
5	1	LMFLQNLKLGDDQYV	1558185	9.448847
5	1	QKEYMERQGKTPLGL	1568141	7.159045
5	1	HFNMLKNKMQSSFFM	209383	9.748306
5	1	KPVSQMRMATPLLMRPM	201644	10.560988
5	1	SDANTEYERLLSMLN	1568615	8.318240
5	1	ARDRSIALTFLAVGG	1021336	8.087403
5	1	CGHGNKSSGPNELGRFKH	1410488	5.651877
5	1	VSTVVTATGLALSLLL	1397619	8.550422
5	1	QKQITKIQNFRVYYR	206850	9.579659
5	1	DQVHFQPLK	1352854	7.722740
5	1	IGHLLRGRNHFIYIV	1572527	10.413227
5	1	IPQEWKPAITVKVLPA	204791	9.729084
5	1	MIMIKFMGVIYIMII	209664	6.627343
5	1	KTSLYNLRRGTALAIPQCRLTPLSRL	1397616	9.304131
5	1	KVKSLKLLNTRRRQL	1557948	12.238298
5	1	QEYHRLIHSLAKTNN	1574577	11.754020
5	1	HFFLFLLYILFLVKM	209371	6.744331
5	1	PFLLAQFTSAICSVV	1497133	7.183861
5	1	IIPDGYKLIDNSLIL	1557859	9.486994
5	1	VDLFVFSTSFYLISI	1568353	8.271579
5	1	FLHLVGFPTHRHIRG	1569733	11.581646
5	1	YGIIVPVLTSLFNKV	210034	9.579659
5	1	PATYGIIVPVLTSLF	209761	9.832195
5	1	FTTTLFLHLVGFPTH	1569767	11.117005
5	1	HLFKTTVNSLISDQL	1557788	9.740541
5	1	KVYLAWVPAHKGIGG	206822	10.285459
5	1	YTVDKSKPKVYQW	1410856	8.099011
5	1	WEFVNTPPLVKLWYQ	206878	11.713574
5	1	PDTIDFLIMRNLTNL	1574416	10.355424
5	1	NKSAFQSSVASGFIG	1568570	11.389515
5	1	EQARKFEEPIWSDFG	1576997	8.140924
5	1	QVHFQPLAAAAAKAS	1352866	6.693303
5	1	AGFFLLTRILTIPQS	3848	8.040214
5	1	CFKYLLIQGHYDQKL	1568405	10.347225
5	1	NLTNLLSARKLDSSK	1574282	10.830606
5	1	FNSLISIAQHLVSDR	1572071	9.685370
5	1	DIYISRRLLGTFTWT	1567777	8.027364
5	1	TVDKSKPKVYQWFDLRKY	1410515	9.633338
5	1	LSKDGCTSAKGPDYK	1573912	7.628857
5	1	EHYTVLFSDLANSHQ	1558354	9.366915
5	1	QGSVITVQGADDIKK	1577397	9.243283
5	1	LIKTLQSKLSRNFTK	1573499	10.386508
5	1	IQRTPKIQVYSRHPAE	202372	7.155517
5	1	LPKPPKPVSKMRMATPLLMQALPM	205459	10.135425
5	1	GTLWCGHGNKSSGPNELG	1410487	6.212023
5	1	SMVGLFSNNPHDLPL	1568306	7.701531
5	1	CDMLRLIDYNKAALS	1557769	8.824686
5	1	VTPCAAEEQKLPINALSNSL	1021827	6.133157
5	1	GPNELGRFKHTDACCRTH	1410490	9.120785
5	1	QKQVQMMIMIKFMGV	209816	8.151087
5	1	KLCLMKAQPTSWPLQ	1567964	9.780436
5	1	SACLSPQAYQQGVTVDSIGMLPRFIPENQRTVAVY	1581604	9.674932
5	1	KTLILLETFVRVNPE	1568498	11.098141
5	1	LFLHLVGFPTHRHIQ	1570191	11.702513
5	1	GALLLWMGINARDRS	1021322	11.331455
5	1	QVHFQPLAAKAAAAS	1352861	6.105141
5	1	LDGALKAKQSAESKLEG	1435324	8.618837
5	1	MSAGESKHGLTNTASHTR	1410496	8.308104
5	1	LGIISHLLKTRDNSV	1573412	8.465689
5	1	SRCYSIYLSINGVLE	1575722	8.500681
5	1	YKLIDNSLILLECFV	1557872	9.219021
5	1	FAEVLKDAIKDLVMTKPAPTCNIR	1397624	7.110509
5	1	ASMAEPKTVYWDRDM	202300	6.511482
5	1	GVWAPFNVLKVIRSE	1572393	9.690659
5	1	KVTFLSQVHPSPLLT	1573181	10.220771
5	1	RFKYLLNVSYLCHLV	1574938	10.515871
5	1	DQEYHRLIHSLSKTS	1571423	12.082081
5	1	QVHFQPLAAAAKAAS	1352865	8.099011
5	1	PSSGCYIHFFREPTD	1569261	8.604778
5	1	KTLILLETFVRVNPD	1573116	11.314254
5	1	DEFFECFKYLLIQGH	1571321	9.409183
5	1	LTFLAVGGVLLFLSV	1021169	5.845709
5	1	ALWNLHGQALFLGIVL	1397628	7.520444
5	1	IQVYSRHPAENGKSNF	202378	8.309781
5	1	DRTELLEMVCFHEFL	1571454	8.319093
5	1	NANPDCKTILKALGPAA	1022053	6.337002
5	1	EKVYLAWVPAHKGIG	206738	11.216866
5	1	DGDLKRLRDLNQAVN	1568736	7.636797
5	1	EAEQLRAYLDGTGVE	1410467	5.494614
5	1	SDDQISIMKLPLSTK	1575295	9.668076
5	1	GPDNPGEPLVLKEGI	1572317	6.253306
5	1	ACRVKHDSMAEPKTVY	202286	6.511482
5	1	FTNFKVAYSKSLKEL	1572156	11.772246
5	1	TQGLLGALLLWMGIN	1021308	5.845709
5	1	ITDAVGNDMPGGYCL	1570007	6.080273
5	1	NLMGKTLILLETFVR	1574250	10.871626
5	1	IIYPGTLWCGHGNKSSGP	1410479	6.810941
5	1	TRLSCDCDDKFYDCLKNS	1410500	6.342835
5	1	LVPFVQWFVGLSPTV	3878	7.872165
5	1	LQFNQMMNPSHVKFL	1573811	12.441177
5	1	VSLIAIIKGIVNLYK	1570820	10.686935
5	1	SCLDGKLCLMKAQPT	1568227	10.186777
5	1	RSVQRNTVFKAGDLG	1569334	8.101950
5	1	ESKHGLTNTASHTRLSCD	1410497	9.986000
5	1	KSAFQSSVASGFIGF	1568483	11.597461
5	1	SVYLSDNGVMSEQGS	1575889	6.687998
5	1	NVKCKTPTQLAETID	1574364	9.060362
5	1	THDMCPDVMSAGESKHGL	1410494	6.145587
5	1	GLLYTVKYPNLSDLD	1568909	8.630332
5	1	SDGSWSTVSSEANAEDVVCC	1021809	6.014774
5	1	QVHFQPLAAAAAAKS	1352868	5.608433
5	1	FKIMLKALSHLSLGL	1571975	11.906928
5	1	IAYQEDEFFECFKYL	1572490	8.636165
5	1	QSKLSRNFTKGVKKI	1574738	10.180617
5	1	FQKTILKATTALKDV	1572091	11.036963
5	1	AGLLGVVSTVLLGGV	206171	6.496625
5	1	LNKFISPKSVAGRFA	1558229	11.055745
5	1	PALFFTFLANLNLTE	1574395	9.453555
5	1	LGRFKHTDACCRTHDMCP	1410491	10.064280
5	2	QVCYNFKVQFLFSSM	1574761	9.509311
5	2	QAHSLERVCHCLGKWLGHPD	201413	7.204398
5	2	NQFGSVPAVTISCMT	1577339	10.732246
5	2	REEHYIVLSSELRLS	1574848	12.071705
5	2	EFENFMKAGAHPIMH	1571603	11.431108
5	2	WELGLSPQQICTNFK	1576566	7.075628
5	2	SLPLFTGQASFDLAA	1575584	10.781354
5	2	YVDRFFKTLRAEQASQDV	1022149	10.162516
5	2	SGFIGFCKSMGSKCV	1575390	11.053025
5	2	YFLMAYANQIHHVDL	1576743	12.454856
5	2	GTSFVYVPSALNPAD	1497053	8.636165
5	2	RNLKNAGLIVGQMIL	1575073	9.392973
5	2	SPTEFTSISSNSGNL	1575701	8.938072
5	2	PKLEFGSLIVNPSLN	1574463	8.958030
5	2	CIANGVSTKIVTRIS	1571170	8.567117
5	2	AQLGLRKKTKQSITE	1570983	7.650274
5	2	ILMQYIKANSKFIGI	200364	8.296257
5	2	QYENLKYTVIITVHT	1021042	7.958894
5	2	KSNFLNCYVSGFHPSD	202396	7.245845
5	2	QKRTLSLLQYARYPI	1574689	10.631503
5	2	QKLLLEEGVPSHIMS	1574671	8.660096
5	2	RVLDILVARRLLLKK	1575205	12.131189
5	2	LVNLLIFHINGKIIKNS	206238	8.599247
5	2	SPILRFLYANVGEEA	1575664	10.792849
5	2	LTSQFFLPALPVFTWL	204827	10.081273
5	2	SLFIGLKGDIRESTV	1575560	11.114991
5	2	QKKYIYNLIMNTQNK	209800	8.923537
5	2	VPILLNNPNLFWAVK	1576452	10.764523
5	2	CFKYILIQAGFDQRL	1571106	11.135455
5	2	LIEDYFEALSLQLSG	1573480	9.967251
5	2	QYIKANSKFIGITE	200430	10.392341
5	2	SHELMTMTRPILRLL	1575437	12.729792
5	2	DSTVIRNLKNAGLIV	1571486	9.954613
5	2	GSAYTALFSGVSWVM	1021276	10.614132
5	2	KFDSRLAFHHMARELH	1020798	9.437238
5	2	FKVQFLFSSMIDPLI	1571993	9.558785
5	2	FGTMPSLTLACLTKQ	1568864	10.216412
5	2	GFIGLCKTLGSRCVR	1558291	9.847037
5	2	IKLPIILAFATCFLIP	204779	7.656304
5	2	LRLFDYNKNAIKTLN	1568043	10.787073
5	2	ITVHTGDQHQVGNET	1021058	5.845709
5	2	SKMSVVMRNTTWEGQ	1570585	8.930759
5	2	TKIMSSKRILERESV	1576068	10.263878
5	2	SLGKMVHQIFGSAYT	1021262	10.156604
5	2	EDNLGFLMHAPAFETAGTYLRLVKINDWTEITQF	1581602	9.544120
5	2	VSWVMKIGIGVLLTW	1021294	6.965854
5	2	VKNVIGPFMKAVCVE	204959	7.912113
5	2	LIAIHTLAIRYANRT	1473177	9.843579
5	2	IPSIIHEALNIALIA	1569972	8.171292
5	2	KIGIGVLLTWIGLNS	1021307	7.157867
5	2	YVDRFFKTLRAEQATQDV	1022005	9.928796
5	2	KCIEWEKAQHGA	1503858	11.098141
5	2	DMLKLFEFNKKAIET	1569588	7.861317
5	2	IKQTLIAIHTLAIRYANRTDV	1473197	11.078919
5	2	EKMFVSPTPGQRNPY	1576977	11.757018
5	2	SLELELIGSKRILDE	1575542	9.835587
5	2	YNFATCGLIGLVTFL	1570873	8.460236
5	2	PSLIKTLQSRMSKNF	1574535	11.570606
5	2	YQRSEEEKFPYIMGD	1576815	8.589693
5	2	NAYYVMTVGTKTFLV	1021124	13.080403
5	2	NHLINTPKIMPHHII	209706	6.818678
5	2	KQAFTFSPTYKAFLC	4000	9.235083
5	2	YIKANSKFIGITE	200463	6.511482
5	2	GFIGFCKSMGSKCVR	1572206	10.900195
5	2	ILMQYIKANSKFIGITE	200367	8.221956
5	2	AGYLVGRKPLAFFSW	1569514	9.529812
5	2	SGIDTNAYYVMTVGT	1021121	8.608960
5	2	YEEFCDAVYENDKLK	1576681	9.936827
5	2	ILMQYIKANSKFIGITELKK	200370	7.889920
5	2	EEYVEIRQVGDFH	1274409	6.763778
5	2	RQANFLGKIWPSSKGR	1021940	8.449479
5	2	MYVGGVEHRLEAACNWTRGE	1021734	9.822136
5	2	FYKTLRAEQASQ	1020843	9.612047
5	2	PAEILRKSRRFAQALPVW	1021806	8.774352
5	2	ALFSGVSWVMKIGIG	1021289	9.176994
5	2	LAQILMDNDLAATND	1573254	6.814863
5	2	AENNLQITEHKRLQLAN	1435367	6.401029
5	2	QFKRASPILRFLYAN	1574592	13.305306
5	2	SVGLGKVLIDILAGYGAGVA	1021788	7.044740
5	2	ILMQYIKANSKFIG	200361	8.505352
5	2	EEDLNKLRDLNKEVD	1568792	6.577606
5	2	YVDRFFKTLRAEQATQEV	1021933	9.437238
5	2	FYKTLRAEQASQE	1020842	9.525788
5	2	ILKGLYNFATCGLIG	1569934	9.372035
5	2	QYIKANSKFIGITELKK	200435	8.454345
5	2	MGQFISFMQEIPTFL	1568074	10.097000
5	2	SSDDQVSLIKIPCLS	1575780	8.017079
5	2	KYTVIITVHTGDQHQ	1021045	8.312306
5	2	QKQLLTNHLINTPKI	209808	6.993206
5	2	YVDRFYKTLRAEQASQEV	1020767	10.113160
5	2	ANSKFIGITELKK	200302	6.105141
5	2	LKGIQSLRKLSSVCL	1573563	11.538680
5	2	ILMQYIKANSKFI	200358	8.743052
5	2	FRKYTAFTIPSINNE	206752	7.262352
5	2	PEKEVLVWKFDSRLAFHH	1020783	9.114124
5	2	GLDFNEMILLTMKNK	1021093	8.916402
5	2	INSMKTSFSSRLLIN	1568463	8.670881
5	2	EEVMNIVLIALSILA	1567796	9.351818
5	2	RVNNSYSLIRLSHNS	1570464	10.889831
5	2	FEFNKKAIETLNDNT	1569684	6.523325
5	2	QRTVAVYSLKIAGWHGPKAPYTSTLLPPEL	1581605	10.336468
5	2	VRVWDVKNAELLNNQ	1569426	9.558785
5	2	RFYKTLRAEQASQ	1022084	9.601305
5	2	LKSDLLRAGITLVPV	1573601	8.454833
5	2	LLESLSSLGAHLDSD	1573639	9.104271
5	2	GSLIVNPSLNGFLSK	1572349	8.664694
5	2	TDATSILGIGTVLDQAETAG	1021752	7.246666
5	2	ILMQYIKANSK	200353	7.483579
5	2	VWGIKQLQARVLAVERYLKD	208932	10.031703
5	2	SSTVKLRQNEFGPAR	1575838	7.827159
5	2	KGKSAWYVDTEIINE	1572820	9.721568
5	2	SLLNNQFGTMPSLTM	1558511	10.358182
5	2	EFSNFKVAFSRSLND	1571640	12.160361
5	2	EEIITLNSYGSFQEF	1571576	9.286092
5	2	TPAETTVRLRAYMNTPGLPV	1313482	6.973970
5	2	QTLIAIHTLAIRYAN	1473209	12.148517
5	2	EVFCQTIKLDSEEYH	1571853	7.038946
5	2	APQIPPNWHIPSIQDAATPYHPPATPNNMGL	1581828	7.217282
5	2	SLRKLSSVCLALTNS	1575601	8.968270
5	2	LQSLTNLLSSNLSWL	3940	8.060994
5	2	GKNERELATLHHLNP	1572287	7.719663
5	2	TMTRPILRLLVLAVL	1576118	8.048492
5	2	VHTGDQHQVGNETQG	1021061	5.845709
5	2	LLKIWKNYMKIMNHL	209591	10.064280
5	2	WVFSSVQPPKVPILL	1576641	10.084732
5	2	PSINDLDEVISNKFH	1574521	8.351548
5	2	ILMQYIKANSKF	200356	8.454349
5	2	RFYKTLRAEQAS	1020858	8.227630
5	2	IDQHVKLACSLPHGRL	1473076	10.310409
5	2	LVNLLIFHINGKIIK	204839	7.479926
5	2	SFFEEVPNIIHEAIN	1570502	9.188160
5	2	LSILAILKGLYNFAT	1570232	10.948106
5	2	KFVGITYALTVVWLLVFACS	201363	5.105774
5	2	KVKFGHVSINPADIA	1573169	7.968199
5	2	RQANFLGKIWPSHKGR	1020782	9.881566
5	2	ESEFQAALSRKVAKL	208987	10.064280
5	2	LRRIRPKLK	200399	8.351548
5	2	KQCFRKLPVNRPIDW	3985	7.970078
5	2	EKDSPFKLSSSEPHC	1576956	10.438044
5	2	RDIFLSQHHPSSLLL	1574830	9.091386
5	2	TMKNKAWMVHRQWFF	1021110	7.945207
5	2	LKALTTKHPSLNIIT	1577223	9.997844
5	2	NSELIRRAKAAESLASD	1435351	10.422411
5	2	EMILLTMKNKAWMVH	1021105	9.786661
5	2	QFGTMPSLTMACMAK	1558524	7.167360
5	2	QKFVDTILSENGVVA	1574654	8.798979
5	2	SGLFQLIFFLTLAGR	1570550	8.750717
5	2	VLVMLVLLILAYRRRWRRLTV	1397620	9.141237
5	2	VLKWHLHKAVEVPIS	1576365	10.170492
5	2	TVGTKTFLVHREWFM	1021139	8.914043
5	2	KLFEFNRNAIKTLQN	1570092	11.337303
5	2	FSLECIMDVGEIQNK	1572132	8.256049
5	2	RLLDILEAIKLIRKK	1575036	11.147022
5	2	KILEPFRKYTAFTIP	208125	9.036673
5	2	IKANSKFIGITELKK	200348	6.642295
5	2	KLIADSIDFNQVAQV	1569018	8.492595
5	2	CLGKWLGHPDKFVGITYALT	201345	7.204398
5	2	SLINSMKTSFSSRLL	1568646	9.726254
5	2	LMDVVYSIALHPIDE	1573734	8.853692
5	2	HEALNIALIAVSIIS	1569877	7.376453
5	2	KQTLIAIHTLAIRYA	1473085	11.588372
5	2	LLNNQFGTMPSLTLA	1569096	10.805759
5	2	KNLYDHALMSIISTF	1567981	10.166490
5	2	PEREVLVWKFDSRLAFHH	1022155	8.630332
5	2	IQLVFSSMINPLVIT	1572701	9.768180
5	2	VHQIFGSAYTALFSG	1021273	10.677325
5	2	KHDDAIVRLRNAGIV	1572854	9.235083
5	3	NKIVRMYSPTSIL	208855	8.030120
5	3	HFLLRGPFEASWAIK	1569893	8.759695
5	3	QMSIQLINKAVNALI	1568155	9.531835
5	3	TQLVLSSMVNPLVLS	1576138	8.482360
5	3	SLYNTVATLYCVHQRIEV	1020751	8.243915
5	3	GTVANGVLQTFMRMA	1567866	8.940530
5	3	ASRELERFAVNPGLL	1020735	7.336805
5	3	SHHYIRVGNETGLEL	1568260	8.925934
5	3	TRRKLLLIFDALILL	1576156	6.917823
5	3	VDGRGNYNTDLLPDW	1576237	6.154022
5	3	VGNWQYFFPVIFSKASDSLQLVFGIELMEVD	209029	8.038890
5	3	MNYYGKQENWYSLKK	206248	8.586991
5	3	SIINHKFCNLSDAHK	1568275	10.283022
5	3	NKVKSLRILNTRRKL	1574223	11.985762
5	3	FLLMYEMHRESLLKS	1572034	11.572797
5	3	MFIRNCARKVFNDIK	1574021	9.931461
5	3	RNEWILESDHLIAEM	1570431	8.699561
5	3	TILIKKYNLNRAMML	1576050	11.522338
5	3	NFSLGAAVKAGAALL	1558570	9.382411
5	3	NYSLSAAVKAGATLL	1577359	10.180617
5	3	IPIQLLPNTLVFQAK	1577126	10.996165
5	3	DYLILKNLTGLVSAG	1571513	9.815524
5	3	KSYVKSKLKLLKGSE	1573096	10.691800
5	3	AVGLFIRLLGGESDA	1571024	9.525120
5	3	VRKTIPDVIELAYQK	1576481	9.715994
5	3	DIVIYSKYGGTEIKY	203647	6.996594
5	3	GEIYKRWIILGLNKI	206766	8.973458
5	3	KSLFFLDEPLKSVPL	1573044	10.838709
5	3	TESHVKISRTIYRGVSP	1435316	10.195092
5	3	ASRELERFALNPGLL	1021957	6.507587
5	3	EFESLFKCLSHISLS	1571619	8.862250
5	3	EIDSADKSGCIHNHD	1568431	6.351695
5	3	EVKSFQWTQALRREL	1558457	13.335598
5	3	QCCDLDPQARVAIKSLTERL	1021864	9.460690
5	3	CDPKRYFVPIFSEAV	1571069	10.505114
5	3	LFKEKEVKKEIKDPL	1573355	8.997389
5	3	SKLKLLKGSETTVTE	1575514	7.987265
5	3	LLTKFVAAALHNIKC	1573698	11.372108
5	3	LDIYQKLYIKQEEQK	209540	6.961796
5	3	SLYNTVATLYCVHAGIEV	1021981	6.147684
5	3	VGLVVQIDHVRMSTK	1576292	11.033452
5	3	LERFAVNPGLL	1020799	6.193557
5	3	LKGSETTVTERIFRE	1573579	8.190161
5	3	VVFPASFFIKLPIILA	204971	8.886451
5	3	AAYAAQGYKVLVLNPSVAAT	1314958	8.525631
5	3	FMRMAWGGSYIALDS	1567839	9.735740
5	3	HTLMSIVSSLHLSIR	1557708	11.248828
5	3	EYLILSARDVLAVVS	203667	7.280497
5	3	YFFPVIFSKASDSLQL	209038	7.092335
5	3	GYKVLVLNPSVAAT	203821	7.332826
5	3	ISGYNFSLSAAVKAG	1568997	13.376995
5	3	GTEIKYNGEEYLILS	203682	7.005150
5	3	AGDLGRDELMELASD	1576899	6.595371
5	3	EHLSSLRNLCELLGV	1571671	7.927441
5	3	VLRTKLMSTRRVLER	1576386	10.959564
5	3	RQCCHKAMENFTDDD	1575124	6.398123
5	3	TEDDFKNIAAAGLNHV	1473058	10.742809
5	3	SRTIYRGVSPSTTRLES	1435308	9.943604
5	3	VGPLTVNEKRRLKLI	3894	7.239858
5	3	NKIVRMYSPTSI	1020832	8.259894
5	3	KSILLIMNANTLMGR	1573028	10.310409
5	3	RVSDVSVLMKEYDVS	1570478	8.483489
5	3	ELQHIILNASYITPY	1569655	10.589004
5	3	IKCFEKFLEPKVKFG	1572568	11.895395
5	3	PKISFEPIPIHYCAPAGFAI	208920	8.252992
5	3	TSFIRNCARKVFNDI	1576175	10.553223
5	3	ERFAVNPGLLETSEGCR	1020750	6.926485
5	3	RLTQSHPILNMIDTK	1569314	8.781819
5	3	WRSFLNKVKSLRILN	1576624	11.899214
5	3	LWTQSLRRELSGYCS	1569143	8.245418
5	3	LNKIVRMYSPTSI	208846	8.128649
5	3	RICCEPKKTTNAEFT	1570415	10.721870
5	3	TSSDDQITLIKTPSL	1576195	9.110821
5	3	EEREVLMWKFDSALARKH	1022101	7.040871
5	3	PHHTALRQAILCWGELMTLA	3632	9.011119
5	3	ALLIIPPKIHISIEL	209179	6.947070
5	3	ISGYNFSLGAAVKAG	1568982	11.485260
5	3	ERFALNPGLLETSEGCK	1021964	5.919166
5	3	QLALHKMKSSDAREE	1574708	8.791290
5	3	WIILGLNKIVRM	1020813	9.134340
5	3	GVIYIMIISKKMMRK	209355	9.904068
5	3	NCEALSLVSHIVKWK	1574098	11.742176
5	3	MGSLEMVPMGAGPPSPGGDP	1397632	8.076583
5	3	NLYIKSIQSLISDTQ	1574300	9.667224
5	3	KFDSALARKHIARELH	1022108	8.334657
5	3	KNLTGLVSAGPKAKS	1572947	12.564314
5	3	CTGMLKRRLGLMSLS	1571227	10.989633
5	3	WIILGLNKIVRMYSPVSI	1021988	8.738375
5	3	EFRNDWILESDHLIS	1569636	8.180651
5	3	LKAEAQMSIQLINKA	1568021	8.226900
5	3	SLYNTVATLYCVHQRIDV	1021915	7.873161
5	3	YKAAVDLSHFLKEKGGL	1022077	7.516741
5	3	VTDLFAAQPGLTSAV	1569457	8.888701
5	3	KYNLNRAMMLDDLTM	1573215	8.820657
5	3	LMSTRRVLEREQIPT	1573751	6.627819
5	3	KLKFNSVIVNPSLNG	1572902	9.657102
5	3	NISGYNYSLSAAVKA	1577315	11.630430
5	3	LAGLSTLPGNPAIASL	1021770	6.720574
5	3	KRWIILGLNKIVRMY	206794	10.285459
5	3	GVFHELPSLCRVNNS	1569844	12.720387
5	3	RLKGVTCRPLKHKVE	1575022	9.443014
5	3	EIPSFRWTQSLRRGL	1568807	12.119915
5	3	FATCFLIPLTSQFFLP	204743	9.272918
5	3	NKIVRMYSPISI	1022125	7.704514
5	3	FIRINNLKVKMAQED	1571957	11.167555
5	3	RFFLPIFSEFVLLAT	1574890	12.013034
5	3	TGLWPFIRINNLKVK	1576010	12.017705
5	3	WIILGLNKIVRMYSPTSI	1020766	9.437238
5	3	RRRVMIQSSGGKLRL	1575160	11.876664
5	3	MGQLISFFGEIPSII	1570272	8.721183
5	3	KSAFQSSIASGFVGL	1572997	11.581646
5	3	GVLQTFMRMAWGGSY	1567881	10.742809
5	3	FSLSAAVKAGASLID	1577025	10.290365
5	3	SILKWHLHKVVEVPI	1575472	9.028030
5	3	QGQMVHQAISPRTLN	206836	10.644877
5	3	YLILKNLTGLVSTGS	1576784	9.974391
5	3	AYAAQGYKVLVLNPSVAA	1313436	7.104460
5	3	PEIWHHLSTLIKQPD	1574434	11.248828
5	3	GILHNLSDLYALITE	1572266	8.960574
5	3	VPKKKKDKDIPQSSE	1577557	6.949128
5	3	SIKAVYNFATCGIFA	1570568	9.327490
5	3	RHYLHTLWKAGILYK	3910	10.064280
5	3	RQKIIYSGAVNLDDE	1575139	8.678708
5	3	WTQSLRRGLSAWTTS	1577579	8.752502
5	3	YLILSARDVLAVVSK	203782	7.258286
5	3	QIYFESYVRPFVATT	1574641	9.726254
5	3	GLDFSEVSNVQRLMR	1568892	11.376805
5	3	THHYFVDLIGGAMLSL	204947	8.263763
5	3	NISGYNFSLGAAVKA	1558556	10.880321
5	3	TIIKALGALDSPREI	1576032	10.691800
5	3	CHTGVGPNMSCDDVV	1571140	6.647200
5	3	RVYQEPQVSPPQRAET	204911	10.174521
5	3	YFQCFKSILLIMNAN	1576758	9.191930
5	3	IISTFHLSIPNFNQY	1567905	10.962658
5	3	AILIWMYYHGQRHSDEH	1397618	9.957398
5	3	GVWVLAEPTKGKNER	1572408	11.053025
5	3	RWLLIEILKASKSML	1575242	10.549379
5	3	ASRELERFALNPSLL	1021891	6.175656
5	3	PVGEIYKRWIILGLNKIV	1022036	8.037833
5	3	ILGLNKIVRMY	1020818	7.819831
5	3	KKTFDHTLMSIVSSL	1557695	9.730030
5	3	GLAYKFVVPGAATPY	204755	10.174521
5	3	MFISDTPGERNPYEN	1569162	10.389417
5	3	KLAFLVQTEPRMLLM	1572880	11.938839
5	3	VSFGVWIRTPPAYRPPNAPI	1497081	11.007774
5	3	GIQYLAGLSTLPGNPAIASL	1021755	8.702836
5	3	KLNNQFGSVPALTIA	1569050	11.090377
5	3	FKKLKNHVLFLQMMN	209274	9.758159
5	3	ERFALNPSLLETTEGCQQI	1021910	5.983784
5	3	KKNIIALLIIPPKIH	209472	9.239169
5	3	GYKVLVLNPSVAATLGFGAY	205881	6.868811
5	3	LLWDYMCISLSTAIE	1573716	9.563043
5	3	GHRGAINWQKGDTIK	1473129	7.791402
5	3	WIILGLNKIVRMYSPISI	1022132	9.088209
5	3	QPPSLPITVYYAVLERACRSVLLNAPSEAPQIVR	1581598	9.692433
5	3	NGEEYLILSARDVLA	203722	8.410314
5	3	IYSKYGGTEIKYNGE	203697	8.568422
5	3	MDCIIFESASKARLP	1558665	10.366537
5	3	DVEMTKEASREYEDK	1568771	7.631492
5	3	PSAEFRRTAPPSLYG	1577688	10.494552
5	3	CTNFKTQLVLSSMVN	1571242	9.045444
5	3	NFISGIQYLAGLSTLPGNPA	205888	8.392638
5	3	ELLEFHYYLSSKLNK	1571761	11.534552
5	3	DLGKKRFLLIRNSTW	1569571	11.667941
5	3	GRYNCKCCWFADKNL	1569482	7.838325
5	3	IKYNGEEYLILSARD	203687	7.889744
5	3	LHLYSHPIILGFRKI	3970	8.438916
5	4	LVSFLLLAGRSCGMY	1570253	10.792849
5	4	PSHIMSVLDMGQGIL	1568592	7.170961
5	4	VVWLLVFAACSAVPVYIYFNT	201429	7.454976
5	4	SWLNLAAHHPLRMVL	1575920	11.557626
5	4	VIGLLPQNMVLTTQG	1577535	7.070534
5	4	NLSNVLATITTGVLDI	204875	6.777767
5	4	DCCMEILGAVLEAVD	1571294	7.335210
5	4	DIEKKIAKMEKASSVFNVVNS	201836	7.889333
5	4	KAERADLIAYLKQATAK	200385	7.089081
5	4	AIGIITLYLGAVVQA	1021155	5.845709
5	4	VVPDGYKLTGNVLIL	1576529	6.990104
5	4	SHIMSVLDMGQGILH	1568629	9.506717
5	4	YGGFLRRIRPKLK	200459	9.295042
5	4	HPPHIEIQMLKNGKKI	202342	10.016070
5	4	EAANLAEVRSYCYLA	1021217	9.184414
5	4	RAMFVEDIAMGYVVS	1574794	10.534250
5	4	SNKFHIRLIKGELSN	1575628	9.932798
5	4	LMTSPKWVQMCSRTL	1573766	11.549130
5	4	AENVKPPKVDPATYG	209151	7.237830
5	4	MGLLECCARCLVGAPFASLV	201409	7.754436
5	4	LLSYVIGLLPQGSVI	1577243	9.247426
5	4	LTTSQTLLFNILGGWVAAQL	1021773	7.707513
5	4	RLKGKSCDDWLGGSV	1575007	8.719491
5	4	KYKIAGGIAGGLALL	206224	8.611765
5	4	FFVFLALAGRSCTEE	1567820	11.114991
5	4	RNTLLFLDLIILNFV	1575090	7.104998
5	4	GSRGYRLQRKIEAIF	1572368	9.767170
5	4	SFSCIAIGIITLYLG	1021140	7.076652
5	4	ILFLVKMNALRRLPV	209425	10.601433
5	4	VSDPSKLNNQFGSMP	1569444	6.160429
5	4	DYEYKVSKLVSRLVI	1558093	11.652647
5	4	INLIGRGGDEALTGF	1572677	9.346871
5	4	GKSSFCDICGEELPT	1577620	6.173456
5	4	SKTHLNFERSLKAFF	1570601	10.663198
5	4	KNKVNLLTHSINALI	1570111	9.184414
5	4	EHREVLQWKFDSQLARRH	1068598	9.625362
5	4	FLRRIRPKLK	200317	8.727811
5	4	KWVQMCSRTLKNSHQ	1573200	11.058478
5	4	LGAWVLGEPKMTKAL	1573378	10.597261
5	4	YDFNKLTALAVSQLT	1576665	9.851681
5	4	GKKIPKVEMSDMSFSK	202324	7.454976
5	4	AYTSSDDQISLFDQS	1571047	7.124686
5	4	AMFVEDIAMGYVVSS	1570960	10.005369
5	4	YFESFVREFVATART	1576713	10.450858
5	4	TFKNAHAKKPEVVVL	1021257	9.792954
5	4	QVVLSSMINPLVMST	1574777	8.630332
5	4	TGSDGKTTWCSQTDY	1570661	7.628857
5	4	DSKHQLDMIITAVNS	1569606	7.341617
5	4	SGRLKFLDVCVALDM	1575423	9.030897
5	4	KMMNMEAANLAEVRS	1021206	9.448847
5	4	PKYVKQNTLKLAT	200422	9.916953
5	4	LLDNRSNHYEEVIAS	1573623	7.019104
5	4	KTLNDETKKQVNLMG	1568000	7.550249
5	4	NSVIQALTSLGLLYT	1569225	10.682110
5	4	THRHIIGEGCPKPHR	1570678	8.470089
5	4	LVSLLTFMIAATYNFAVLKL	201391	8.099011
5	4	GWPYIGSRSQIIGRS	1568936	10.105923
5	4	FDHDILPDKFYEEFC	1571893	6.830815
5	4	SMHLMLANAGRSSGS	1570617	11.091342
5	4	LRKDYIKRQGSTPLA	1557816	9.414688
5	4	VLDILTANKLIRQKL	1576343	11.029963
5	4	GLLSYVIGLLPQNMV	1577048	9.613598
5	4	RESLESLWAPFGVLR	1574870	8.462411
5	4	SRVLNYDFNKLTALA	1575761	8.981327
5	4	IAAFVGAAATLVSLLTFMIA	201361	8.308104
5	4	LDMIITAVNSLISDN	1570170	7.292221
5	4	KLNNQFGSMPALTIA	1569033	11.972588
5	4	LGMNHVLQSIRRNYP	1573431	10.025400
5	4	FIVFLLLAGRSCSYK	1569718	11.784719
5	4	KGSPEFDWILGWTIK	1570060	10.447628
5	4	TLMGRYTHYKSRNLN	1576091	9.949083
5	4	NIRYLVMAIVSDFSS	1574157	9.045444
5	4	KSEVYEKGLGKFVKT	1573012	10.682110
5	4	VNPIEGEPYVQGQLD	1473119	7.978608
5	4	SKTSASIGSLCADARMYGVL	201423	6.473648
5	4	LECFVRSTPASFEKK	1568543	11.736343
5	4	PKYVKQNTLKLATGMR	200425	7.999895
5	4	NMLTHSINSLISDNL	1570314	8.120505
5	4	YEALIKLLPFSKRIR	210026	10.742809
5	4	QRILRKSKRNDGDLD	1577417	7.954296
5	4	AERTVTVRRVGPGGRAV	1435391	11.635295
5	4	VLSYVIGLLPPDMVV	1569393	8.578961
5	4	PWNAFPGKVCGSNLLSICKT	201411	7.945207
5	4	DQYKDLCHMHTGVVV	1568755	8.785589
5	4	MNALRRLPVICSFLV	209677	7.548642
5	4	LLVTFKNAHAKKPEV	1021244	10.494552
5	4	FIFFLLLAGRSCSDG	1569703	7.678195
5	4	GFLRRIRPKLK	200343	9.068946
5	4	KVFNTRRNTLLFLDL	1568513	10.878303
5	4	LASFTPVIQDQDLEM	1573270	6.273788
5	4	WKSDMSKLLNLKSDL	1576586	9.817720
5	4	NSVVQALTSLGLLYT	1569240	10.022273
5	4	WLLIEVLKGMKTTSE	1576604	9.696891
5	4	RPGVSKKFLSLLTSS	1575107	8.470089
5	4	KSRTLKSFFAWSLSD	1570129	10.627111
5	4	AFKIGLHTEFQTVSF	1567703	8.177961
5	4	RHNWVNHAVPLAMKLI	206272	9.558078
5	4	SRFFVMGEETPLLTK	1575739	9.776322
5	4	GACPKYVKQNTLKLAT	200338	8.154885
5	4	SYTIVSSLGVDDVGT	1575942	9.519803
5	4	LHRVVLLESIAQFGD	1573461	9.180692
5	4	PTIDVKMMNMEAANL	1021201	8.259894
5	4	GRHLIFCHSKRKCDELATKL	1314909	7.726765
5	4	QLQPSLQTGSEELRSLY	1022029	5.919166
5	4	GACPKYVKQNTLKLA	200335	7.766043
5	4	FLVKCQLQNPGVADL	1572050	9.085049
5	4	KYVKQNTLKLATGMR	200392	7.324164
5	4	ILDLCYQLSMRIANQ	1572605	10.854614
5	4	WTTCQSIAFPSKTSASIGSL	201436	8.866577
5	4	LIRKKLMTSPKWVQM	1573519	10.874955
5	4	AEFQMTFHLFIAAFVGAAAT	201325	8.493744
5	4	GRPGNFLQSRPEPTA	1022060	7.404457
5	4	GFVGLCRTLGSKCVR	1572244	10.320694
5	4	RLMSMKSVQNNTVLK	1577446	10.663198
5	4	IKDVLKYRWLNLSAN	1572582	10.072715
5	4	CSNSHVNTLRFLVKN	1569547	9.327490
5	4	FGSMPALTIACMTVQ	1568848	8.914043
5	4	GGSILQTNFKSLSSTEF	1397621	9.137779
5	4	MAATYNFAVLKLMGRFTKF	201406	9.072575
5	4	GEGAVQWMNRLIAFASRGNHV	205868	9.097793
5	4	SGDVIVKAIGALEDI	1575376	9.791900
5	4	RCYSLYIAENGELTE	1574813	8.099011
5	4	GSNLLSICKTAEFQMTFHLF	201359	7.610739
5	4	AEVRSYCYLATVSDL	1021227	8.483489
5	4	IQMLKNGKKIPKVEMS	202366	9.843579
5	4	KYRWLNLSANGDLRL	1573230	11.114991
5	4	VNTLRFLVKNAGYLV	1570771	11.128211
5	4	GWPYIGSRSQILGRS	1568951	10.104127
5	4	WNRKELLVTFKNAHA	1021241	8.444174
5	4	LKDLWDYMLNSTGGI	1573544	9.341965
5	4	EKPGNRNPYENLLYK	1568827	9.615932
5	4	GACPKYVKQNTLKLATGMR	200341	7.754436
5	4	LITPAEKVVYKLLRF	1558028	10.560988
5	4	SSVFNVVNSSIGLIM	204935	7.561975
5	4	LDSSDTIWMDIEGPP	1577200	7.317944
5	4	SGLFQFFVFLALAGR	1568245	8.983974
5	4	SKFMQEINIEEQEYQ	1575496	7.454976
5	4	LLKILVLSILSSPTK	1573658	10.263878
5	4	NNVVQALTSLGLLYT	1569206	9.936827
5	4	VMRYTIDKEFEKICR	1576409	9.483252
5	4	SGLFQFIFFLLLAGR	1570535	8.474521
5	4	NKEVDRLMSMKSIQK	1569187	12.125525
5	4	YCYLATVSDLSTKAA	1021230	8.406340
5	4	TNHLSKCQFDHVNTL	1570717	6.750350
5	4	ATERFRWLLIDLLRE	1571008	9.629337
5	4	YVKQNTLKLATGMR	200468	6.749176
5	4	MTLYQIQVMKRNQKQ	209690	10.336468
5	4	RTLILLMLTNPTKRN	1575189	11.670529
5	4	HNWVNHAVPLAMKLI	204767	9.229009
5	4	GACPKYVKQNTLKL	200332	5.461106
5	4	LQMVGMRRPQQGASG	1569117	8.888701
5	4	CADARMYGVLPWNAFPGKVC	201343	10.081273
5	4	RYFLMAFANQIHHID	1575261	13.160327
5	4	SGILQLFVFLVLAGR	1570520	8.554233
5	4	SSIIFGAFPSLHSGCC	204923	8.274735
5	4	GACPKYVKQNTLK	200329	6.105141
5	4	VPFNVAQAYCIGKLK	1576438	11.319932
5	4	PLGLLLKNLTTSSYV	1574485	8.369869
5	4	GIRHLFGNYITNDSY	1569805	11.409112
5	4	KFDSQLARRHMARELH	1022017	8.556787
5	4	DASLPPRTWNGFLAP	1473139	6.284993
5	4	CPLDHVNTLHFLTRG	1567741	8.654021
5	4	VLSYVIGLLPQDMVI	1569408	8.489164
5	4	HLRKVILSEISFHLV	1558123	10.836204
5	4	AVPVYIYFNTWTTCQSIAFP	201340	9.657939
5	4	SGGNHMLLDGVSVVA	1575406	7.181896
5	4	FRILSSISLALVNSM	1572108	8.486887
5	5	DLPVLDQLTDPPGVRRVYHIQAGLPDPFQPPS	1581607	9.768180
5	5	WAVKPKAVRQIEDQL	1576551	8.351548
5	5	DKYNKQLMVSSCVTS	1571375	9.699582
5	5	IPVFLQEALNIALVA	1569987	8.804812
5	5	RHIVGKPCPKPHRLN	1568194	8.192219
5	5	KPARLIVFPDLGVRVC	1021845	9.801450
5	5	ILKGVINIWGSGLLQ	1569949	9.016702
5	5	ADSEITETYKEGDAV	1570901	6.906214
5	5	LSSKFNKFVSPKSVS	1573952	10.463959
5	5	NKFVSPKSVSGTFVA	1574190	8.625995
5	5	CHFITKETPDRLTDQ	1571124	9.420245
5	5	KGGFMYLKELYNNVN	1572799	10.247625
5	5	EPQGSTYAASSATSVD	204731	7.986297
5	5	FRNQWLLESDHLISE	1569750	11.387911
5	5	HKGIVIKSKKKGSTP	1577078	10.467280
5	5	YFIMAYVNQAHHIQL	1576728	10.854614
5	5	NKALELFRKDIAAKYKELGYGK	200417	6.049268
5	5	NKALELFRKDIAAKYK	200410	5.953995
5	5	YILLKKILSSRFNQM	210042	9.558078
5	5	TGTEKLIETYFSKNYQDYEY	201425	9.072575
5	5	KSKFNILSSPLFNNF	209493	10.116813
5	5	RFHLIKNTFGLLFYQ	1574922	10.906502
5	5	SDFYGLISERFINYC	1575326	10.770080
5	5	FYYTTGAVRQIFGDYKTTICG	201356	9.701383
5	5	ALELFRKDIAAKYKELGY	200298	5.864776
5	5	VAKVKIKPLEDKILV	203757	7.357948
5	5	NKALELFRKDIAAKYKELGY	200413	5.814498
5	5	KIPTHRHIVGKPCPK	1567949	6.043963
5	5	QEALNIALVAVSLIA	1568124	8.424441
5	5	VIYGTASFFFLYGALLLAEG	201427	7.204398
5	5	LAAIIFLFGPPTALRS	204815	7.868790
5	5	ATGLCFFGVALFCGCGHEAL	201332	6.189031
5	5	CFHEFLSSKLNKFVS	1571090	10.909328
5	5	YEAQILNYSKAKSSLES	1435342	10.195092
5	5	ELLDQSDVKEPGVSR	1571753	7.134784
5	5	KTAVQMAVFIHNFKR	206808	8.316539
5	5	QKILIKIPVTKNIIT	209792	8.810703
5	5	FERQYKELQTQAEDDRR	1435383	7.436132
5	5	TASKLLEDRVGLNHI	1575960	7.650274
5	5	PSPIGYLGLLSQRTR	1568106	10.079551
5	5	TYSQLMTLKDAKMLQ	1577514	9.771220
5	5	IYEPEDLGNCLNKSD	1570039	6.354679
5	5	KGLHHLQIILSGKMA	1572835	11.259023
5	5	YLGLLSQRTRDIYIS	1568379	10.312963
5	5	LDSQLNRLKSLTDDLQR	1435334	8.778074
5	5	NLIDTKCYKLEHP	1410729	8.099011
5	5	FWYVNHTGFNVHSLP	1569784	7.354645
5	5	KMYFNLIDTKCYKLEHPV	1410507	11.504482
5	5	NSFYYMKGGVNTFLI	1570330	11.072337
5	5	EHDLERGPPGPRRPP	1397626	7.126469
5	5	LYGALLLAEGFYTTGAVRQI	201398	10.454106
5	5	NKSLGACPIRTQPRWNYYDSFSAVSEDNLGF	1581601	9.277276
5	5	ACRVNHVTLSQPKIVK	202292	7.393270
5	5	LCHICWKPLPTSITV	1577641	8.184707
5	5	QVNTSKTGINENYAK	1568174	6.906981
5	5	VEKSQLLNEFNNLYA	1576262	9.618276
5	5	NHVIQSVRRLYPKIF	1574140	9.978718
5	5	RPFFHPVGEADYFEYHQEGGPDGEPD	1397622	7.102100
5	5	LVIPENAKEKPQEGT	203717	9.332275
5	5	SWIRSCPDLKDCLID	1575904	7.787943
5	5	KILEPGPGPGFRKYT	208138	7.212482
5	5	EGTVVAVGPGRWDED	203662	7.707212
5	5	SFFELDRWEKIRLRPGGK	1068619	7.510264
5	5	FIHFFTWGTMFVPKY	209261	6.772619
5	5	TIAWFRMGGNCAIPITVMEYTECSYNKS	1581600	9.437238
5	5	QGLRYFIMAYVNQAH	1574610	11.606693
5	5	HSNWRAMASDFNLPP	206780	9.318034
5	5	KYLFNWAVRTKLKLTPIA	1021882	9.767170
5	5	YFVGKMYFNLIDTKCYKL	1410506	11.335835
5	5	CMTVQGGETMNSVIQ	1568716	7.393798
5	5	HEAINIALIAVSLIA	1569861	9.632536
5	5	LNKFVSPKSVIGRFV	1573785	11.847887
5	5	RLCFSKSKNTLMYEI	1574971	10.222962
5	5	KLNKFVSPKSVVGNF	1572921	9.554557
5	5	ASLFLHLVGIPTHRH	1567721	7.512415
5	5	SPALFLSFLYTLELK	1575650	9.409183
5	5	IVQNAYKQMIKSRTL	1570023	11.544928
5	5	LCHLITKETPDRLTD	1568530	7.512415
5	5	NLIDTKCYKLEHPVTGCG	1410508	8.766977
5	5	LQLVGIQRAGLAPTG	1577278	10.091711
5	5	ITQFILEHRAKGSCKYALPLRIPPSACLSPQ	1581603	9.504134
5	5	FSKNYQDYEYLINVIHAFQY	201349	7.204398
5	5	GFTRRFKFLLNISYL	1572227	11.065829
5	5	VSLIAALKGMINLWK	1570804	11.124111
5	5	TISSYFVGKMYFNLIDTK	1410505	8.804812
5	5	CQFLKVEKSQLLNEF	1571198	10.360954
5	5	AANWILRGTSFVYVP	4030	7.403114
5	5	FRKDIAAKYKELGY	200319	5.161647
5	5	LRNVACQEAVKLKLI	1573868	10.732246
5	5	PSGLVIPENAKEKPQ	203732	9.346871
5	5	KSVPLEMLLINLTTI	1573079	7.897590
5	5	TPLTLVDICFWSTLF	1570732	6.911603
5	5	KMYFNLIDTKAYK	1404507	11.742176
5	5	ELFRKDIAAKYKELGY	200311	5.932931
5	5	PARLIVFPDLGVR	1021859	5.949835
5	5	LINVIHAFQYVIYGTASFFF	201381	7.861317
5	5	SKYALVDASLKMADPNRFRGKDLPVLDQL	1581597	11.007774
5	5	KVGEVCSFYADPKRY	1573154	9.677524
5	5	VVAVGPGRWDEDGAK	203777	7.868790
5	5	LAVFQPSSGNYVHCF	1577180	11.209732
5	5	IPTFLQEALNIALVA	1567920	8.845257
5	5	EEALNVALAVVTLLA	1569622	6.281657
5	5	RVNQLIRYSGYRETP	1575226	8.994682
5	5	LSLCNKIKGLKVFNT	1573930	10.039679
5	5	RDHICLLRPLLWDYI	1558315	10.044517
5	5	SSMHLIVQNAYKQMI	1570634	11.145961
5	5	VSIISILKGVINIWG	1570788	9.692433
5	5	SAFLESQSMNKIGDD	209871	8.928342
5	5	YKTLRAEQA	1020859	6.219100
5	5	NKFVSPKSVIGTFVA	1574175	9.088209
5	5	LLNEFNNLYADKVSV	1573678	9.072575
5	5	ISSYFVGKMYFNL	1410694	8.099011
5	5	PEVIPMFSALSEG	208864	6.709776
5	5	YFVGKMYFNLIDT	1410703	8.099011
5	5	KRFFLPVFSDEVLAG	1572972	10.025400
5	5	NYELSKKAVIFTPIY	209745	6.716069
5	5	KPLLIIAEDVEGE	1493499	5.825499
5	5	ANKIVYTVKVEPHTG	1021185	6.317032
5	5	DRVLDILEAVKLIRK	1571464	10.614132
5	5	FGDYKTTICGKGLSATVTGG	201347	6.804464
5	5	VSLIAVIKGIINLYK	1570834	10.154647
5	5	RDGVRRPQKRPSCIGCKGT	1397614	8.251469
5	5	LQGLRYFIMAYVNQA	1573826	11.078919
5	5	KTYKNVYIDTYHN	1473149	6.349764
5	5	NNQNFFWAVKPKVVR	1574319	11.748068
5	5	GQHTLPRCWLIRNGS	1569828	8.076019
5	5	LYYLFNQHIKKELYH	209647	8.392638
5	5	QYDVIIQHPADMSWC	1570395	9.403730
5	5	PRCWLIRNGSYLNTS	1570356	10.560988
5	5	ILVLILAHPSKRSQK	1572654	11.748068
5	5	TCEICALKPKIIYCN	1575974	9.829945
5	5	KPQEGTVVAVGPGRW	203707	7.680774
5	5	ECYVQRFHLIKNTFG	1571542	12.446026
5	5	CGKYLFNWAVRTKLKLTPIA	1313467	9.318034
5	5	PTHRHLKGEACPLPH	1570371	7.325729
5	5	ETVEKIVDQYREPVK	1571838	7.131399
5	5	LQIILSGKMAHLRKV	1573843	12.131189
5	5	NPKFENIAEGLRALLARSHVERTTDE	1397615	10.487614
5	5	KGGRKPARLIVFPDLGVRVC	1313452	8.465689
5	5	SDFYALISERFINYA	1575311	11.228954
5	5	IHSLRRLYPSVFEKH	1572549	10.216412
5	5	LGALTGTYVYNHLTPLRDWA	1021737	10.088211
5	5	KISVQYNLSHSYAVD	1570076	9.847037
5	5	APQIVRGASEDVRKQPYNLTIAWFRMGG	1581599	12.148517
5	5	GDKPSLFGQAAAG	1373351	6.105141
5	5	LNHVRIPIGYWAVNP	1473067	7.103279
5	5	VLRTKLMTSRRVLER	1568673	11.011134
5	5	ILSHVKFNFGDFYSE	1572637	6.139339
5	5	RFFVWGDEVPLLTKF	1574908	7.359606
5	5	LFRKDIAAKYKELGY	200394	5.466411
5	5	LRTKLMTSRRVLEKE	1573885	10.775690
5	5	SVCNKVKGLKVFNTR	1575864	9.542054
5	5	TVKVEPHTGDYVAAN	1021190	6.281657
5	5	LFCGCGHEALTGTEKLIETY	201378	7.861317
5	5	KPPPFGQAAAGDK	1373369	6.212023
5	5	FIMAYVNQAHHIDLM	1571941	10.460656
5	5	YEYKVQQAMSNLVLG	1576697	11.496717
5	5	SPAIFQSSMTKILEP	206864	8.336413
5	5	NKNFFWAVKPKAVRQ	1574206	11.334372
5	5	ELGEWVFSAIKSPQA	1571734	9.474000
5	5	RLIHSLSNVKNQSLG	1574991	10.856552
5	5	SKGSSSELSAQQKK	1473160	6.897996
5	5	LYKGVYELQTLELNM	1568059	9.117445
5	5	TKCYKLEHPVTGCGERTE	1410509	9.448847
5	5	KSKYKLATSVLAGLL	204803	10.297802
5	5	VYYLTRDPTTPLARAAWETA	1021877	8.182000
5	5	KPSLFGQAAAGDK	1373360	6.014774
