# Supplementary material for: Prediction of the binding affinities of peptides to class II MHC using a regularized thermodynamic model
Source: BMC Bioinformatics. 2010 Jan 20;11:41. doi: 10.1186/1471-2105-11-41 (PMC2828437; doi:10.1186/1471-2105-11-41)
Supplement: Additional file 2 — This zip archive contains tab-separated files with the 5-fold cross-validation sets for 16 different MHC allotypes created for this study and also a separate text file describing the table format. [file 1471-2105-11-41-S2.ZIP › IEDB_H2_IAb_peptide_data.tab]

5	1	TSAAKVICVSPVMSG	1557578	8.578961
5	1	GVFHELPSLCRVNNS	1569848	7.298173
5	1	DIYISRRLLGTFTWT	1567781	6.184538
5	1	TRRKLLLIFDALILL	1576164	7.532140
5	1	SKTHLNFERSLKAFF	1570603	8.369869
5	1	QMSIQLINKAVNALI	1568159	8.174617
5	1	LLWDYMCISLSTAIE	1573720	6.662169
5	1	KPVSQMRMATPLLM	205193	9.460690
5	1	KPVSQMRMATPLLMR	205196	9.738616
5	1	DKLSVRVVYSTMDVN	1557632	8.235716
5	1	VGQMLMLVNDRLLDI	1576314	5.972767
5	1	TKKSIKEIASSISRL	1557606	7.321046
5	1	DEFFECFKYLLIQGH	1571319	7.449143
5	1	VLRTKLMSTRRVLER	1576391	6.407866
5	1	KPVSQMRMATPL	205184	6.725227
5	1	KPVSQMRMATPLLMRPL	205202	9.579659
5	1	RLLDILEAIKLIRKK	1575041	6.507587
5	1	SIISHNFCNLTSAFN	1557682	6.369827
5	1	EKDSPFKLSSSEPHC	1576963	8.087403
5	1	DLLIEALSAMMLDRL	1571392	6.503717
5	1	KSEVYEKGLGKFVKT	1573017	8.503012
5	1	MRMATPLLMRPM	205208	9.019514
5	1	VVPDGYKLTGNVLIL	1576537	6.999911
5	1	SQMRMATPLLMRPM	205220	9.768180
5	1	KPVSQMRMATPLLMRPM	201630	9.625362
5	1	LCHICWKPLPTSITV	1577645	8.770653
5	1	KSVPLEMLLINLTTI	1573081	6.543612
5	1	EFSNFKVAFSRSLND	1571646	11.019617
5	1	PGARNARLMRALKNQ	1557580	6.590879
5	1	RVSDVSVLMKEYDVS	1570487	5.949835
5	1	QKLLLEEGVPSHIMS	1574680	8.184707
5	1	SDFYGLISERFINYC	1575331	6.147684
5	1	MDKRMKSLAMTAFFG	1557635	7.798381
5	1	EFENFMKAGAHPIMH	1571609	9.453555
5	1	KGKSAWYVDTEIINE	1572822	7.159045
5	1	GLVSQLSVLSSITNI	1557556	7.123575
5	1	TPRYIPSTSISSSNI	1008180	8.709441
5	1	RVNQLIRYSGYRETP	1575228	6.243328
5	1	MGQLISFFGEIPSII	1570274	6.770670
5	1	KNLYDHALMSIISTF	1567985	9.295042
5	1	CEGSKASCVLKVDKP	1557579	7.893447
5	1	VMYAFTTPL	1064311	8.625995
5	1	TILQRLGVLFGSRIA	1570698	7.305699
5	1	PVSQMRMATPLLMRPM	205211	9.420245
5	1	YKPVSQLRLATPLLLRPL	205226	9.867031
5	1	KPVSQMRMATPLL	205187	7.537965
5	1	KLNNQFGSMPALTIA	1569039	9.911765
5	1	IKDVLKYRWLNLSAN	1572587	9.207257
5	1	KILEPFRKYTAFTIP	208112	7.871568
5	1	DKYNKQLMVSSCVTS	1571373	7.078705
5	1	PALFFTFLANLNLTE	1574397	7.518917
5	1	SRCYSIYLSINGVLE	1575727	6.488490
5	1	FPIDHAVIISPLSKC	1557621	8.022199
5	1	SGDVIVKAIGALEDI	1575378	8.144081
5	1	KSAFQSSIASGFVGL	1573001	10.775690
5	1	RWLLIEILKASKSML	1575248	7.482993
5	1	LPKPPKPVSKMRMATPLLMGALPM	201645	10.116813
5	1	YLPKPPKPVSKLRLATPLLLQALPL	201678	9.930127
5	1	WVFSSVQPPKVPILL	1576647	10.047765
5	1	LLTKFVAAALHNIKC	1573704	9.622202
5	1	FFIVVATAAVCLLFI	1008193	7.274649
5	1	KYRWLNLSANGDLRL	1573235	9.313363
5	1	ISQAVHAAHAEINE	201844	8.672438
5	1	LAVFQPSSGNYVHCF	1577185	9.308729
5	1	RLMSMKSVQNNTVLK	1577451	7.379881
5	1	KPVSKMRMATPLLMQAL	205169	10.135425
5	1	SRVLNYDFNKLTALA	1575771	7.243933
5	1	KPVSQMRMATPLLMRP	205199	9.821029
5	1	ISQAVHAAHAEINEAAATYQRTRALV	205612	8.952977
5	1	VSQMRMATPLLMRPM	205223	9.565184
5	1	QIYFESYVRPFVATT	1574643	6.965007
5	1	SLFSLLLVIISHNLG	1557638	6.260903
5	1	QMRMATPLLMRPM	205214	9.203388
5	1	GAQSKSSLLHAINHP	1557593	6.499873
5	1	NLTFSDAQSAQSQCR	1557721	8.214634
5	1	DCCMEILGAVLEAVD	1571292	7.834579
5	1	THRHIIGEGCPKPHR	1570680	6.082149
5	1	KPVSQMRMATPLLLRPM	205190	9.602066
5	1	YDFNKLTALAVSQLT	1576671	8.217497
5	1	SDFYALISERFINYA	1575316	7.578507
5	1	VLDILTANKLIRQKL	1576351	7.292221
5	1	ELGEWVFSAIKSPQA	1571732	7.243933
5	1	KPVSQMRLATPLLMRPM	205178	9.414688
5	1	KTISVVTLLCVLPAV	1557599	8.167327
5	1	KPVSQLRMATPLLMRPM	205175	9.460690
5	1	HKGIVIKSKKKGSTP	1577083	7.166165
5	1	TYSQLMTLKDAKMLQ	1577519	6.369827
5	1	KRFFLPVFSDEVLAG	1572978	9.596760
5	1	KPVSKMRMATPLLMQAM	205172	10.238536
5	1	SFFEEVPNIIHEAIN	1570510	9.858716
5	1	FFVFLALAGRSCTEE	1567824	6.156149
5	1	NLMGKTLILLETFVR	1574252	6.169081
5	1	LQFNQMMNPSHVKFL	1573817	7.033208
5	1	FGSMPALTIACMTVQ	1568854	6.543612
5	1	FLVKCQLQNPGVADL	1572060	6.499873
5	1	SKFSNRRYLCTVTTK	1557596	6.543612
5	1	LKAEAQMSIQLINKA	1568024	6.807046
5	1	AKFVAAWTLKAAA	208092	9.943604
5	1	TFTNDSIISHNFCNL	1557680	6.785449
5	1	GSRGYRLQRKIEAIF	1572372	7.295190
5	1	KTLILLETFVRVNPE	1568503	6.253306
5	1	SLFKNVRLLKCVSDS	1557620	7.088035
5	1	FRKYTAFTIPSINNE	208095	9.440696
5	1	KSRTLKSFFAWSLSD	1570134	6.737567
5	1	SDDQISIMKLPLSTK	1575300	6.672364
5	1	VRVWDVKNAELLNNQ	1569432	7.770950
5	2	AGYLVGRKPLAFFSW	1569517	9.054349
5	2	SRFFVMGEETPLLTK	1575744	7.997036
5	2	YLGLLSQRTRDIYIS	1568383	6.388538
5	2	DDDYGEPIIITSYLQ	1008165	7.618952
5	2	GEIIRAATTSPAREN	1008189	9.332275
5	2	RLTQSHPILNMIDTK	1569319	9.361839
5	2	RHIVGKPCPKPHRLN	1568202	6.830815
5	2	YVVSSFDNIKVFLEG	1576885	6.145587
5	2	DYLILKNLTGLVSAG	1571519	9.516504
5	2	KIPTHRHIVGKPCPK	1567951	5.917745
5	2	RQPIQPLQPTIHITP	1557553	10.852682
5	2	SKMSVVMRNTTWEGQ	1570593	8.139666
5	2	ILDLCYQLSMRIANQ	1572610	7.466820
5	2	FKVQFLFSSMIDPLI	1571999	8.997389
5	2	FLLMYEMHRESLLKS	1572040	6.965854
5	2	FQKTILKATTALKDV	1572097	8.160126
5	2	PGVMYAFTTPLISFF	1008198	11.159364
5	2	CTGMLKRRLGLMSLS	1571230	6.021512
5	2	KLFEFNRNAIKTLQN	1570095	8.200525
5	2	KSLFFLDEPLKSVPL	1573049	8.147255
5	2	FRILSSISLALVNSM	1572113	8.296495
5	2	PAPGAAGPPQVGLSY	1558606	8.222542
5	2	SKLHLISLLSLLVIW	1557619	6.191290
5	2	INISGYNLSLSAAVK	1577118	9.431519
5	2	VNSPRPAPGAAGPPQ	1558604	8.460236
5	2	GTVANGVLQTFMRMA	1567869	8.156881
5	2	QEYHRLIHSLAKTNN	1574583	6.771278
5	2	NSFYYMKGGVNTFLI	1570334	9.546885
5	2	EKVYLAWVPAHKGIG	208094	9.438389
5	2	LQLVGIQRAGLAPTG	1577283	7.857422
5	2	QFKRASPILRFLYAN	1574598	6.334107
5	2	IEYAKLYVLSPILAE	1557629	8.841085
5	2	REEHYIVLSSELRLS	1574852	7.201854
5	2	PLGLLLKNLTTSSYV	1574487	7.963528
5	2	SPTEFTSISSNSGNL	1575706	6.930464
5	2	GFIGFCKSMGSKCVR	1572211	7.784505
5	2	GVLQTFMRMAWGGSY	1567889	6.564626
5	2	SFDSKLHLISLLSLL	1557563	6.043963
5	2	SIVGRAWENTTIDLT	1558596	6.452067
5	2	TSSSQSLISSPMSKK	1557598	7.002615
5	2	VTDLFAAQPGLTSAV	1569462	9.965833
5	2	QGSVITVQGADDIKK	1577402	6.125015
5	2	SIPTNVTCAIHIGEV	1557591	7.084908
5	2	SEKPAVNSPRPAPGA	1558602	8.206128
5	2	EAIQPGCIAGPK	201466	4.516310
5	2	QVCYNFKVQFLFSSM	1574763	8.213921
5	2	PSLIKTLQSRMSKNF	1574541	6.998116
5	2	HSNWRAMASDFNLPP	208111	7.260666
5	2	FINSLLKSLLLLNTR	1557630	6.414453
5	2	LWTQSLRRELSGYCS	1569148	6.507587
5	2	ELLEFHYYLSSKLNK	1571767	10.653966
5	2	FKIMLKALSHLSLGL	1571979	6.826117
5	2	CMTVQGGETMNSVIQ	1568722	8.076019
5	2	SPILRFLYANVGEEA	1575670	8.501846
5	2	AWENTTIDLTSEKPA	1558598	6.749176
5	2	SGEIIRAATTSPARE	1008188	9.835587
5	2	SGFIGFCKSMGSKCV	1575395	6.999911
5	2	YGLRNSLLVAPMPTA	1557590	8.526846
5	2	KNKVNLLTHSINALI	1570113	8.087403
5	2	YDMFNLLLMKPLGIE	1557573	6.979588
5	2	WELGLSPQQICTNFK	1576574	6.131111
5	2	PEKFNARMATMLEYV	1557554	8.450546
5	2	YLILKNLTGLVSTGS	1576790	8.248436
5	2	SLFIGLKGDIRESTV	1575569	6.243328
5	2	SISKRAYMATTILEM	1557613	10.118648
5	2	LRNVACQEAVKLKLI	1573870	5.986970
5	2	CHTGVGPNMSCDDVV	1571143	7.119150
5	2	RLCFSKSKNTLMYEI	1574973	6.268600
5	2	RQKIIYSGAVNLDDE	1575141	8.390706
5	2	RDIFLSQHHPSSLLL	1574832	6.568921
5	2	IACRTSIVGRAWENT	1558594	7.525491
5	2	SCGMYGLKGPDIYKG	1557665	7.869186
5	2	RQLIKTDISMSMPKF	1008177	6.966703
5	2	DIYKGVYQFKSVEFD	1557669	9.304131
5	2	VDLFVFSTSFYLISI	1568355	7.873161
5	2	TVYCKNILALSMTKK	1557625	7.385061
5	2	CSNSHVNTLRFLVKN	1569550	7.424516
5	2	NTDGSTDYGILQINSR	201860	6.958268
5	2	YYPTNKLQAAVMETD	1557584	6.577606
5	2	FWYVNHTGFNVHSLP	1569787	6.375998
5	2	EGWPYIACRTSIVGR	1558592	6.709513
5	2	ILVLILAHPSKRSQK	1572656	7.047659
5	2	KYNLNRAMMLDDLTM	1573220	7.140470
5	2	PSPIGYLGLLSQRTR	1568110	8.163388
5	2	VSIISILKGVINIWG	1570792	6.305918
5	2	LLESLSSLGAHLDSD	1573644	6.531356
5	2	ILKGVINIWGSGLLQ	1569953	6.936082
5	2	KNLTGLVSAGPKAKS	1572952	9.535901
5	2	TIDLTSEKPAVNSPR	1558600	7.869186
5	2	ILTYNKTSKTTILSK	1557639	7.936257
5	2	NMLTHSINSLISDNL	1570316	7.704514
5	2	NKSAFQSSVASGFIG	1568579	9.222996
5	2	RCYSLYIAENGELTE	1574815	6.339912
5	2	GLKGPDIYKGVYQFK	1557667	7.406252
5	2	QVNTSKTGINENYAK	1568177	6.647200
5	2	SDANTEYERLLSMLN	1568617	6.704060
5	2	IVVSRCKILTVIPSQ	1557592	6.078403
5	2	KSAFQSSVASGFIGF	1568488	10.962658
5	2	FMRMAWGGSYIALDS	1567842	6.787323
5	2	DQEYHRLIHSLSKTS	1571427	8.120505
5	2	RFHLIKNTFGLLFYQ	1574926	6.065478
5	2	DRTELLEMVCFHEFL	1571452	6.577606
5	2	KGSPEFDWILGWTIK	1570064	6.122997
5	2	PSSGCYIHFFREPTD	1569266	6.523325
5	2	TILIKKYNLNRAMML	1576053	8.603390
5	3	TGLWPFIRINNLKVK	1576014	6.401353
5	3	EFESLFKCLSHISLS	1571625	7.992130
5	3	ASLFLHLVGIPTHRH	1567725	8.151087
5	3	SNKFHIRLIKGELSN	1575631	6.300439
5	3	PSVFINPISHTSYCY	1008184	9.602066
5	3	RFFVWGDEVPLLTKF	1574910	7.217282
5	3	NKNFFWAVKPKAVRQ	1574208	6.990104
5	3	NVKYLAKILCLKTEI	1557623	6.424474
5	3	NKFVSPKSVSGTFVA	1574199	7.113666
5	3	NKVKSLRILNTRRKL	1574232	6.838957
5	3	PKLEFGSLIVNPSLN	1574465	10.491072
5	3	VRKTIPDVIELAYQK	1576489	5.900955
5	3	PSAEFRRTAPPSLYG	1577692	7.972908
5	3	IEDAKRMIAISAKVA	1557582	6.959106
5	3	IISTFHLSIPNFNQY	1567913	8.331163
5	3	KSILLIMNANTLMGR	1573033	6.250796
5	3	YFLMAYANQIHHVDL	1576749	9.619843
5	3	DITYKVHLATPINSR	1557555	10.787073
5	3	YRKGLGNFVQTDRKS	1576855	7.083870
5	3	GSLIVNPSLNGFLSK	1572353	7.623623
5	3	WTQSLRRGLSAWTTS	1577584	7.406252
5	3	FLHLVGFPTHRHIRG	1569737	7.274721
5	3	QLALHKMKSSDAREE	1574710	6.798057
5	3	WLLIEVLKGMKTTSE	1576610	6.770062
5	3	PRCWLIRNGSYLNTS	1570360	8.634701
5	3	LLPSHSTVLTSHTLT	1557577	7.949734
5	3	ITDAVGNDMPGGYCL	1570009	6.481022
5	3	EQTSMAVTATDIREL	1557597	6.861240
5	3	SKLKLLKGSETTVTE	1575517	8.099011
5	3	IPIQLLPNTLVFQAK	1577133	6.983072
5	3	NKFVSPKSVIGTFVA	1574177	6.889593
5	3	LWCHKRVSVSAILLT	1557588	6.577606
5	3	WDVTHCSTICLIKRV	1557634	7.120253
5	3	NISGYNFSLGAAVKA	1558548	10.064280
5	3	IIKYNRRLAKSIICE	1557557	6.852085
5	3	GFVGLCRTLGSKCVR	1572248	7.296679
5	3	NFSLGAAVKAGAALL	1558562	8.148530
5	3	WRSFLNKVKSLRILN	1576630	6.667244
5	3	LFLHLVGFPTHRHIQ	1570195	8.374540
5	3	NIRYLVMAIVSDFSS	1574159	5.939433
5	3	IHSLRRLYPSVFEKH	1572553	6.243328
5	3	EENTHVLMHSPLVFD	1557626	7.007149
5	3	CTNFKTQLVLSSMVN	1571245	6.339912
5	3	LKGSETTVTERIFRE	1573583	6.279022
5	3	KVKSLKLLNTRRRQL	1557940	6.105141
5	3	EIPSFRWTQSLRRGL	1568814	8.541625
5	3	SINTRMTVVSAVHFK	1557566	7.167360
5	3	PEIWHHLSTLIKQPD	1574436	6.698657
5	3	GVWVLAEPTKGKNER	1572412	8.113853
5	3	IQLVFSSMINPLVIT	1572708	6.949128
5	3	IVQNAYKQMIKSRTL	1570027	6.198120
5	3	QKRTLSLLQYARYPI	1574691	6.871983
5	3	INYHAFESL	1064327	7.812593
5	3	PDTIDFLIMRNLTNL	1574418	6.839641
5	3	SVEFDMSHLNLTMPN	1557672	7.885248
5	3	LHRVVLLESIAQFGD	1573466	7.283406
5	3	NLTNLLSARKLDSSK	1574288	6.523325
5	3	IYGLPWMTTQTSALS	1008164	9.085049
5	3	KSRFFIWSQEVPLLT	1573065	8.017079
5	3	ISGYNFSLGAAVKAG	1568988	10.186777
5	3	LNKFVSPKSVIGRFV	1573791	9.909188
5	3	VEIAIFQPQNGQFIH	1558616	6.750938
5	3	LGFSSEVLKLKDEVR	1573401	6.731848
5	3	CIANGVSTKIVTRIS	1571173	6.441567
5	3	ILKGLYNFATCGLIG	1569938	9.695996
5	3	DMLKLFEFNKKAIET	1569591	6.363721
5	3	VSLIAALKGMINLWK	1570808	8.093178
5	3	TQLVLSSMVNPLVLS	1576143	9.798249
5	3	LRAAMISLAKKIDVQ	1557600	9.578927
5	3	TKIMSSKRILERESV	1576071	7.798381
5	3	QSQCRTFRGRVLDMF	1557726	6.337002
5	3	NSVIQALTSLGLLYT	1569230	6.637430
5	3	VPILLNNPNLFWAVK	1576458	10.870963
5	3	YREEIYRKGLGNFVQ	1576837	9.180692
5	3	NLYIKSIQSLISDTQ	1574306	7.931832
5	3	EKPGNRNPYENLLYK	1568832	6.014774
5	3	FIRINNLKVKMAQED	1571955	8.392638
5	3	MFIRNCARKVFNDIK	1574023	7.061477
5	3	IGHLLRGRNHFIYIV	1572532	6.047494
5	3	YNFATCGLIGLVTFL	1570875	6.445046
5	3	FLIMRNLTNLLSARK	1572025	8.614584
5	3	MGNSKSKSNPSSSSE	1577669	6.586421
5	3	QYDVIIQHPADMSWC	1570397	6.687998
5	3	KLNKFVSPKSVVGNF	1572927	9.513223
5	3	DGDLKRLRDLNQAVN	1568742	5.945354
5	3	ILLLDYMTSTNTNNS	1008173	7.301172
5	3	SYTIVSSLGVDDVGT	1575945	6.573247
5	3	NNVVQALTSLGLLYT	1569211	7.647554
5	3	TSFIRNCARKVFNDI	1576180	8.273945
5	3	LGIISHLLKTRDNSV	1573416	6.551927
5	3	NNQNFFWAVKPKVVR	1574321	8.663157
5	3	SCGLYKQPGVPVRWK	1568215	8.187428
5	3	CIALDMMNENLGIIS	1571157	6.231089
5	3	AVGLFIRLLGGESDA	1571027	8.875327
5	3	VSLIAIIKGIVNLYK	1570822	6.899358
5	3	NSVVQALTSLGLLYT	1569245	8.572352
5	3	CFHEFLSSKLNKFVS	1571093	8.387821
5	3	AAVKAGAALLDGGNM	1558576	7.140470
5	3	PKIFFRPTTITANVS	1008192	10.420870
5	3	GQHTLPRCWLIRNGS	1569831	6.235954
5	3	LSSKFNKFVSPKSVS	1573958	8.630332
5	3	IYEPEDLGNCLNKSD	1570041	6.726184
5	3	NSLLFIPDIKLAIDN	1008176	8.352450
5	3	GVWAPFNVLKVIRSE	1572397	10.336468
5	3	AQLGLRKKTKQSITE	1570986	6.462758
5	4	VFSTHKLSLTKLFSY	1557562	6.113010
5	4	ITLRQMSILTHVNNV	1557565	7.362937
5	4	LLKILVLSILSSPTK	1573663	6.755068
5	4	KLIADSIDFNQVAQV	1569023	6.258360
5	4	LLSYVIGLLPQGSVI	1577248	8.624556
5	4	DNIFIPSVITKSGKK	1008169	8.745396
5	4	LECFVRSSPASFEKK	1557880	7.987265
5	4	SWLNLAAHHPLRMVL	1575925	7.393798
5	4	NDSKLLKMVTSVIKN	1557609	6.240859
5	4	TIIKALGALDSPREI	1576037	7.621023
5	4	VLKWHLHKAVEVPIS	1576373	6.398123
5	4	ENMLRSMPVKGKRKD	1008196	6.698657
5	4	SLPLFTGQASFDLAA	1575590	7.310261
5	4	HEALNIALIAVSIIS	1569880	7.058488
5	4	LKGIQSLRKLSSVCL	1573568	6.568921
5	4	VPFNVAQAYCIGKLK	1576445	8.236456
5	4	NSLILLECFVRSSPA	1557878	7.045712
5	4	MDIKNLLTACTIFYI	1557561	7.123575
5	4	LGAWVLGEPKMTKAL	1573383	9.188160
5	4	WKSDMSKLLNLKSDL	1576594	6.401353
5	4	FGTMPSLTLACLTKQ	1568869	6.586421
5	4	DQTHIKTIAVSVYGA	1557601	6.709513
5	4	SVYLSDNGVMSEQGS	1575891	6.166906
5	4	YQRSEEEKFPYIMGD	1576821	6.191290
5	4	LQIILSGKMAHLRKV	1573849	6.998116
5	4	KGLHHLQIILSGKMA	1572837	6.441567
5	4	LYKGVYELQTLELNM	1568067	5.963487
5	4	PTHRHLKGEACPLPH	1570379	6.061837
5	4	LRLFDYNKNAIKTLN	1568045	8.432669
5	4	RSVQRNTVFKAGDLG	1569339	6.375998
5	4	KLAFLVQTEPRMLLM	1572886	9.219021
5	4	RAMFVEDIAMGYVVS	1574798	6.892580
5	4	AMFVEDIAMGYVVSS	1570963	6.595371
5	4	RFFLPIFSEFVLLAT	1574895	8.589693
5	4	KTVTAMDVVYALKRQ	204680	7.122909
5	4	QKFVDTILSENGVVA	1574659	6.481022
5	4	ATERFRWLLIDLLRE	1571011	6.982199
5	4	NVKCKTPTQLAETID	1574366	6.535413
5	4	RNLKNAGLIVGQMIL	1575075	7.055515
5	4	QGVYMGNLSQSQLAK	1569288	8.406340
5	4	QVVLSSMINPLVMST	1574782	8.717804
5	4	DASFKESFAIHLDYT	1571275	9.203388
5	4	LLNEFNNLYADKVSV	1573682	6.131111
5	4	RVNNSYSLIRLSHNS	1570472	8.261438
5	4	TYTEHAKRKTVTAMDVVYALKRQG	204700	7.503857
5	4	SVCNKVKGLKVFNTR	1575869	6.354679
5	4	SGILQLFVFLVLAGR	1570528	6.351695
5	4	SPAIFQSSMTKILEP	208155	8.410514
5	4	NHVIQSVRRLYPKIF	1574142	6.235954
5	4	KVEFTGDLVVKALGA	1573139	6.848602
5	4	LKALTTKHPSLNIIT	1577228	7.787943
5	4	VEKSQLLNEFNNLYA	1576270	6.637430
5	4	KLKFNSVIVNPSLNG	1572904	9.922187
5	4	TMTRPILRLLVLAVL	1576123	6.547755
5	4	LLDNRSNHYEEVIAS	1573627	6.193557
5	4	GLLSYVIGLLPQNMV	1577054	8.356075
5	4	LGMNHVLQSIRRNYP	1573435	6.300439
5	4	SHELMTMTRPILRLL	1575443	7.271854
5	4	NQFGSVPAVTISCMT	1577344	8.514808
5	4	FLICHNLRASSMNNL	1557636	7.647554
5	4	RRRVMIQSSGGKLRL	1575165	6.334107
5	4	SLRKLSSVCLALTNS	1575610	6.677529
5	4	IPSIIHEALNIALIA	1569974	7.341617
5	4	LMIAHRVLLSSILES	1557564	6.945020
5	4	HQAISPRTLNSPAIF	208097	10.601433
5	4	SMHLMLANAGRSSGS	1570621	8.100773
5	4	LIEDYFEALSLQLSG	1573484	6.978720
5	4	YQSRNKRLISHRNSK	1557607	6.131111
5	4	SLLNNQFGTMPSLTM	1558503	6.560363
5	4	LASFTPVIQDQDLEM	1573274	7.252171
5	4	IKCFEKFLEPKVKFG	1572572	8.076019
5	4	LGLLYTVKYPNLNDL	1558538	8.064853
5	4	VIGLLPQNMVLTTQG	1577540	6.906981
5	4	GRYNCKCCWFADKNL	1569486	6.499873
5	4	RLKGVTCRPLKHKVE	1575024	6.920958
5	4	RYFLMAFANQIHHID	1575265	10.144957
5	4	ELLDQSDVKEPGVSR	1571751	6.750938
5	4	LECFVRSTPASFEKK	1568553	7.418977
5	4	GILHNLSDLYALITE	1572270	6.331227
5	4	SKLTNMVNSCTLLTI	1557603	7.487106
5	4	RRIFGVFKNPCTSHG	1570455	8.578961
5	4	AKRKTVTAMDVVYAL	204668	9.943604
5	4	NFWTNVKSISPLPSP	1557572	9.313363
5	4	KVKFGHVSINPADIA	1573171	7.590695
5	4	PRTLNSPAIFQSSMT	208152	9.617493
5	4	PSHIMSVLDMGQGIL	1568594	6.488490
5	4	VLSYVIGLLPQDMVI	1569413	6.682740
5	4	QGQMVHQAISPRTLN	208153	9.199161
5	4	ETVEKIVDQYREPVK	1571836	7.503857
5	4	VLTIKAPNVISSKIS	1008181	9.078779
5	4	SGRLKFLDVCVALDM	1575428	7.395561
5	4	LLNNQFGTMPSLTLA	1569102	7.186822
5	4	LMDVVYSIALHPIDE	1573738	8.257584
5	4	CRDSLASMVKSHVAL	1557605	7.381603
5	4	DSTVIRNLKNAGLIV	1571492	6.351695
5	4	NLNDLERLKDKHPVL	1558541	6.072829
5	4	GLLYTVKYPNLSDLD	1568914	8.480110
5	4	HEAINIALIAVSLIA	1569865	6.551927
5	4	SHIMSVLDMGQGILH	1568634	6.469995
5	4	SFIHNLRLSSSINIK	1557633	7.079734
5	4	LANAGRSSGSRRPLG	1570154	7.132525
5	4	VLSYVIGLLPPDMVV	1569398	7.252171
5	4	LDGVNLVASQPIFTG	1573305	9.239169
5	4	EKMFVSPTPGQRNPY	1576982	8.167327
5	4	AYTSSDDQISLFDQS	1571050	6.986577
5	5	RESLESLWAPFGVLR	1574875	7.260526
5	5	DSKHQLDMIITAVNS	1569609	7.536615
5	5	FNSLISIAQHLVSDR	1572077	6.965854
5	5	KLNNQFGSVPALTIA	1569055	8.963128
5	5	SIAQHLVSDRPIMRY	1575458	6.523325
5	5	FYREPVDQKQFKQDS	1558622	6.149789
5	5	INSMKTSFSSRLLIN	1568465	6.311448
5	5	LRTKLMTSRRVLEKE	1573891	7.126915
5	5	EAIQPGCIGGPK	201468	4.334490
5	5	MGQFISFMQEIPTFL	1568078	8.179977
5	5	FMPEWANFKFRDLLF	1557891	6.231089
5	5	GIKAVYNFATCGIFA	1557656	7.695609
5	5	GWPYIGSRSQIIGRS	1568941	9.042506
5	5	FTNFKVAYSKSLKEL	1572160	8.461322
5	5	FERVGPEWEPVPLTV	1558415	6.360691
5	5	MDLADLFNAQPGLTS	1558630	7.070534
5	5	TCEICALKPKIIYCN	1575979	6.434670
5	5	PRTLNGPGPGSPAIF	208139	8.779944
5	5	SPLLTEGFKLLSSLV	1575686	6.632605
5	5	NLFTAMILMSPLVNA	1557618	9.499003
5	5	GIRHLFGNYITNDSY	1569809	6.231089
5	5	CDPKRYFVPIFSEAV	1571073	9.984536
5	5	SGGNHMLLDGVSVVA	1575408	6.182305
5	5	NYSLSAAVKAGATLL	1577368	8.765148
5	5	GFTRRFKFLLNISYL	1572232	7.914461
5	5	LRDNIQGITKPAIRR	204684	6.918527
5	5	TPPAYRPPNAPIL	201896	8.900084
5	5	SSKLNKFISPKSVIG	1575803	9.477068
5	5	FRPTLVSVARPINGI	1557581	8.524418
5	5	DVEMTKEASREYEDK	1568777	5.855838
5	5	FIMAYVNQAHHIDLM	1571939	8.806769
5	5	QRILRKSKRNDGDLD	1577422	5.991782
5	5	LIRKKLMTSPKWVQM	1573524	7.497519
5	5	LSLCNKIKGLKVFNT	1573936	6.133157
5	5	QEALNIALVAVSLIA	1568126	8.237941
5	5	MLIESNLAGSNDNFL	1574049	6.089713
5	5	EEVMNIVLIALSILA	1567804	5.951336
5	5	TLMGRYTHYKSRNLN	1576096	6.404600
5	5	RFKYLLNVSYLCHLV	1574943	6.417775
5	5	RLIHSLSNVKNQSLG	1574993	6.859822
5	5	KWVQMCSRTLKNSHQ	1573205	7.271854
5	5	MGQIVTMFEALPHII	1557648	8.064853
5	5	TSAFNKKTFDHTLMS	1557686	6.749176
5	5	TMFEALPHIIDEVIN	1557650	7.618435
5	5	SIKAVYNFATCGIFA	1570576	7.838325
5	5	DCIMTSYQYLIIQNT	1567762	7.747958
5	5	HRWHNAHVVKHKGIY	1557628	8.828743
5	5	LKSDLLRAGITLVPV	1573605	8.081683
5	5	SILKWHLHKVVEVPI	1575477	7.409860
5	5	LMTSPKWVQMCSRTL	1573772	8.691452
5	5	GWPYIGSRSQILGRS	1568956	10.139219
5	5	EEALNVALAVVTLLA	1569625	7.510264
5	5	RPGVSKKFLSLLTSS	1575109	5.999890
5	5	VDGRGNYNTDLLPDW	1576245	5.952841
5	5	FSLSAAVKAGASLID	1577031	8.362471
5	5	NIQGITKPAIRRLAR	204688	7.001352
5	5	EFRNDWILESDHLIS	1569640	6.289633
5	5	YEYKVQQAMSNLVLG	1576703	8.032575
5	5	QLVFNSISARALKAY	1493351	10.622753
5	5	RNEWILESDHLIAEM	1570439	6.095451
5	5	NLRLKGVTCRLFRQQ	1574274	6.166906
5	5	YYGTQTILAACVDLG	1557560	8.461322
5	5	LSKDGCTSAKGPDYK	1573914	5.968109
5	5	DGNYPLHIASKINNN	1557631	7.371348
5	5	NDAYNLVHLIMIYFF	1557614	6.193557
5	5	RLKGKSCDDWLGGSV	1575009	6.248296
5	5	IVYSLVTTISSLSRI	1557646	9.916953
5	5	FVNYNKTSICSKSNP	1557604	6.360691
5	5	LDMIITAVNSLISDN	1570172	6.216731
5	5	GLDFSEVSNVQRLMR	1568897	6.328360
5	5	SGDAMARNISSRTLE	1557617	7.116951
5	5	NISGYNYSLSAAVKA	1577321	10.069326
5	5	IPVFLQEALNIALVA	1569991	8.942998
5	5	LQGLRYFIMAYVNQA	1573828	7.166165
5	5	KLCLMKAQPTSWPLQ	1567968	9.169666
5	5	SIGSNLTIACRVSLR	1557558	6.618364
5	5	KVGEVCSFYADPKRY	1573156	6.147684
5	5	YFIMAYVNQAHHIQL	1576734	9.356807
5	5	QGLRYFIMAYVNQAH	1574616	8.462411
5	5	ISKYAGINILNVYSP	1008161	9.304131
5	5	LQMVGMRRPQQGASG	1569122	6.604460
5	5	SLELELIGSKRILDE	1575545	6.219100
5	5	FIVFLLLAGRSCSYK	1569722	5.894098
5	5	LYKRVLHMLLLLIQT	1557627	5.949835
5	5	GQFIHFYREPVDQKQ	1558620	6.983072
5	5	GPDNPGEPLVLKEGI	1572321	6.133157
5	5	LKAYFTAKINEMVDE	1008185	8.694682
5	5	KVFNTRRNTLLFLDL	1568518	7.201854
5	5	SQTSYQYLIIQNRTW	1557739	6.087813
5	5	ISGYNFSLSAAVKAG	1569003	10.111342
5	5	MFISDTPGERNPYEN	1569167	6.627819
5	5	KVTFLSQVHPSPLLT	1573187	9.332275
5	5	SLINSMKTSFSSRLL	1568649	7.787943
5	5	KITSLPLIAASI	1557637	9.057348
5	5	YFESFVREFVATART	1576718	9.251598
5	5	PKGFYASPSVKTSLV	1008168	9.558078
5	5	SCLDGKLCLMKAQPT	1568235	6.260903
5	5	VTGSVVCTTAAGNVNIAIGG	1377708	4.911068
5	5	DLGKKRFLLIRNSTW	1569575	6.243328
5	5	KISVQYNLSHSYAVD	1570080	9.843579
5	5	YNFATCGIFALISFL	1557658	6.113010
5	5	IHVLTTPGLNHAFSS	1008172	10.460656
5	5	RRRQLLNLDVLCLSS	1557956	6.266023
5	5	HFLLRGPFEASWAIK	1569895	10.146882
5	5	KRHRKVLRDNIQGITKPAIRRLAR	204676	7.147830
