# Supplementary material for: Prediction of the binding affinities of peptides to class II MHC using a regularized thermodynamic model
Source: BMC Bioinformatics. 2010 Jan 20;11:41. doi: 10.1186/1471-2105-11-41 (PMC2828437; doi:10.1186/1471-2105-11-41)
Supplement: Additional file 2 — This zip archive contains tab-separated files with the 5-fold cross-validation sets for 16 different MHC allotypes created for this study and also a separate text file describing the table format. [file 1471-2105-11-41-S2.ZIP › IEDB_H2_IAd_peptide_data.tab]

5	1	ISQAVHAAHAPINE	200892	6.000722
5	1	ISQAGHAAHAEINE	200883	5.773986
5	1	PGKVCGSNLLSICKTAEFQ	202562	6.737567
5	1	RILAGALATYQ	200535	6.910058
5	1	SFYILAHTEFTPTETD	202409	5.230696
5	1	ISQAVHAPHAEINE	200897	6.263673
5	1	FSKNYQDYEYLINVIHAFQY	202520	6.832840
5	1	VHAAHAEINVHAAHA	200549	9.420245
5	1	TGTEKLIETYFSKNYQDYEY	202577	7.580924
5	1	ISQAVGAAHAEINE	200885	6.033000
5	1	AWRNRAKAWRNRAKAWRNRAK	200607	5.777080
5	1	ISGAVHAAHAEINE	200882	6.033000
5	1	IQVYSRHPAENGKSNF	202373	6.599762
5	1	ACRVNHVTLSQPKIVK	202287	7.692671
5	1	ISQAVHAAHAEINEAAATYQRTRALV	205613	9.268591
5	1	ISQAVHAAHAGINE	200890	6.372905
5	1	NTDGSTDYGILQINSR	201861	7.981480
5	1	MHMHVHAAHAMHMH	200646	6.704304
5	1	AVPVYEYFNTWTTCQSIAFP	202508	5.801011
5	1	LIWVGINTRNMTMSM	1498330	7.587501
5	1	ISQAVHAAHGEINE	200893	6.172127
5	1	ISQGVHAAHAEINE	200901	4.892257
5	1	CPKYVRSAKLRM	200504	6.785449
5	1	ISQAVHAAHAHEINE	200891	6.693303
5	1	EAEAVHAAHAEAEA	200879	6.492525
5	1	YTYTVHAAHAYTYT	200559	8.126802
5	1	YTYTVHAAAHAYTYT	200919	8.043138
5	1	SFSKDWSFYILAHTEF	202397	5.805682
5	1	AMAMVHAAHAAMAM	200632	7.451878
5	1	PWNAFPGKVCGSNLLSICKT	202565	5.656404
5	1	RKVCYNAVLTHVKIN	1498304	7.485457
5	1	IQRTPKIQVYSRHPAE	202367	6.914161
5	1	VHAAHAVHAAHAEIN	200551	10.363739
5	1	TEKDEYACRVNHVTLS	202421	6.043382
5	1	YTPVHAAHAPYT	200918	7.460276
5	1	KGLSATVTGGQKGRGSFGQH	202541	5.924886
5	1	ISQAVHAAHAEINEAGR	200012	7.664069
5	1	GINTRNMTMSMSMIL	1498332	8.120505
5	1	KQKQVHAAHAKQKQ	200906	6.094384
5	1	KISQAVHAAHAEINE	200904	7.217282
5	1	LFCGCGHEALTGTEKLIETY	202544	7.399103
5	1	ISQAVHAAHAEPNE	200889	6.219687
5	1	IYIYVHAAHAIYIY	200903	5.134375
5	1	VHAAHAVHAAHAVHA	200625	9.611273
5	1	WTTCQSIAFPSKTSASIGSL	202583	8.960574
5	1	PEFLEQRRAAVDTYC	200599	6.511482
5	1	SQAVHAAHAEI	200810	5.773404
5	1	LYGALLLAYGFYTTGAVRQI	202556	7.647554
5	1	ISQAVHAAHPEINE	200894	5.942633
5	1	YNAVLTHVKINDKCP	1498308	6.663079
5	1	LINVIHAFQYVIYGTASFFF	202547	5.530154
5	1	NTWTTCQSIAFPSK	202559	8.866577
5	1	SKTSASIGSLCADARMYGVL	202574	9.579659
5	1	FGDYKTTICGKGLSATVTGG	202517	7.987265
5	1	ISQAPHAAHAEINE	200884	5.966564
5	1	FYTTGAVRQIFGDYKTTICG	202523	5.635864
5	1	CADARMYGVLPWNAFPGKVC	202511	8.529283
5	1	RTLYQNVGTYVSVGTSTLNK	200539	8.245418
5	1	ISQAVHAAHAEINE	200011	8.291589
5	1	PAPAVHAAHAPAPA	200911	5.281703
5	1	ISQPVHAAHAEINE	200902	6.263673
5	1	APYHFDLSGHAFGSMAKKGE	200495	8.456988
5	2	KPVSKMRMATPLLMQAL	205170	10.644877
5	2	YKPVSQLRLATPLLLRPL	205227	7.527699
5	2	VITAFNEGLK	200553	5.597235
5	2	NVNVVHAAHANVNV	200649	7.292695
5	2	EEQTQQIRLQAEIFQAR	200008	8.933187
5	2	EEQTQQIRLQAEI	200005	7.571314
5	2	EEQTQQIRLQA	200004	7.237156
5	2	TQQIRLQAEIFQAR	200022	9.000110
5	2	EEQTQQIRLQAEIFQ	200007	8.455909
5	2	QMRMATPLLMRPM	205215	9.398327
5	2	LDVMASQKRPSQR	209142	8.911693
5	2	SQAVTAAHAEI	200818	6.077271
5	2	SQAVTAASSEI	200824	6.145587
5	2	NPVVHFFKNIVTPRTPPPSQ	200050	6.212023
5	2	APYTSTLLPPELSETP	200289	9.957398
5	2	GPGPVHAAHAGPGP	200881	5.281703
5	2	MRMATPLLMRPM	205209	7.799435
5	2	EYKEYAEYAEYAEYA	202665	6.372905
5	2	YTAVHAAHAAYT	200917	7.845661
5	2	YTSTLLPPELSETP	200294	5.870058
5	2	KPVSQMRMATPLLLRPM	205191	10.098774
5	2	SQMRMATPLLMRPM	205221	10.691800
5	2	CLGKWLGHPDKFVGITYALT	202514	7.139328
5	2	PVSQMRMATPLLMRPM	205212	10.560988
5	2	SSSANLSGISSAESLKISQA	200541	9.843579
5	2	VTYTEHAKRKTVTAM	204705	7.201727
5	2	RLQAEIFQAR	200020	8.229824
5	2	EVKSFQWTQALRREL	1558448	7.653007
5	2	SGGVWREMHHLVEFE	1498320	7.557420
5	2	GRTQDENPVVHFFKNIVTPRTPPP	200512	5.564093
5	2	NHNTNGVTAAC	200793	3.456479
5	2	LSQTASEDSDVFGEA	206353	10.116813
5	2	IRLQAEIFQAR	200010	7.945207
5	2	VMASQKRPSQR	209143	7.121358
5	2	EEQTQQIRLQAEIF	200006	7.977654
5	2	KTVTAMDVVYALKRQ	204681	8.918771
5	2	KPVSKMRMATPLLMQAM	205173	10.691800
5	2	LPKPPKPVSKMRMATPLLMGALPM	201646	10.967329
5	2	KPVSQMRLATPLLMRPM	205179	9.971525
5	2	YLPKPPKPVSKLRLATPLLLQALPL	201679	7.767610
5	2	KPVSQMRMATPLLMRPL	205203	10.454106
5	2	KPVSQMRMATPLLMR	205197	10.873621
5	2	VIVIVHAAHAVIVI	200655	4.306569
5	2	TYTEHAKRKTVTAMDVVYALKRQG	204701	9.199544
5	2	ASMAEPKTVYWDRDM	202295	5.399341
5	2	KPVSQMRMATPLLMRPM	200013	11.170864
5	2	APYTSTLLPPELSE	200288	6.339912
5	2	EFISEAIIPVLH	201452	9.635126
5	2	ISQAVHGAHAEINE	200898	5.129951
5	2	KPVSQMRMATPLLMRP	205200	11.060307
5	2	EYKEYAEYAEYA	202664	5.494614
5	2	AKRKTVTAMDVVYAL	204669	11.170864
5	2	YNYNVHAAHAYNYN	200916	6.631539
5	2	PKYVKQNTLKLAT	200525	6.388538
5	2	AEFQMTFHLFIAAFVGAAAT	202499	6.677529
5	2	TNTNVHAAHATNTN	200652	4.952554
5	2	VSQMRMATPLLMRPM	205224	10.959564
5	2	DVMASQKRPSQR	209141	7.454976
5	2	IAAFVGAAATLVSLVTFMIA	202535	6.827456
5	2	KPVSQLRMATPLLMRPM	205176	8.439964
5	2	KPVSQMRMATPLLM	205194	9.398327
5	3	VPQLNQMVRTAAEVA	200025	7.760986
5	3	AIIHVLHSRHP	200739	6.166906
5	3	SQAVHAASAEI	200814	6.222399
5	3	EFISEAIIHILH	201449	6.590879
5	3	EQNQEQKRAAQRAAG	200597	6.067307
5	3	ARRLKAIYARRLK	200499	9.904068
5	3	NGNGVHAAHANGNG	200909	5.343468
5	3	WANLMEKIQASVATNPI	200029	8.561930
5	3	EFIGEAIIHVLH	201448	7.940715
5	3	KMKMVHAAHAKMKM	200643	6.780308
5	3	VTGSVVCTTAAGNVNIAIGG	1377709	4.706582
5	3	GLLECCARCLVGAPFASLV	202526	6.743343
5	3	VPQLNQMVRTAA	200023	6.372905
5	3	AIIHVLHSRHPG	201446	8.981238
5	3	KTLKFDALSGSQEVE	1498314	7.923952
5	3	LELEVHAAHALELE	200907	6.212023
5	3	ISQAVHAGHAEINE	200896	4.813977
5	3	EFISEAIIHVLH	201451	9.528244
5	3	IKYLEFIGEAII	201453	5.885079
5	3	VTQFHPPHIEIQMLKNG	201549	6.642295
5	3	MVRTAAEVAGQL	200017	7.257728
5	3	VPQLNQMVRTAAEVAG	200026	9.602066
5	3	YLEFIGEAIIH	1007934	6.646753
5	3	EFGSEAIIHVLH	201447	8.658124
5	3	LEFIGEAIIH	1007935	6.744684
5	3	TQFHPPHIEIQMLKNG	201547	5.749809
5	3	FISEAIIHVLHS	200760	4.410730
5	3	ELEKYQQLNSERYVPN	1497805	5.936494
5	3	SEAIIHVLHSR	200808	6.879989
5	3	HNTNGVTAASS	200766	4.937127
5	3	EFISEAIIHLLH	201450	8.285290
5	3	ELEKFQQLNSERGVPN	1497800	6.810941
5	3	GKGRGLSLRFSVVGAEGQKP	200038	7.155517
5	3	TFRGRVLDMFRTAFG	1557728	7.091178
5	3	CDMLRLIDYNKAALS	1557761	10.209934
5	3	IQKTPQIQVYSRHPPE	202355	7.262352
5	3	ELEKYQQLNSERGVPN	1497712	7.364609
5	3	KYLEFIGEAIIH	201454	7.403561
5	3	ISEAIIHVLHS	200774	5.724292
5	3	NGVTAASSHEG	200791	4.338208
5	3	LVGAPFASLVATGLCFFGVA	202550	5.836987
5	3	IIHVLHSRHPG	200772	4.970876
5	3	LIDYNKAALSKFKED	1557776	11.058478
5	3	VPQLNQMVRTAAEVAGQL	200027	9.579659
5	3	CYVTQFHPPHIEIQML	201525	8.062920
5	3	MRKPQQGASGVVRVW	1558496	6.618364
5	3	NQMVRTAAEVAGQL	200018	8.978693
5	3	VPQLNQMVRTAAEV	200024	7.732070
5	3	EYKEYAAYAEYAEYA	202663	7.516741
5	3	EAIIHVLHSRH	200751	5.534480
5	3	YFISEAIIHVLHSR	200844	6.260903
5	3	TNGVTAASSHE	200832	5.914913
5	3	VFGSAFQGLFGGLNW	1498328	7.362770
5	3	NTNGVTAASSH	200796	5.523723
5	3	YVTQFHPPHIEIQMLKNG	201551	7.754436
5	3	QMVRTAAEVAGQL	200019	8.618837
5	3	IHVLHSRHPGD	200770	5.014320
5	3	ELEKYQQANSERGVPN	1497802	5.867447
5	3	IQVYSRHPPENGKPNI	202379	4.993000
5	3	QKQEPIDKELYPLTSL	200531	8.201222
5	3	IVWASRELERFAVNPG	200519	6.913928
5	4	IGNRPGPSRGVQGFI	1498412	6.768061
5	4	DIKLIDVEMTREASR	1558642	7.259125
5	4	RLKGRSCDDWLGGSV	1558441	6.852085
5	4	RKRRSHDVLTVQFLI	1498444	7.812234
5	4	MSMSMILVGVIMMFL	1498334	7.205929
5	4	KSNFLNCYVSGFHPSD	202391	5.230696
5	4	QYIKANSKFIGITE	200533	6.372905
5	4	GKKIPKVEMSDMSFSK	202319	5.230696
5	4	MILVGVIMMFLSLGV	1498336	7.915318
5	4	IQMLKNGKKIPKVEMS	202361	5.230696
5	4	KSKYKLATSVLAGLL	1021726	9.762147
5	4	NVMEERKIKVYLPRM	200521	10.560988
5	4	FFLFNILTGKKITAH	1498420	8.436826
5	4	GLSSRKRRSHDVLTV	1498442	6.416244
5	4	SHDVLTVQFLILGML	1498446	6.106961
5	4	GWLCKMHTGIVRDKK	1558651	8.114455
5	4	SQNRKDIKLIDVEMT	1558639	9.531835
5	4	SGRKAQGKTLGVNMV	1498398	7.314858
5	4	PRQGLAVLRKVKRVV	1498432	6.280522
5	4	NHGLKTRQEKWMTGR	1498456	5.924139
5	4	CYVSGFHPSDIEVDLL	202301	4.993000
5	4	SLMRGLSSRKRRSHD	1498440	7.933598
5	4	SQAVTAASAEI	200822	6.145587
5	4	NILTGKKITAHLKRL	1498422	8.669328
5	4	LTVQFLILGMLLMTG	1498448	5.975988
5	4	KRLWKMLDPRQGLAV	1498428	8.461322
5	4	NRAEILPDTTYLGPL	1558679	6.305918
5	4	LAVLRKVKRVVASLM	1498434	9.491390
5	4	TGRMGERQLQKIERW	1498462	5.900527
5	4	KMLDPRQGLAVLRKV	1498430	7.556489
5	4	PTHENHGLKTRQEKW	1498454	6.587177
5	4	HIATNAVLFFGR	200515	6.854887
5	4	GFIFFFLFNILTGKK	1498418	7.358776
5	4	LESILIKPSNSEDLL	1558580	8.921149
5	4	SQAVHAASSEI	200816	6.145587
5	4	RVVASLMRGLSSRKR	1498438	9.971525
5	4	NFNFVHAAHANFNF	200908	6.532420
5	4	NMVRRGVRSLSNKIK	1498404	8.229092
5	4	ESESVHAAHAESES	200637	4.952554
5	4	KTRQEKWMTGRMGER	1498458	7.721815
5	4	DGKTPRAVNACGIN	205893	6.496625
5	4	TKIQYVIRAQLHVGA	1498312	10.601433
5	4	DAQSAQSQCRTFRGR	1557724	7.200587
5	4	PGPSRGVQGFIFFFL	1498414	6.652993
5	4	AKAKVHAAHAAKAK	200493	8.505352
5	4	TLGVNMVRRGVRSLS	1498402	9.788751
5	4	EVDQTKIQYVIRAQL	1498310	9.821029
5	4	ASFEAQGALANIAVDKA	200001	10.601433
5	4	KIKQKTKQIGNRPGP	1498390	6.207771
5	4	SQAVHAAHSEI	200812	6.014774
5	4	KTKQIGNRPGPSRGV	1498410	8.761507
5	4	RGVRSLSNKIKQKTK	1498406	5.963256
5	4	AQGKTLGVNMVRRGV	1498400	7.843231
5	4	SCKSCWQKFDSLVRC	1558686	8.585645
5	4	EKWMTGRMGERQLQK	1498460	6.330681
5	4	VWDKYGWLCKMHTGI	1558648	8.053895
5	4	PSLTMACMAKQSQTP	1558530	9.968672
5	4	HPSDIEVDLLKDGERI	202343	6.247573
5	4	RGVQGFIFFFLFNIL	1498416	6.791656
5	4	RKVKRVVASLMRGLS	1498436	9.748306
5	4	GKKITAHLKRLWKML	1498424	7.061776
5	5	ATSTKKLHKEPATLIKAIDG	200501	8.888701
5	5	DAYHSRAIQVVRARKQ	200002	10.644877
5	5	NIQGITKPAIRRLAR	204689	7.298921
5	5	LSAEKASKDGEIHRG	206352	12.671195
5	5	VRDPQGIRAWVAWRA	205919	10.936869
5	5	ASGVYMGNLTTQQLD	1558489	8.435784
5	5	YLEDARRLKAIYEKK	200865	6.068868
5	5	PMTFRLLLVDTPETKHPKKG	200527	6.307296
5	5	HEQHLRKSEAQAKKEKLNIW	200513	6.219100
5	5	TALTIAYLVGSNMTQ	1498474	9.437238
5	5	YLEDARRLKAIYEKKK	200557	8.208243
5	5	TLLQAAPALDKY	200543	6.962471
5	5	YIYADGKMVNEALVRQGLAK	200555	6.773107
5	5	EDARRLKAIYEKKK	200753	5.537918
5	5	VAYVYKPNNTHEQHLRKSEA	200545	5.656404
5	5	QKGRGSRGQHQAHSLERVCH	202571	6.785449
5	5	ERWFVRNPFFAVTAL	1498468	10.983174
5	5	IRAWVAWRAHCQNRD	205901	10.098774
5	5	DTVKLMYKGQPMTFRLLLVD	200505	5.936494
5	5	PGNRPHLIRLFSRDA	206354	11.060307
5	5	SQAVTAAHSEI	200820	6.551927
5	5	VRNPFFAVTALTIAY	1498470	9.986000
5	5	ARRLKAIYEKKK	200745	4.517612
5	5	IAYLVGSNMTQRVVI	1498476	8.661624
5	5	MTQRVVIALLVLAVG	1498480	7.003157
5	5	ISQAVHAAGAEINE	200886	5.129951
5	5	YLEDARRLKAIYEK	200862	5.472715
5	5	YLEDARRLKAI	200853	5.284591
5	5	PTPTVHAAHAPTPT	200912	4.637667
5	5	FTKKMVENAKKIEVEFDKGQ	200509	6.595371
5	5	LQAEIFQAR	200016	7.271854
5	5	VEKYGPEASAFTKKMVENAK	200547	6.345774
5	5	VGSNMTQRVVIALLV	1498478	10.154647
5	5	IRAWVAWRAHC	205899	9.565184
5	5	DHDHVHAAHADHDH	200878	4.399973
5	5	LEQDKCVTVMAPDKP	1498306	7.582865
5	5	AKRVVRDPQGIRAWV	205889	8.123553
5	5	PATLIKAIDGDTVKLMYKGQ	200523	6.511482
5	5	RTDKYGRGLAYIYADGKMVN	200537	6.125015
5	5	SGKRELSAEKASKDG	206355	10.860447
5	5	QAKKEKLNIWSEDNADSGQ	200530	6.438108
5	5	VVIALLVLAVGPAYS	1498482	8.666234
5	5	FFAVTALTIAYLVGS	1498472	7.028185
5	5	YLEDARRLKAIYE	200859	5.506223
5	5	YLEDARRLKAIY	200856	6.012162
5	5	LEDARRLKAIYEKKK	200661	5.079715
5	5	ATYNFAVLKLMGRGTKF	202505	6.292316
5	5	GFGYGGRASDYKSAHIKGFKG	200036	5.161647
5	5	EFEPPHAATIRVLAL	1498322	9.517162
5	5	DARRLKAIYEKKK	200748	5.372690
5	5	LQKIERWFVRNPFFA	1498466	8.405350
5	5	GFFTSVGKGIHTVFG	1498326	9.748306
5	5	KRHRKVLRDNIQGITKPAIRRLAR	204677	7.803670
5	5	EALVRQGLAKVAYVYKPNNT	200507	8.369869
5	5	ISQAVHPAHAEINE	200899	5.399341
5	5	YYVRAVRAYLTT	200561	10.580862
5	5	SERPQASGVYMGNLT	1558486	10.383613
5	5	KNVLKVGRLSAEELM	1558478	10.438044
5	5	PHAATIRVLALGNQE	1498324	9.517162
5	5	ISQAVHAAPAEINE	200895	5.626660
5	5	ISQAVPAAHAEINE	200900	4.317269
