# Supplementary material for: Prediction of the binding affinities of peptides to class II MHC using a regularized thermodynamic model
Source: BMC Bioinformatics. 2010 Jan 20;11:41. doi: 10.1186/1471-2105-11-41 (PMC2828437; doi:10.1186/1471-2105-11-41)
Supplement: Additional file 2 — This zip archive contains tab-separated files with the 5-fold cross-validation sets for 16 different MHC allotypes created for this study and also a separate text file describing the table format. [file 1471-2105-11-41-S2.ZIP › cv_sets_info.txt]

The cross-validation set files are named "IEDB_<MHC allotype>_peptide_data.tab".  These tab-separated files have the following columns:

1. Total number of cross-validation sets (5)
2. Cross-validation test set number (1-5)
3. Peptide sequences
4. IEDB database ID number
5. Binding affinity (kcal/mol)
